# Supplementary material for: Functional analysis across model systems implicates ribosomal proteins in growth and proliferation defects associated with hypoplastic left heart syndrome
Source: eLife. 2025 Dec 11;14:RP106231. doi: 10.7554/eLife.106231 (PMC12698088; doi:10.7554/eLife.106231)
Supplement: Supplementary file 5. [file elife-106231-supp5.txt]

ENSG	baseMean	log2FoldChange	lfcSE	pvalue	padj	gene
ENSG00000000003	436.233393	0.09268074	0.189430576	0.457453517	0.726537795	TSPAN6
ENSG00000000005	11.96205387	0.018232672	0.239569967	0.630572557	NA	TNMD
ENSG00000000419	351.7405756	-0.166689773	0.188234673	0.207068228	0.505936081	DPM1
ENSG00000000457	281.5344808	0.203559714	0.224844504	0.14706995	0.426552403	SCYL3
ENSG00000000460	83.38523874	-1.08739924	0.489436719	0.001102044	0.018633614	C1orf112
ENSG00000000938	1.537745985	0.01398106	0.241759465	0.465432836	NA	FGR
ENSG00000000971	109.5009018	0.720660007	0.562332752	0.008366587	0.076033569	CFH
ENSG00000001036	1031.022948	-0.219983079	0.141797166	0.060973253	0.263577734	FUCA2
ENSG00000001084	416.2099784	0.000252191	0.16150139	0.999727184	0.999727184	GCLC
ENSG00000001167	519.6341893	-0.023923049	0.170252589	0.841578953	0.937972108	NFYA
ENSG00000001460	141.4108736	0.058413706	0.197404954	0.624319687	0.826637958	STPG1
ENSG00000001461	653.6454341	0.794621974	0.188809169	2.20E-06	0.000101429	NIPAL3
ENSG00000001497	671.1297061	-0.430373954	0.194271667	0.004841937	0.052877381	LAS1L
ENSG00000001561	109.8440289	0.131165593	0.254363055	0.226459558	0.524413205	ENPP4
ENSG00000001617	311.1756207	-0.105768702	0.224836294	0.36223788	0.654133479	SEMA3F
ENSG00000001626	17.54156138	0.033492632	0.238858318	0.528530033	NA	CFTR
ENSG00000001629	620.9469868	0.098150865	0.148748281	0.408296873	0.691421151	ANKIB1
ENSG00000001630	1109.825518	-0.194285397	0.182142668	0.143564499	0.422111699	CYP51A1
ENSG00000001631	290.9032828	0.069280903	0.200175616	0.563234793	0.791662607	KRIT1
ENSG00000002016	220.4658588	0.124710389	0.195489557	0.332583199	0.627313557	RAD52
ENSG00000002079	0.281046574	0.005473671	0.241492934	0.781057312	NA	MYH16
ENSG00000002330	789.9075204	-0.386831347	0.164204456	0.004264084	0.04819944	BAD
ENSG00000002549	1355.715115	0.125728919	0.152067085	0.296023366	0.594088738	LAP3
ENSG00000002586	5427.859497	-0.128314487	0.13094328	0.244437001	0.5434308	CD99
ENSG00000002587	14.0636511	0.024616498	0.240415881	0.517897565	NA	HS3ST1
ENSG00000002726	4.427006818	-0.044111576	0.24730444	0.011033981	NA	AOC1
ENSG00000002745	0.426141397	-0.005955552	0.241539194	0.733248658	NA	WNT16
ENSG00000002746	6.778424773	-0.031455165	0.241785188	0.388812707	NA	HECW1
ENSG00000002822	579.2106434	-0.336513153	0.175610695	0.014400227	0.108372214	MAD1L1
ENSG00000002834	3509.829377	-0.413264198	0.144076368	0.00085264	0.015214534	LASP1
ENSG00000002919	400.5560554	-0.110691655	0.172043506	0.37640371	0.665876422	SNX11
ENSG00000002933	324.1652802	-0.445337787	0.257689424	0.011941593	0.096801968	TMEM176A
ENSG00000003056	2017.297461	0.029720973	0.138581609	0.798736575	0.919105508	M6PR
ENSG00000003096	1376.217893	0.022008104	0.126940986	0.841064913	0.937759244	KLHL13
ENSG00000003137	64.15857327	-0.105995494	0.254689461	0.226069043	0.524022131	CYP26B1
ENSG00000003147	727.89575	0.195158081	0.208642902	0.158591406	0.443361007	ICA1
ENSG00000003249	350.6961354	0.247517791	0.236710536	0.094702323	0.336466256	DBNDD1
ENSG00000003393	1578.209098	0.232674511	0.12998116	0.036471922	0.198309958	ALS2
ENSG00000003400	24.21657902	0.045188954	0.236605316	0.512017034	0.761290603	CASP10
ENSG00000003402	1530.027151	0.665660381	0.147853793	7.57E-07	4.02E-05	CFLAR
ENSG00000003436	93.27344418	0.177819133	0.286618672	0.131808156	0.404056658	TFPI
ENSG00000003509	329.8625828	0.073076588	0.167587967	0.552628674	0.785766299	NDUFAF7
ENSG00000003756	3207.397135	0.28121186	0.117863741	0.007048812	0.067576211	RBM5
ENSG00000003987	16.06949436	-0.015167823	0.234522319	0.792491745	NA	MTMR7
ENSG00000003989	541.3129517	0.154742975	0.191351007	0.248262819	0.547401439	SLC7A2
ENSG00000004059	1739.898844	-0.045425239	0.128005666	0.675512394	0.859908366	ARF5
ENSG00000004139	199.5666842	-0.05822593	0.205746305	0.614072273	0.820924662	SARM1
ENSG00000004142	2932.948681	-0.008012457	0.108853428	0.928890554	0.973660183	POLDIP2
ENSG00000004399	1126.29213	-0.216964567	0.204347553	0.120423279	0.384325002	PLXND1
ENSG00000004455	2132.599504	0.004408114	0.120596983	0.967855448	0.987047963	AK2
ENSG00000004468	1.917479523	0.003236534	0.240806301	0.869903358	NA	CD38
ENSG00000004478	3612.052308	-0.320643139	0.131775236	0.005039476	0.054323714	FKBP4
ENSG00000004487	2321.849971	-0.232597851	0.122853434	0.029341796	0.172143391	KDM1A
ENSG00000004534	1419.609979	-0.003231735	0.134293366	0.975512472	0.990312003	RBM6
ENSG00000004660	175.5099327	-0.617308918	0.394620897	0.008146133	0.074796793	CAMKK1
ENSG00000004700	178.3814168	-0.09613021	0.214323284	0.416861408	0.697193579	RECQL
ENSG00000004766	325.6194011	0.230706852	0.216388213	0.107823691	0.361500578	VPS50
ENSG00000004776	487.6706965	-0.107949499	0.184572318	0.39207049	0.677786006	HSPB6
ENSG00000004777	442.7739649	-1.383031933	0.206012785	1.15E-12	2.09E-10	ARHGAP33
ENSG00000004779	1707.548609	-0.069623563	0.128273358	0.521008273	0.766000406	NDUFAB1
ENSG00000004799	88.45048004	0.849455322	0.496246034	0.003875089	0.045053521	PDK4
ENSG00000004809	0.207067359	-0.00595743	0.241535785	0.733254886	NA	SLC22A16
ENSG00000004838	2.971271355	0.000536392	0.240146797	0.983609715	NA	ZMYND10
ENSG00000004846	0	NA	NA	NA	NA	ABCB5
ENSG00000004848	0.219074038	-0.000776327	0.241506022	0.986451978	NA	ARX
ENSG00000004864	820.9199753	-0.059378427	0.140474849	0.603992235	0.815497695	SLC25A13
ENSG00000004866	792.2572323	-0.028085673	0.144212719	0.807436204	0.921655689	ST7
ENSG00000004897	1080.348288	-0.141412786	0.159377761	0.25115956	0.55078494	CDC27
ENSG00000004939	0.109343154	-0.000738129	0.241507273	0.986452992	NA	SLC4A1
ENSG00000004948	0.552882137	0.006522283	0.241558474	0.629776111	NA	CALCR
ENSG00000004961	753.9416174	-0.212067364	0.180881997	0.111907404	0.370050917	HCCS
ENSG00000004975	1487.158304	-0.285223399	0.177489186	0.03775848	0.202817797	DVL2
ENSG00000005001	1.1562989	-0.007890105	0.241681431	0.426486758	NA	PRSS22
ENSG00000005007	2704.501192	-0.287542398	0.120368216	0.006679564	0.06512942	UPF1
ENSG00000005020	26.68795708	-0.133957422	0.288811669	0.046058425	0.228127561	SKAP2
ENSG00000005022	5448.985904	-0.318574559	0.11691342	0.002224916	0.030643353	SLC25A5
ENSG00000005059	34.06508564	0.009517272	0.230094795	0.896635308	0.960494493	MCUB
ENSG00000005073	0	NA	NA	NA	NA	HOXA11
ENSG00000005075	945.5739201	0.035957341	0.159593124	0.76636382	0.905197376	POLR2J
ENSG00000005100	752.6119825	-0.229824109	0.163120612	0.069305404	0.281951951	DHX33
ENSG00000005102	0.207067359	-0.00595743	0.241535785	0.733254886	NA	MEOX1
ENSG00000005108	267.1577671	0.843727286	0.416448081	0.002214688	0.03056183	THSD7A
ENSG00000005156	883.1787467	-0.196710341	0.147358891	0.100644528	0.348084088	LIG3
ENSG00000005175	353.8516419	0.053738751	0.197647228	0.650777505	0.843953383	RPAP3
ENSG00000005187	24.31166114	-0.069228213	0.24264524	0.347964715	0.641735238	ACSM3
ENSG00000005189	301.4141093	-1.219495658	0.311202334	4.80E-06	0.000204931	REXO5
ENSG00000005194	1872.469386	0.06429595	0.127438588	0.553894997	0.786424671	CIAPIN1
ENSG00000005206	1309.212185	-0.315711175	0.184834071	0.024856038	0.154179168	SPPL2B
ENSG00000005238	853.9978992	-0.102652881	0.185472864	0.417442283	0.697342938	FAM214B
ENSG00000005243	200.9515591	-0.020473568	0.181178563	0.863239887	0.947386743	COPZ2
ENSG00000005249	497.4697661	-0.128198218	0.196594574	0.319690143	0.61543281	PRKAR2B
ENSG00000005302	412.3810158	-0.005392098	0.158038058	0.962486914	0.985196577	MSL3
ENSG00000005339	2754.068915	-0.091324252	0.111887513	0.35336043	0.646176626	CREBBP
ENSG00000005379	251.1504984	-0.09116838	0.185911509	0.462254515	0.729264074	TSPOAP1
ENSG00000005381	0.17170342	0.006020216	0.241511741	0.781054785	NA	MPO
ENSG00000005421	0	NA	NA	NA	NA	PON1
ENSG00000005436	202.4759266	0.145309097	0.212194705	0.268005924	0.568193676	GCFC2
ENSG00000005448	149.8489077	-0.759532672	0.354933616	0.002031215	0.028965586	WDR54
ENSG00000005469	226.4379598	0.95098153	0.314501775	0.000153297	0.003834658	CROT
ENSG00000005471	356.209635	-0.003844366	0.167582116	0.973401748	0.989096951	ABCB4
ENSG00000005483	1040.778259	0.436026284	0.177328108	0.002613984	0.034303403	KMT2E
ENSG00000005486	1026.500221	-0.239789249	0.215157457	0.095859781	0.338275338	RHBDD2
ENSG00000005513	57.72517776	-0.22634055	0.38709644	0.028117065	0.167240537	SOX8
ENSG00000005700	907.3763159	0.274111874	0.222761949	0.066403958	0.276572682	IBTK
ENSG00000005801	395.125602	0.478679454	0.242994433	0.006650894	0.065113587	ZNF195
ENSG00000005810	895.9497103	0.450942214	0.191992071	0.003214775	0.039593086	MYCBP2
ENSG00000005812	227.1640626	0.188775845	0.253815037	0.161743462	0.447793278	FBXL3
ENSG00000005844	0	NA	NA	NA	NA	ITGAL
ENSG00000005882	2024.648195	-0.021781201	0.111745356	0.835411078	0.935385049	PDK2
ENSG00000005884	4027.453562	0.010207516	0.144159478	0.919968633	0.970260225	ITGA3
ENSG00000005889	411.4577297	0.020875692	0.16624263	0.864378242	0.947914116	ZFX
ENSG00000005893	709.2966051	0.063096804	0.161883173	0.604840739	0.816167622	LAMP2
ENSG00000005955	928.800062	-0.078807165	0.151626044	0.506803366	0.758491739	NA
ENSG00000005961	2.070434869	-0.00160612	0.240750998	0.937724559	NA	ITGA2B
ENSG00000005981	71.22012975	-0.012608444	0.217256012	0.892201311	0.958301689	ASB4
ENSG00000006007	2008.85016	-0.082368873	0.120533328	0.429445474	0.707510639	GDE1
ENSG00000006015	707.8201868	-0.245859095	0.185925672	0.073554275	0.291908866	REX1BD
ENSG00000006016	34.37460602	-0.091165756	0.255152745	0.194041957	0.489974938	CRLF1
ENSG00000006025	179.057614	-0.099430724	0.201454928	0.421453653	0.701565538	OSBPL7
ENSG00000006042	1814.047397	-0.094185057	0.117131256	0.356938809	0.649837519	TMEM98
ENSG00000006047	122.6197518	-1.462878554	0.440943428	4.05E-05	0.001240166	YBX2
ENSG00000006059	0	NA	NA	NA	NA	KRT33A
ENSG00000006062	155.6005256	-0.013459322	0.190530689	0.906735591	0.964981959	MAP3K14
ENSG00000006071	2.908965405	0.020581317	0.242276661	0.257148003	NA	ABCC8
ENSG00000006074	0	NA	NA	NA	NA	NA
ENSG00000006075	0.390389729	0.005370254	0.241489936	0.781058627	NA	NA
ENSG00000006114	907.3146014	0.278210635	0.169503583	0.036209358	0.197639842	NA
ENSG00000006116	3.842250802	0.035881105	0.24459263	0.122343307	NA	CACNG3
ENSG00000006118	2446.927889	-0.512602811	0.241620051	0.004071528	0.046654847	TMEM132A
ENSG00000006125	4565.757013	-0.091827242	0.107345303	0.331734745	0.626212788	AP2B1
ENSG00000006128	0.328417192	-0.000812476	0.241505086	0.986450605	NA	TAC1
ENSG00000006194	547.491592	-0.110557021	0.164867329	0.371201195	0.661578494	ZNF263
ENSG00000006210	50.12121214	0.007465035	0.232704557	0.908968123	0.965978854	CX3CL1
ENSG00000006282	1902.129111	0.094293905	0.139172292	0.432920056	0.71002645	SPATA20
ENSG00000006283	1045.45183	0.01637792	0.225546332	0.848281413	0.941276808	CACNA1G
ENSG00000006327	1699.613624	-0.030785129	0.168984329	0.871524187	0.950749866	TNFRSF12A
ENSG00000006377	0.17170342	0.006020216	0.241511741	0.781054785	NA	DLX6
ENSG00000006432	345.2580355	-0.149650913	0.20572384	0.255224357	0.554628174	MAP3K9
ENSG00000006451	549.4065498	-0.027164798	0.148258324	0.815199342	0.926307999	RALA
ENSG00000006453	352.7488539	0.073981857	0.177598282	0.552366685	0.785752115	BAIAP2L1
ENSG00000006459	188.405045	0.27588255	0.267394741	0.075207775	0.296772602	KDM7A
ENSG00000006468	1788.34795	0.50442769	0.1887796	0.001109928	0.018744569	ETV1
ENSG00000006530	673.0348516	-0.201311384	0.176038343	0.123608655	0.390189669	AGK
ENSG00000006534	19.61058665	-0.046401561	0.238513772	0.467916893	NA	ALDH3B1
ENSG00000006555	0.437760347	-0.00083507	0.241504462	0.986449749	NA	TTC22
ENSG00000006576	706.1868197	-0.05906073	0.172863553	0.628831058	0.829283014	PHTF2
ENSG00000006606	0.438148076	-0.000833349	0.241504518	0.986449816	NA	CCL26
ENSG00000006607	708.9018122	-0.228997727	0.163230869	0.069339764	0.282010862	FARP2
ENSG00000006611	9.383589304	0.044179895	0.243095907	0.334824389	NA	USH1C
ENSG00000006625	559.6743435	-0.45449429	0.219838817	0.005888328	0.060540505	GGCT
ENSG00000006634	130.5932591	-0.264987943	0.337031532	0.070675444	0.285178246	DBF4
ENSG00000006638	13.22441313	0.028697227	0.239033024	0.552210297	NA	TBXA2R
ENSG00000006652	539.750709	0.584040665	0.235700125	0.001427388	0.022276043	IFRD1
ENSG00000006659	2.064099574	-0.014465285	0.241597771	0.418738872	NA	LGALS14
ENSG00000006695	563.8460241	-0.058757815	0.158180756	0.625596514	0.827016321	COX10
ENSG00000006704	731.4450465	-0.18123727	0.153601576	0.133909422	0.407822898	GTF2IRD1
ENSG00000006712	1918.924201	-0.154300688	0.152455088	0.192153589	0.488073557	PAF1
ENSG00000006715	914.5097822	0.584156235	0.165187069	5.25E-05	0.001535992	VPS41
ENSG00000006740	358.7299568	-0.032418439	0.181233451	0.786633034	0.914199884	ARHGAP44
ENSG00000006744	2219.960107	-0.282045912	0.130605515	0.012135601	0.097904527	ELAC2
ENSG00000006747	3.273535619	0.009054699	0.240353311	0.726564077	NA	SCIN
ENSG00000006756	442.5667291	0.010069833	0.159052692	0.933853591	0.974951946	ARSD
ENSG00000006757	239.7167047	0.332158142	0.256550398	0.041279285	0.213952477	PNPLA4
ENSG00000006788	0	NA	NA	NA	NA	MYH13
ENSG00000006831	2068.944971	-0.031420495	0.136429699	0.778715146	0.911627249	ADIPOR2
ENSG00000006837	15.67661804	0.013488237	0.236359646	0.796124614	NA	CDKL3
ENSG00000007001	0	NA	NA	NA	NA	UPP2
ENSG00000007038	0	NA	NA	NA	NA	PRSS21
ENSG00000007047	1605.630716	-0.078446218	0.124121407	0.458072478	0.726697636	MARK4
ENSG00000007062	41.73085284	-0.02332602	0.225079154	0.780250941	0.912124535	PROM1
ENSG00000007080	1660.590703	-0.207697958	0.127941013	0.057958106	0.256878239	CCDC124
ENSG00000007129	1.885312605	0.001759844	0.240772708	0.92435759	NA	CEACAM21
ENSG00000007168	2887.4274	0.129652635	0.127945077	0.234105678	0.532963032	PAFAH1B1
ENSG00000007171	6.74616018	-0.015622519	0.239298316	0.671725039	NA	NOS2
ENSG00000007174	11.81929068	0.008449429	0.237536262	0.850548733	NA	DNAH9
ENSG00000007202	3962.976272	-0.110218637	0.120915504	0.296896886	0.594662022	KIAA0100
ENSG00000007216	0	NA	NA	NA	NA	SLC13A2
ENSG00000007237	1185.129201	0.299232952	0.161100128	0.022050206	0.142507618	GAS7
ENSG00000007255	353.117842	0.004683142	0.187338081	0.968997342	0.987430161	TRAPPC6A
ENSG00000007264	5.990485375	0.03880981	0.243807646	0.253091527	NA	MATK
ENSG00000007306	0	NA	NA	NA	NA	CEACAM7
ENSG00000007312	3.907253529	0.019035605	0.240361118	0.569919099	NA	CD79B
ENSG00000007314	8.397372105	0.034669597	0.243346835	0.266848481	NA	SCN4A
ENSG00000007341	169.5732259	0.040897775	0.239888899	0.462906852	0.729806246	ST7L
ENSG00000007350	1.607248999	0.000797051	0.240806055	0.970661191	NA	TKTL1
ENSG00000007372	24.58610856	0.014763842	0.232093485	0.818325168	0.927452722	PAX6
ENSG00000007376	547.5735542	-0.447547455	0.225024818	0.007157119	0.068203472	RPUSD1
ENSG00000007384	619.450604	-0.335170332	0.276145907	0.042973845	0.218387152	RHBDF1
ENSG00000007392	814.0949754	-0.098755789	0.1376988	0.384423522	0.6724861	LUC7L
ENSG00000007402	479.24723	-0.56058389	0.261445726	0.003349837	0.040685603	CACNA2D2
ENSG00000007516	80.43837046	-0.125473844	0.262952267	0.188784651	0.484874237	BAIAP3
ENSG00000007520	1327.156949	-0.066004008	0.146346529	0.5682027	0.795078564	TSR3
ENSG00000007541	773.8560743	-0.388453668	0.214112469	0.013905068	0.106465244	PIGQ
ENSG00000007545	1136.357936	-0.164076283	0.157380925	0.183197618	0.47755263	CRAMP1
ENSG00000007866	3506.097876	0.02878041	0.133118618	0.8007512	0.919719579	TEAD3
ENSG00000007908	10.18311794	-0.002436022	0.23963884	0.932273024	NA	SELE
ENSG00000007923	2274.049367	-0.146714313	0.128478361	0.179058946	0.472004002	DNAJC11
ENSG00000007933	0	NA	NA	NA	NA	FMO3
ENSG00000007944	411.0484733	0.397380784	0.39685044	0.031679087	0.180554248	MYLIP
ENSG00000007952	19.42762477	-0.031245702	0.237427262	0.57637672	NA	NOX1
ENSG00000007968	98.53955099	-2.222254601	0.727083116	7.61E-05	0.002117653	E2F2
ENSG00000008018	1749.330398	-0.093815629	0.132730812	0.39768718	0.683536131	PSMB1
ENSG00000008056	271.4506369	0.078059462	0.21279737	0.497507905	0.75404457	SYN1
ENSG00000008083	509.9181083	0.054394631	0.158726728	0.652124551	0.844458137	JARID2
ENSG00000008086	102.9325222	0.07913614	0.218705405	0.477017208	0.740206312	CDKL5
ENSG00000008118	35.28430803	-0.086539694	0.25057077	0.245263279	0.54440696	CAMK1G
ENSG00000008128	678.2408736	-0.279737268	0.184107377	0.043677378	0.220422371	CDK11A
ENSG00000008130	893.6142922	-0.045244954	0.140987587	0.688166112	0.866417885	NADK
ENSG00000008196	0	NA	NA	NA	NA	TFAP2B
ENSG00000008197	0	NA	NA	NA	NA	TFAP2D
ENSG00000008226	5.992402832	0.004208715	0.239816626	0.886860523	NA	DLEC1
ENSG00000008256	668.856801	-0.079293094	0.147033959	0.498846084	0.754277398	CYTH3
ENSG00000008277	63.59576343	-0.103021766	0.239781181	0.318381527	0.614080265	ADAM22
ENSG00000008282	466.5535086	-0.073457594	0.157396039	0.541588699	0.778732747	SYPL1
ENSG00000008283	319.572278	-0.27861889	0.271502845	0.072374797	0.289472448	CYB561
ENSG00000008294	1149.94193	0.102417971	0.13594758	0.364901425	0.656915179	SPAG9
ENSG00000008300	227.0743554	-0.227736604	0.291458361	0.104621618	0.355818744	CELSR3
ENSG00000008311	741.6448327	0.388211971	0.230490794	0.017354976	0.122303868	AASS
ENSG00000008323	11.1887472	0.017511861	0.239594571	0.637903258	NA	PLEKHG6
ENSG00000008324	83.83234648	-0.114792269	0.244582076	0.278740521	0.578967209	SS18L2
ENSG00000008382	462.7648283	0.004869441	0.168703973	0.969695026	0.987430161	MPND
ENSG00000008394	933.2620864	-0.169903191	0.214508207	0.20646203	0.505500579	MGST1
ENSG00000008405	488.3720996	-0.08282525	0.155210873	0.489923926	0.748445058	CRY1
ENSG00000008438	0	NA	NA	NA	NA	PGLYRP1
ENSG00000008441	223.277363	-0.109451794	0.208893174	0.377288381	0.666361176	NFIX
ENSG00000008513	3875.538124	0.088370704	0.11084788	0.37115946	0.661578494	ST3GAL1
ENSG00000008516	1.053437315	-0.006267914	0.241197566	0.687149522	NA	MMP25
ENSG00000008517	212.8389149	-0.076886674	0.213612193	0.498592047	0.754277398	IL32
ENSG00000008710	3876.540274	-0.296438323	0.155134908	0.018462734	0.126895518	PKD1
ENSG00000008735	124.2081738	0.030810217	0.211741634	0.76824912	0.90624603	MAPK8IP2
ENSG00000008838	2480.585443	-0.288737161	0.160562906	0.025336733	0.155933579	MED24
ENSG00000008853	1381.284226	-0.00954352	0.162239497	0.935093439	0.975384966	RHOBTB2
ENSG00000008869	844.5887771	0.289327427	0.225784388	0.056807575	0.255323979	HEATR5B
ENSG00000008952	685.7536747	0.242413322	0.171525738	0.067072579	0.277888902	SEC62
ENSG00000008988	9615.049925	0.112438154	0.15089206	0.353561467	0.646176626	RPS20
ENSG00000009307	9372.571908	-0.03266052	0.118421078	0.759536064	0.901957023	CSDE1
ENSG00000009335	2057.943166	-0.135613839	0.118516247	0.188809057	0.484874237	UBE3C
ENSG00000009413	722.4982036	0.757070638	0.299476794	0.000818028	0.014689299	REV3L
ENSG00000009694	11.50214796	0.051024105	0.245955271	0.225587116	NA	TENM1
ENSG00000009709	0	NA	NA	NA	NA	PAX7
ENSG00000009724	0.814343502	0.006946104	0.241593392	0.550057567	NA	MASP2
ENSG00000009765	0	NA	NA	NA	NA	IYD
ENSG00000009780	121.009725	0.064802035	0.203067935	0.582067154	0.803507278	FAM76A
ENSG00000009790	0.802724552	0.003467548	0.241268446	0.777237815	NA	TRAF3IP3
ENSG00000009830	808.0145263	-0.52639661	0.175015894	0.000328468	0.007179731	POMT2
ENSG00000009844	919.0193082	0.048251758	0.161462316	0.691232955	0.867926244	VTA1
ENSG00000009950	0.17170342	0.006020216	0.241511741	0.781054785	NA	MLXIPL
ENSG00000009954	2608.781556	-0.274285913	0.126739625	0.012565073	0.100252036	BAZ1B
ENSG00000010017	1214.429565	-0.103803692	0.158170386	0.392481208	0.678200139	RANBP9
ENSG00000010030	10.25331072	0.017045879	0.239550896	0.648523506	NA	ETV7
ENSG00000010072	238.2676202	0.026131592	0.181318158	0.829847561	0.933118064	SPRTN
ENSG00000010165	659.8549554	-0.096170764	0.146323802	0.407241036	0.690478707	EEF1AKNMT
ENSG00000010219	450.2383587	0.058427264	0.169445486	0.633156277	0.831816535	DYRK4
ENSG00000010244	2375.622604	-0.102996941	0.14484376	0.376836772	0.666222877	ZNF207
ENSG00000010256	7872.952139	-0.126726408	0.099131958	0.157728372	0.442287939	UQCRC1
ENSG00000010270	1459.617321	0.011212866	0.131033619	0.920028447	0.970260225	STARD3NL
ENSG00000010278	167.3169908	-0.10880077	0.241937383	0.298772757	0.596032953	CD9
ENSG00000010282	71.19162104	0.055057867	0.230205004	0.53459446	0.774431086	HHATL
ENSG00000010292	1934.252835	-1.363176136	0.182769648	5.39E-15	1.82E-12	NCAPD2
ENSG00000010295	537.9480073	-0.07564051	0.156851951	0.528604353	0.771241526	IFFO1
ENSG00000010310	116.3419568	0.100288459	0.220571052	0.392685377	0.678270395	GIPR
ENSG00000010318	111.947169	-0.018326839	0.204091468	0.873924169	0.951358776	PHF7
ENSG00000010319	102.5166564	-0.063138587	0.219073739	0.548082916	0.783171584	SEMA3G
ENSG00000010322	4123.679991	-0.133230854	0.125885458	0.214790713	0.513115607	NISCH
ENSG00000010327	2.386525979	0.005255109	0.240285614	0.831740312	NA	STAB1
ENSG00000010361	381.7971033	-0.12083594	0.169947275	0.337415136	0.631807171	FUZ
ENSG00000010379	36.76979392	0.013300243	0.225883067	0.871834926	0.950766493	SLC6A13
ENSG00000010404	824.3379257	0.059263854	0.161682198	0.626167016	0.827616257	IDS
ENSG00000010438	0.369172039	-0.000449933	0.241246139	0.957654252	NA	PRSS3
ENSG00000010539	222.045911	-0.008909141	0.190162132	0.937315874	0.976052484	ZNF200
ENSG00000010610	19.29982112	-0.008789484	0.233839618	0.87559627	NA	CD4
ENSG00000010626	198.2747053	0.070500503	0.191235991	0.564144894	0.79221535	LRRC23
ENSG00000010671	17.47450815	-0.011453522	0.233364201	0.849437685	NA	BTK
ENSG00000010704	32.62673722	-0.063876078	0.238372204	0.41529903	0.695749786	HFE
ENSG00000010803	2115.878546	-0.08332555	0.157442224	0.488810663	0.748356147	SCMH1
ENSG00000010810	1407.152699	0.179342287	0.146437229	0.132532937	0.405458756	FYN
ENSG00000010818	537.1132968	-0.120976333	0.155141793	0.317806438	0.613471511	HIVEP2
ENSG00000010932	0.17170342	0.006020216	0.241511741	0.781054785	NA	FMO1
ENSG00000011007	1865.074212	0.142894524	0.147468697	0.229897139	0.528176958	ELOA
ENSG00000011009	1510.088238	0.087228038	0.132111633	0.437124926	0.71265907	LYPLA2
ENSG00000011021	1108.289579	0.012510772	0.124593902	0.906712965	0.964981959	CLCN6
ENSG00000011028	1571.669114	-0.079693779	0.165075678	0.515187854	0.763293662	MRC2
ENSG00000011052	233.4156477	0.374312765	0.32226765	0.034319197	0.190474231	NME1-NME2
ENSG00000011083	0	NA	NA	NA	NA	SLC6A7
ENSG00000011105	5163.357888	-0.162324498	0.155497017	0.184234921	0.478673368	TSPAN9
ENSG00000011114	742.6299463	0.15500498	0.163590948	0.216832528	0.514645578	BTBD7
ENSG00000011132	319.2629393	-0.305036738	0.264883722	0.055903207	0.252641892	APBA3
ENSG00000011143	297.8337598	0.005971588	0.166058702	0.964229013	0.985728278	MKS1
ENSG00000011198	193.8874807	0.105001652	0.19526833	0.405409689	0.689668047	ABHD5
ENSG00000011201	423.3933757	0.340636161	0.227368431	0.030520041	0.176602991	ANOS1
ENSG00000011243	1875.45359	0.025621755	0.125868769	0.809717468	0.922940453	AKAP8L
ENSG00000011258	432.9540608	0.304173606	0.224328855	0.046891224	0.229801443	MBTD1
ENSG00000011260	260.613785	0.012024378	0.194872932	0.918734058	0.970260225	UTP18
ENSG00000011275	1687.761066	0.011000806	0.121964745	0.917826315	0.970214911	RNF216
ENSG00000011295	624.0442306	-0.037495603	0.156774026	0.7537232	0.899269749	TTC19
ENSG00000011304	2965.403407	-0.646679716	0.144597269	8.70E-07	4.57E-05	PTBP1
ENSG00000011332	160.0209854	-0.698619759	0.364876359	0.003607645	0.042772327	DPF1
ENSG00000011347	280.9191327	-0.000450827	0.206693309	0.993570045	0.997860861	SYT7
ENSG00000011376	1377.016071	-0.170932672	0.135790509	0.130050658	0.401413976	LARS2
ENSG00000011405	739.9842712	0.099178401	0.193904512	0.430421284	0.707931071	PIK3C2A
ENSG00000011422	95.17819072	-1.6109517	0.531865878	9.82E-05	0.002627371	PLAUR
ENSG00000011426	2891.756498	-1.672198945	0.257376071	4.31E-12	6.50E-10	ANLN
ENSG00000011451	2650.257959	-0.321464276	0.146014479	0.008815902	0.078921406	WIZ
ENSG00000011454	1959.309793	0.30013122	0.128029849	0.007042753	0.067576211	RABGAP1
ENSG00000011465	308.2770922	0.206521399	0.238318435	0.143691363	0.422125764	DCN
ENSG00000011478	180.9967127	-0.184792056	0.22719343	0.177491323	0.469580736	QPCTL
ENSG00000011485	2625.885304	-0.407336877	0.128200379	0.000347477	0.007537162	PPP5C
ENSG00000011523	812.9171525	0.156357946	0.172054034	0.222373205	0.521160794	CEP68
ENSG00000011566	627.8355324	0.111879908	0.194374933	0.379985312	0.668914711	MAP4K3
ENSG00000011590	0.838004442	0.005398495	0.241395695	0.675895697	NA	ZBTB32
ENSG00000011600	0	NA	NA	NA	NA	TYROBP
ENSG00000011638	335.7315964	0.246797892	0.244442674	0.095255369	0.337302003	TMEM159
ENSG00000011677	7.914435627	0.035285378	0.243024803	0.298614069	NA	GABRA3
ENSG00000012048	216.0959587	-1.207152412	0.339397842	1.96E-05	0.000659357	BRCA1
ENSG00000012061	1723.12922	-0.042288692	0.135470677	0.693037726	0.868577894	ERCC1
ENSG00000012124	4.302590852	0.031546787	0.243455452	0.216507321	NA	CD22
ENSG00000012171	412.738899	-0.086056314	0.215089712	0.455398816	0.725259983	SEMA3B
ENSG00000012174	602.2950806	0.101059112	0.180844723	0.42449857	0.703793773	MBTPS2
ENSG00000012211	146.5324846	-0.114269768	0.222167816	0.341744756	0.635782318	PRICKLE3
ENSG00000012223	0.851507336	-0.006951347	0.241613159	0.574934538	NA	LTF
ENSG00000012232	2586.963448	-0.145753048	0.113883396	0.145784763	0.42528319	EXTL3
ENSG00000012504	3.673456148	-0.007294273	0.240221164	0.781128388	NA	NR1H4
ENSG00000012660	991.7636999	-0.115867016	0.150083534	0.334895806	0.629590148	ELOVL5
ENSG00000012779	5.276952983	0.014262718	0.24019016	0.64396626	NA	ALOX5
ENSG00000012817	1433.633502	0.107520397	0.138344193	0.346921705	0.640727941	KDM5D
ENSG00000012822	1800.491849	0.508220849	0.140217916	4.78E-05	0.001423148	CALCOCO1
ENSG00000012963	1041.476712	-0.206580765	0.189242949	0.127043711	0.395546799	UBR7
ENSG00000012983	654.1513765	0.217369612	0.169101412	0.094735809	0.336466256	MAP4K5
ENSG00000013016	5565.101972	0.175149068	0.12001239	0.090572593	0.328273583	EHD3
ENSG00000013275	2151.159454	-0.000552553	0.127742	0.991187633	0.99673834	PSMC4
ENSG00000013288	527.2072422	-0.176066563	0.188055213	0.184503592	0.478877549	MAN2B2
ENSG00000013293	3.014482193	0.011482002	0.240701831	0.632768915	NA	SLC7A14
ENSG00000013297	109.2687996	-0.115121518	0.240883088	0.292450739	0.591199149	CLDN11
ENSG00000013306	3004.1826	-0.162182189	0.131476483	0.143820484	0.422321961	SLC25A39
ENSG00000013364	818.4946259	0.324409187	0.198470983	0.028243494	0.167781494	MVP
ENSG00000013374	763.0051492	0.12489501	0.144289898	0.2874752	0.586274179	NUB1
ENSG00000013375	825.9540373	0.081690942	0.148118232	0.489365033	0.748417951	PGM3
ENSG00000013392	244.8158657	0.080902304	0.188748367	0.51147017	0.760816511	RWDD2A
ENSG00000013441	819.3101765	0.713904241	0.188522267	1.46E-05	0.000531302	CLK1
ENSG00000013503	395.073892	0.192827755	0.181682836	0.146867791	0.426097786	POLR3B
ENSG00000013523	755.2661914	0.079892896	0.157058001	0.519846071	0.765618415	ANGEL1
ENSG00000013561	963.4872227	0.194089019	0.156059072	0.115139715	0.37613627	RNF14
ENSG00000013563	490.8030905	-0.229378244	0.186519289	0.092669952	0.3327002	DNASE1L1
ENSG00000013573	708.273045	-0.804945247	0.176064909	3.83E-07	2.19E-05	DDX11
ENSG00000013583	932.8795226	-0.202848181	0.169598956	0.116325072	0.377907804	HEBP1
ENSG00000013588	157.2902283	-0.14122396	0.281616372	0.112863105	0.371625791	GPRC5A
ENSG00000013619	214.1815256	-0.336689972	0.324357795	0.046610944	0.229462257	MAMLD1
ENSG00000013725	2.73362292	0.002372153	0.240628186	0.901710372	NA	CD6
ENSG00000013810	1658.758585	-2.067118621	0.250499809	7.80E-18	5.27E-15	TACC3
ENSG00000014123	479.5553499	0.076975989	0.177363479	0.530857734	0.771672079	UFL1
ENSG00000014138	519.395694	-1.654199631	0.222966296	6.52E-15	2.10E-12	POLA2
ENSG00000014164	683.9345609	-0.563538171	0.295600985	0.005208726	0.055640808	ZC3H3
ENSG00000014216	3650.944714	-0.015410704	0.125508065	0.882274832	0.954250592	CAPN1
ENSG00000014257	12.94917308	-0.061561446	0.247010127	0.244425424	NA	ACP3
ENSG00000014641	14289.58543	-0.040569258	0.11420178	0.681424401	0.863400605	MDH1
ENSG00000014824	1118.320664	0.121398388	0.135783954	0.284170742	0.582705504	SLC30A9
ENSG00000014914	61.84407645	-0.049649949	0.226836158	0.582404158	0.803626208	MTMR11
ENSG00000014919	728.3972557	0.022181765	0.138303169	0.847097969	0.940745466	COX15
ENSG00000015133	79.92609886	-0.078582813	0.222685079	0.465741834	0.731817037	CCDC88C
ENSG00000015153	344.0656557	-0.036148102	0.175626437	0.764202607	0.904350612	YAF2
ENSG00000015171	1662.273019	0.172079545	0.128392563	0.116560695	0.378209064	ZMYND11
ENSG00000015285	37.84627728	-0.084579192	0.246493444	0.293376338	0.592263659	WAS
ENSG00000015413	14.77974011	-0.045576913	0.241262663	0.400046987	NA	DPEP1
ENSG00000015475	396.7634384	-0.134586778	0.169387792	0.286665905	0.585254138	BID
ENSG00000015479	5159.713931	0.070058048	0.123272585	0.509942881	0.759879172	MATR3
ENSG00000015520	1.343648064	0.01168936	0.241800395	0.37620885	NA	NPC1L1
ENSG00000015532	1146.105275	0.045729747	0.143575122	0.695576934	0.869416498	XYLT2
ENSG00000015568	1279.479135	0.027916979	0.241204748	0.45458157	0.724735239	RGPD5
ENSG00000015592	0	NA	NA	NA	NA	STMN4
ENSG00000015676	1816.759186	-0.089693752	0.121718788	0.400945752	0.685688196	NUDCD3
ENSG00000016082	623.5048318	0.168198788	0.247972074	0.19380169	0.489629701	ISL1
ENSG00000016391	192.9150518	-0.598608283	0.452790356	0.011203094	0.093401433	CHDH
ENSG00000016402	17.63900389	-0.088848195	0.256387369	0.163605423	NA	IL20RA
ENSG00000016490	0.328029463	-0.000843824	0.241505143	0.986450495	NA	CLCA1
ENSG00000016602	0	NA	NA	NA	NA	CLCA4
ENSG00000016864	574.2474241	0.040225938	0.151872297	0.735539985	0.890981481	GLT8D1
ENSG00000017260	1606.100238	0.05820579	0.136758588	0.607531607	0.81730141	ATP2C1
ENSG00000017373	132.6230939	-0.074146721	0.204412338	0.52965225	0.771500855	NA
ENSG00000017427	0.452749994	0.006335786	0.241551712	0.624173878	NA	IGF1
ENSG00000017483	26.74022372	0.098556891	0.25683466	0.194999166	0.491393091	SLC38A5
ENSG00000017621	32.63032118	-0.029069882	0.231210993	0.690725527	0.867683831	NA
ENSG00000017797	1124.65505	0.061958609	0.133446363	0.578199448	0.801322525	RALBP1
ENSG00000018189	457.8021322	0.054320684	0.163372043	0.65552406	0.846542041	RUFY3
ENSG00000018236	122.8255926	-0.013606415	0.214513817	0.88902966	0.957188076	CNTN1
ENSG00000018280	5.516405476	0.040364374	0.243766096	0.274980072	NA	SLC11A1
ENSG00000018408	2281.892747	0.216963728	0.189622586	0.111902027	0.370050917	WWTR1
ENSG00000018510	907.3437729	0.28793599	0.18649537	0.040443994	0.211651713	AGPS
ENSG00000018607	2.497371611	0.005662381	0.24071756	0.789123937	NA	ZNF806
ENSG00000018610	317.5335931	0.068916509	0.17020329	0.577202427	0.800960226	CXorf56
ENSG00000018625	348.2266808	0.15118022	0.233075915	0.239918586	0.539059797	ATP1A2
ENSG00000018699	322.8550525	-0.200896745	0.219940826	0.15003637	0.430739108	TTC27
ENSG00000018869	69.64885282	0.011574297	0.212298491	0.91180149	0.967450706	ZNF582
ENSG00000019102	0.17170342	0.006020216	0.241511741	0.781054785	NA	VSIG2
ENSG00000019144	5087.540848	0.144216718	0.1170809	0.156558187	0.441099195	PHLDB1
ENSG00000019169	0.443151254	0.006612521	0.241561722	0.629775188	NA	MARCO
ENSG00000019186	2.613835528	-0.009686516	0.240559942	0.695399461	NA	CYP24A1
ENSG00000019485	299.5155738	-0.271519354	0.248852747	0.075261689	0.296832025	PRDM11
ENSG00000019505	430.173683	-0.190259073	0.275648795	0.140626629	0.417188969	SYT13
ENSG00000019549	249.3860294	0.2787065	0.279354964	0.073733296	0.292418376	SNAI2
ENSG00000019582	64.15287841	0.000696732	0.22043906	0.959611414	0.984124	CD74
ENSG00000019991	40.36951859	0.167280149	0.323265136	0.020451247	0.135951915	HGF
ENSG00000019995	872.7008817	0.26177956	0.150026196	0.033451576	0.186874134	ZRANB1
ENSG00000020129	1403.528405	-0.000795355	0.146622664	0.992037518	0.996922084	NCDN
ENSG00000020181	1950.229978	-0.177428482	0.184218712	0.17949684	0.472528658	ADGRA2
ENSG00000020219	0	NA	NA	NA	NA	CCT8L1P
ENSG00000020256	388.2408051	-0.096070002	0.177788538	0.441576177	0.715417958	ZFP64
ENSG00000020426	246.7831824	-0.020516708	0.187641755	0.860717174	0.946301932	MNAT1
ENSG00000020577	1709.725533	0.023547093	0.14250261	0.839598967	0.936856148	SAMD4A
ENSG00000020633	1.809700909	-0.005587359	0.241162396	0.711924284	NA	RUNX3
ENSG00000020922	188.2126361	-0.198771521	0.238506439	0.15328692	0.435406415	MRE11
ENSG00000021300	226.5998897	0.147936103	0.211421766	0.260707197	0.560277579	PLEKHB1
ENSG00000021355	254.6380767	0.072178789	0.181536065	0.555959011	0.787551835	SERPINB1
ENSG00000021461	0	NA	NA	NA	NA	CYP3A43
ENSG00000021488	1.689414789	0.017485225	0.241797443	0.353011906	NA	SLC7A9
ENSG00000021574	240.8180302	-0.009483846	0.175960582	0.935029118	0.975384966	SPAST
ENSG00000021645	72.12297333	-0.138860557	0.264830911	0.184441739	0.478877549	NRXN3
ENSG00000021762	464.5999298	-0.051574044	0.160908644	0.668207057	0.854981989	OSBPL5
ENSG00000021776	661.7014831	0.078164798	0.15317915	0.513898466	0.762808793	AQR
ENSG00000021826	537.891649	0.084864732	0.153554741	0.480205533	0.742069247	CPS1
ENSG00000021852	0	NA	NA	NA	NA	C8B
ENSG00000022267	2922.832758	-0.097061281	0.177968176	0.438808327	0.713868685	FHL1
ENSG00000022277	1574.818774	-0.009787253	0.127603383	0.925002438	0.972582611	RTF2
ENSG00000022355	5.98385418	0.059976032	0.251224001	0.0483971	NA	GABRA1
ENSG00000022556	0	NA	NA	NA	NA	NLRP2
ENSG00000022567	276.2841064	-0.004397986	0.175721522	0.968751136	0.987430161	SLC45A4
ENSG00000022840	6043.21845	-0.080210304	0.111395039	0.414395348	0.695117938	RNF10
ENSG00000022976	286.5365604	0.115232963	0.192413791	0.366952212	0.658246378	ZNF839
ENSG00000023041	341.0057935	-0.069078042	0.173543373	0.57793619	0.801253447	ZDHHC6
ENSG00000023171	218.2812176	0.058825677	0.186106307	0.63061864	0.830559468	GRAMD1B
ENSG00000023191	3000.189939	-0.267078905	0.133318032	0.018786967	0.128434719	RNH1
ENSG00000023228	4349.6913	0.043009385	0.110408938	0.666461735	0.853826982	NDUFS1
ENSG00000023287	756.6705229	0.410625891	0.257949213	0.017732971	0.12386013	RB1CC1
ENSG00000023318	555.9165694	0.302573141	0.192103278	0.034841343	0.192393653	ERP44
ENSG00000023330	1660.13144	0.009824678	0.130273153	0.941532245	0.977682831	ALAS1
ENSG00000023445	6.15486799	0.031330101	0.24262052	0.31295367	NA	BIRC3
ENSG00000023516	792.5814506	0.295825125	0.187494572	0.036250124	0.197710208	AKAP11
ENSG00000023572	92.6569311	-0.114180876	0.232927357	0.320163502	0.616009689	GLRX2
ENSG00000023608	120.3702374	0.059982028	0.209563517	0.594681194	0.810811924	SNAPC1
ENSG00000023697	223.0775422	-0.643589525	0.292569831	0.002314697	0.03139225	DERA
ENSG00000023734	2703.875316	-0.111990256	0.139119781	0.328897086	0.623961421	STRAP
ENSG00000023839	4.444689965	0.010930324	0.239501938	0.748640741	NA	ABCC2
ENSG00000023892	18.99184663	-0.101162167	0.263900737	0.114915887	NA	DEF6
ENSG00000023902	1658.918564	-0.203162685	0.127864473	0.063138058	0.269376388	PLEKHO1
ENSG00000023909	122.3859241	-0.113778416	0.242389208	0.288541099	0.58731718	GCLM
ENSG00000024048	808.6122222	0.451324945	0.18769752	0.002797876	0.035984285	UBR2
ENSG00000024422	903.3399008	-0.143629552	0.177555324	0.262911146	0.562542612	EHD2
ENSG00000024526	373.9655792	-1.028713478	0.386850346	0.000391652	0.008329791	DEPDC1
ENSG00000024862	49.14848054	0.078536177	0.237162631	0.388976452	0.675717978	CCDC28A
ENSG00000025039	1660.918455	-0.215671946	0.162011075	0.088956974	0.324991924	RRAGD
ENSG00000025156	383.7153571	0.033554941	0.16988371	0.783092185	0.912743364	HSF2
ENSG00000025293	815.9278306	0.157102159	0.16679014	0.214696656	0.513115607	PHF20
ENSG00000025423	3.418061674	0.034572367	0.244098163	0.160486884	NA	HSD17B6
ENSG00000025434	196.5924763	0.057502433	0.199585233	0.626592234	0.827638495	NR1H3
ENSG00000025708	87.18916816	-0.101635554	0.233009281	0.350253334	0.643830372	TYMP
ENSG00000025770	1022.81825	-0.819118463	0.152273387	6.56E-09	5.44E-07	NCAPH2
ENSG00000025772	1709.884321	0.125752536	0.120681328	0.23003034	0.528204055	TOMM34
ENSG00000025796	898.9722364	0.007613579	0.134893305	0.946626912	0.979944758	SEC63
ENSG00000025800	2350.667618	0.153551812	0.113922914	0.126795623	0.395236808	KPNA6
ENSG00000026025	20966.2537	-0.58516282	0.11551225	1.00E-07	6.75E-06	VIM
ENSG00000026036	118.5333637	0.043258328	0.218725621	0.66638225	0.853815372	RTEL1-TNFRSF6B
ENSG00000026103	223.9871627	2.000770098	0.325685087	4.38E-11	5.55E-09	FAS
ENSG00000026297	183.7584843	-0.070664799	0.212660622	0.529305256	0.771500855	RNASET2
ENSG00000026508	177.5582247	0.244854508	0.270781245	0.098400662	0.343060159	CD44
ENSG00000026559	35.94008878	-0.142436742	0.282704046	0.109665964	0.365197774	KCNG1
ENSG00000026652	756.177272	0.033867493	0.141612114	0.768979858	0.906418634	AGPAT4
ENSG00000026751	1.875881278	-0.012195438	0.241448717	0.473427915	NA	SLAMF7
ENSG00000026950	67.3697884	-0.021547437	0.227263357	0.784156183	0.913084236	BTN3A1
ENSG00000027001	367.2526525	-0.340962307	0.212835151	0.025646167	0.156881686	MIPEP
ENSG00000027075	370.3008496	0.012904766	0.182315836	0.916430624	0.969534256	PRKCH
ENSG00000027644	0.686813679	0.008042044	0.241658205	0.482481079	NA	INSRR
ENSG00000027697	313.1459759	0.259461054	0.267942301	0.08709525	0.321335036	IFNGR1
ENSG00000027847	543.4393421	-0.172862561	0.184494817	0.19097262	0.486920708	B4GALT7
ENSG00000027869	10.86155484	-0.048244873	0.24391983	0.305489142	NA	SH2D2A
ENSG00000028116	239.9551587	0.074536792	0.193333765	0.543099075	0.780144012	VRK2
ENSG00000028137	72.78107664	0.25058995	0.346119185	0.072481015	0.289597174	TNFRSF1B
ENSG00000028203	1346.678211	0.034973245	0.135490654	0.756754823	0.900531025	VEZT
ENSG00000028277	151.5124063	0.389627259	0.397791808	0.033347811	0.186874134	POU2F2
ENSG00000028310	861.495403	-0.091407109	0.151661388	0.444842925	0.717596286	BRD9
ENSG00000028528	1446.90795	0.121356637	0.137140448	0.28635955	0.585092406	SNX1
ENSG00000028839	156.3986634	-0.021211939	0.194326351	0.853114416	0.943132879	TBPL1
ENSG00000029153	89.88481739	-1.467610973	0.439172743	3.76E-05	0.00116852	ARNTL2
ENSG00000029363	1681.217949	0.078999329	0.149106923	0.507045411	0.758491739	BCLAF1
ENSG00000029364	749.0184266	0.143379442	0.159028146	0.246921517	0.546122333	SLC39A9
ENSG00000029534	432.5073746	0.803678682	0.290466283	0.000401152	0.008519083	ANK1
ENSG00000029559	0	NA	NA	NA	NA	IBSP
ENSG00000029639	208.3712766	0.032741252	0.183305031	0.787881082	0.914937871	TFB1M
ENSG00000029725	1312.863014	0.218512459	0.164635347	0.088689277	0.324435481	RABEP1
ENSG00000029993	1501.405722	-0.775843896	0.203343381	1.14E-05	0.000431502	HMGB3
ENSG00000030066	934.0498231	-0.06354912	0.139718967	0.57692186	0.800960226	NUP160
ENSG00000030110	1591.522823	-0.083472181	0.145510687	0.47465466	0.738268937	BAK1
ENSG00000030304	0.207067359	-0.00595743	0.241535785	0.733254886	NA	MUSK
ENSG00000030419	101.4477425	0.151798622	0.245627697	0.222318502	0.521118682	IKZF2
ENSG00000030582	3531.086564	-0.074123558	0.149200522	0.52855484	0.771241526	GRN
ENSG00000031003	860.6602309	0.091085169	0.160820771	0.456610226	0.726063433	FAM13B
ENSG00000031081	2159.217244	-0.028565657	0.125468403	0.78647819	0.914199884	ARHGAP31
ENSG00000031544	5.800705486	0.041726911	0.245365042	0.151175516	NA	NA
ENSG00000031691	44.5314844	-0.087379442	0.240276156	0.3450795	0.638406075	CENPQ
ENSG00000031698	3568.954165	0.09739221	0.171731594	0.411523829	0.692619652	SARS1
ENSG00000031823	1932.949388	-0.183787208	0.141973734	0.115660893	0.376716646	RANBP3
ENSG00000032219	192.643519	0.384351022	0.330853317	0.032722196	0.184918356	ARID4A
ENSG00000032389	489.1273853	-0.179608327	0.19370197	0.180768922	0.474184158	EIPR1
ENSG00000032444	830.5960518	-0.185602794	0.187218304	0.164340447	0.452429119	PNPLA6
ENSG00000032742	220.7178988	0.299691101	0.2668753	0.059619496	0.26056029	IFT88
ENSG00000033011	363.4722005	0.009886918	0.173385645	0.937266119	0.976052484	ALG1
ENSG00000033030	401.6097056	0.004000924	0.170225886	0.974771192	0.989880615	ZCCHC8
ENSG00000033050	1629.901813	-0.236759574	0.143938696	0.042807307	0.217891802	ABCF2
ENSG00000033100	1283.920172	-0.118801075	0.141040674	0.299254627	0.596407157	CHPF2
ENSG00000033122	76.14012235	0.113664341	0.242458447	0.291079088	0.589672998	LRRC7
ENSG00000033170	195.6281412	-0.015234005	0.18351026	0.896562805	0.960494493	FUT8
ENSG00000033178	369.644036	0.252233473	0.280154551	0.092161536	0.331659958	UBA6
ENSG00000033327	1006.999474	-0.203570469	0.144312507	0.081427827	0.308664099	GAB2
ENSG00000033627	1249.259448	-0.051690913	0.136278156	0.641341577	0.837297222	ATP6V0A1
ENSG00000033800	553.5466438	0.075732978	0.158969668	0.532786808	0.773287667	PIAS1
ENSG00000033867	535.0890083	-0.111214797	0.189461382	0.379951385	0.668914711	SLC4A7
ENSG00000034053	427.5655839	-0.541614029	0.213683806	0.001388924	0.021843983	APBA2
ENSG00000034063	583.2081791	-2.568162805	0.374798459	3.41E-13	7.12E-11	NA
ENSG00000034152	570.9508977	-0.082307367	0.158264593	0.495469779	0.752299506	MAP2K3
ENSG00000034239	1.531517942	0.011834752	0.241208971	0.528595855	NA	EFCAB1
ENSG00000034510	10551.64182	-0.260512855	0.140726458	0.029075124	0.171074124	TMSB10
ENSG00000034533	108.1339917	0.086644869	0.213999618	0.459385599	0.727407535	ASTE1
ENSG00000034677	669.5800703	0.091855933	0.161789447	0.45381423	0.724407412	RNF19A
ENSG00000034693	139.5711779	0.204609552	0.299518654	0.110075143	0.365868317	PEX3
ENSG00000034713	1582.949195	0.067876455	0.140297322	0.55718673	0.78838831	GABARAPL2
ENSG00000034971	0.523477873	-0.006940207	0.241611755	0.574937301	NA	MYOC
ENSG00000035115	252.3760477	0.387063102	0.265172015	0.024345896	0.151944956	SH3YL1
ENSG00000035141	1009.526483	-0.16009966	0.138250549	0.162264618	0.448945839	FAM136A
ENSG00000035403	13228.69999	0.009174595	0.09222057	0.915493488	0.969115141	VCL
ENSG00000035499	85.95113209	-1.187700529	0.541795632	0.001074672	0.018323669	DEPDC1B
ENSG00000035664	87.60898856	0.190517545	0.288294761	0.127019983	0.395546799	DAPK2
ENSG00000035681	546.3226255	0.069608467	0.163358399	0.567992312	0.795078564	NSMAF
ENSG00000035687	445.589397	-0.036829941	0.178108503	0.756811707	0.900531025	ADSS2
ENSG00000035720	0	NA	NA	NA	NA	STAP1
ENSG00000035862	3111.730039	-0.198165346	0.125983554	0.066988695	0.277703574	TIMP2
ENSG00000035928	838.8177755	0.03138098	0.150144488	0.784225175	0.913084236	RFC1
ENSG00000036054	256.8676616	0.413154258	0.262940369	0.018178983	0.125798559	TBC1D23
ENSG00000036257	1255.635794	0.039761813	0.139917899	0.728588002	0.88688428	CUL3
ENSG00000036448	415.8985665	0.045650232	0.212736952	0.671692357	0.857386198	MYOM2
ENSG00000036473	0	NA	NA	NA	NA	OTC
ENSG00000036530	68.21585991	-0.045695889	0.218324318	0.648906154	0.842443735	CYP46A1
ENSG00000036549	577.4714978	0.389092928	0.197189783	0.010377771	0.08868618	ZZZ3
ENSG00000036565	0	NA	NA	NA	NA	SLC18A1
ENSG00000036672	1302.501937	0.025402096	0.127507035	0.817405866	0.927138372	USP2
ENSG00000036828	0	NA	NA	NA	NA	CASR
ENSG00000037042	462.5212016	0.065981579	0.169900146	0.592084248	0.809805933	TUBG2
ENSG00000037241	585.2556288	-0.036975133	0.154038199	0.749031447	0.897047496	RPL26L1
ENSG00000037280	19.52306771	-0.050409943	0.238933511	0.445606163	NA	FLT4
ENSG00000037474	1289.892924	-0.108527703	0.126170534	0.313468738	0.610484979	NSUN2
ENSG00000037637	722.1316527	-0.011604331	0.148147906	0.922078127	0.970950888	FBXO42
ENSG00000037749	641.3279118	0.082802904	0.161724061	0.487985994	0.747996057	MFAP3
ENSG00000037757	499.4843011	0.055234404	0.151014108	0.641843232	0.837489707	MRI1
ENSG00000037897	250.4336653	-0.032057169	0.193310276	0.781782819	0.912273896	METTL1
ENSG00000037965	0	NA	NA	NA	NA	HOXC8
ENSG00000038002	86.85931271	0.028499678	0.208301855	0.793134282	0.917882438	AGA
ENSG00000038210	173.5102254	-0.033166162	0.195347113	0.773818244	0.90887445	PI4K2B
ENSG00000038219	929.7809917	0.4163666	0.228739405	0.011952136	0.096832099	BOD1L1
ENSG00000038274	587.7534936	0.04144833	0.156898672	0.718633897	0.880737837	MAT2B
ENSG00000038295	112.6308175	0.068105716	0.234757134	0.441929501	0.715826889	TLL1
ENSG00000038358	2237.68679	-0.348127344	0.125384991	0.001635655	0.024632062	EDC4
ENSG00000038382	3244.782363	-0.05193735	0.123148721	0.623626106	0.825950887	TRIO
ENSG00000038427	16407.42077	0.481440888	0.193527713	0.001798174	0.026461505	VCAN
ENSG00000038532	1199.541373	0.143445785	0.128461711	0.18974173	0.485737585	CLEC16A
ENSG00000038945	0.820122138	0.008282929	0.241677339	0.448953256	NA	MSR1
ENSG00000039068	29.93914674	0.110072242	0.261876468	0.173783266	0.463836202	CDH1
ENSG00000039123	883.7673076	0.213845218	0.202010151	0.125792297	0.39340598	MTREX
ENSG00000039139	13.7885848	-0.030434367	0.23970223	0.509939188	NA	DNAH5
ENSG00000039319	669.3932999	0.390527391	0.260681598	0.022793474	0.145521249	ZFYVE16
ENSG00000039523	1920.303602	-0.294459086	0.148033807	0.016302895	0.117457017	RIPOR1
ENSG00000039537	4.094325998	-0.025706187	0.24303215	0.175289629	NA	C6
ENSG00000039560	3247.18245	0.130333549	0.140816825	0.269055019	0.568824651	RAI14
ENSG00000039600	2.900931205	0.017278643	0.241211272	0.483247676	NA	SOX30
ENSG00000039650	831.9998407	-0.411420475	0.219596052	0.011075976	0.092698407	PNKP
ENSG00000039987	2.376270258	0.016095343	0.241989481	0.349363502	NA	BEST2
ENSG00000040199	414.1196813	-0.327090996	0.23136868	0.037033476	0.199983591	PHLPP2
ENSG00000040275	580.1019845	-0.423463114	0.268662523	0.016718945	0.119183391	SPDL1
ENSG00000040341	855.953646	0.078835754	0.150195318	0.508514368	0.759138778	STAU2
ENSG00000040487	298.2975387	-0.180995627	0.195893204	0.177833485	0.469916094	SLC66A1
ENSG00000040531	584.9028989	0.105371047	0.156167609	0.385443793	0.673286507	CTNS
ENSG00000040608	156.7732094	-0.261499945	0.371468596	0.05762347	0.256594071	RTN4R
ENSG00000040633	1430.168122	-0.129342151	0.140039354	0.260892376	0.560366707	PHF23
ENSG00000040731	170.2640153	0.546577936	0.424560959	0.013769312	0.105985599	CDH10
ENSG00000040933	482.2524207	0.008987568	0.151994556	0.938899176	0.977127409	INPP4A
ENSG00000041353	3.821980832	0.034648826	0.244055207	0.177694941	NA	RAB27B
ENSG00000041357	1096.799136	0.012100329	0.147646121	0.917472462	0.970057714	PSMA4
ENSG00000041515	4.471820492	0.006709817	0.240026363	0.81334	NA	MYO16
ENSG00000041802	898.2608535	-0.125604228	0.14340197	0.281003583	0.580159932	LSG1
ENSG00000041880	278.7122279	0.294072636	0.298515983	0.064881498	0.273686865	PARP3
ENSG00000041982	819.3605153	-0.081907518	0.252345346	0.208039016	0.507221363	TNC
ENSG00000041988	326.7420551	-0.152568562	0.211437675	0.24698292	0.546172985	THAP3
ENSG00000042062	60.29052149	-0.061374209	0.228207663	0.512318865	0.76165955	RIPOR3
ENSG00000042088	265.1685608	-0.459834757	0.262977153	0.010727898	0.09107478	TDP1
ENSG00000042286	657.6735016	-0.164842898	0.202157803	0.217131179	0.5149691	AIFM2
ENSG00000042304	0	NA	NA	NA	NA	C2orf83
ENSG00000042317	104.3341577	0.008836497	0.206546635	0.93648596	0.97576128	SPATA7
ENSG00000042429	509.3391013	-0.147842185	0.174320112	0.242518854	0.541851698	MED17
ENSG00000042445	722.1128272	0.398772461	0.210477116	0.011244431	0.093594201	RETSAT
ENSG00000042493	143.7021881	-1.24960311	0.441527312	0.000209142	0.004986365	CAPG
ENSG00000042753	1500.320649	-0.374162609	0.141440287	0.002173624	0.030309074	AP2S1
ENSG00000042781	4.115382537	0.006811999	0.239934016	0.816150861	NA	USH2A
ENSG00000042813	0	NA	NA	NA	NA	ZPBP
ENSG00000042832	12.5571243	0.102646082	0.26940384	0.045784755	NA	TG
ENSG00000042980	30.07340083	-0.137303744	0.28409679	0.088587582	0.324400853	ADAM28
ENSG00000043039	4.381943186	0.020546862	0.241924455	0.348201952	NA	BARX2
ENSG00000043093	291.1781991	0.390762141	0.338977112	0.031951349	0.18188677	DCUN1D1
ENSG00000043143	116.2666924	-0.062594197	0.211007595	0.574615896	0.799352386	JADE2
ENSG00000043355	0.207067359	-0.00595743	0.241535785	0.733254886	NA	ZIC2
ENSG00000043462	0	NA	NA	NA	NA	LCP2
ENSG00000043514	297.1719038	-0.035639408	0.169944548	0.767375592	0.905731771	TRIT1
ENSG00000043591	53.45536996	0.040368621	0.234098484	0.576541627	0.800902812	ADRB1
ENSG00000044012	0	NA	NA	NA	NA	GUCA2B
ENSG00000044090	1094.382747	-0.036621787	0.160888252	0.759470368	0.901957023	CUL7
ENSG00000044115	10871.37979	-0.014482306	0.09810936	0.87153188	0.950749866	CTNNA1
ENSG00000044446	821.0145957	-0.11984716	0.157010678	0.324464658	0.619101651	PHKA2
ENSG00000044459	103.5470585	0.035772508	0.20423527	0.751097352	0.898327884	CNTLN
ENSG00000044524	415.7473723	0.285634819	0.369434005	0.059239266	0.260014921	EPHA3
ENSG00000044574	12398.40255	-0.110542647	0.124400391	0.30151398	0.598136949	HSPA5
ENSG00000046604	1677.598158	0.106184998	0.147217616	0.371155691	0.661578494	DSG2
ENSG00000046647	184.6737452	-0.210079905	0.232408974	0.137517698	0.413932584	GEMIN8
ENSG00000046651	273.5451897	0.38620049	0.266521848	0.024796268	0.153943047	OFD1
ENSG00000046653	81.17613324	0.012846924	0.207391257	0.908129483	0.965576738	GPM6B
ENSG00000046774	0	NA	NA	NA	NA	MAGEC2
ENSG00000046889	8.001523529	0.025773125	0.241142629	0.457155158	NA	PREX2
ENSG00000047056	667.9294206	-0.003372757	0.145019442	0.975432151	0.990301331	WDR37
ENSG00000047188	501.4393711	0.105830717	0.17626404	0.399805568	0.685266043	YTHDC2
ENSG00000047230	569.2176402	-0.143031192	0.16061175	0.248271596	0.547401439	CTPS2
ENSG00000047249	855.9322382	0.193280913	0.179408964	0.14399981	0.42258612	ATP6V1H
ENSG00000047315	2652.241429	0.063450948	0.120488132	0.544739989	0.781344937	POLR2B
ENSG00000047346	326.5271935	1.626070564	0.377888213	8.01E-07	4.24E-05	FAM214A
ENSG00000047365	75.61281429	0.052384749	0.21664427	0.618262306	0.822996066	ARAP2
ENSG00000047410	2097.800251	0.394667695	0.216130017	0.0131356	0.102741573	TPR
ENSG00000047457	4.144453388	0.042965951	0.246386134	0.070889634	NA	CP
ENSG00000047578	579.4742907	-0.123179026	0.176133082	0.330476152	0.624925661	KATNIP
ENSG00000047579	284.2560784	-0.027006795	0.185107282	0.819283211	0.927784116	DTNBP1
ENSG00000047597	84.24830901	-0.062029875	0.220730631	0.546570157	0.782568575	XK
ENSG00000047617	4.876774729	0.041035763	0.244964164	0.179046165	NA	ANO2
ENSG00000047621	339.5960007	0.103946904	0.205815492	0.40166847	0.685688196	C12orf4
ENSG00000047634	100.6503871	0.118136458	0.266794246	0.152551728	0.434296372	SCML1
ENSG00000047644	1671.734227	-0.14177868	0.138713549	0.216561574	0.514645578	WWC3
ENSG00000047648	230.6813594	0.128914661	0.205928826	0.317139657	0.61340252	ARHGAP6
ENSG00000047662	1.36170263	0.013115948	0.241598652	0.433554935	NA	FAM184B
ENSG00000047849	13447.7232	-0.095060263	0.103235741	0.310192873	0.606700137	MAP4
ENSG00000047932	852.0030003	0.513961508	0.206135809	0.001733059	0.025663019	GOPC
ENSG00000047936	0.151190763	-0.005620968	0.241514226	0.768941156	NA	ROS1
ENSG00000048028	4620.150965	-0.002088004	0.131445613	0.97961519	0.991992368	USP28
ENSG00000048052	492.2776753	0.264174167	0.191645798	0.060462856	0.262138767	HDAC9
ENSG00000048140	1390.613653	-0.124581637	0.141866805	0.281949789	0.580682303	TSPAN17
ENSG00000048162	697.7047404	-0.184511237	0.181822199	0.161664946	0.447701394	NOP16
ENSG00000048342	428.0643952	0.023582413	0.161810403	0.845469517	0.939576805	CC2D2A
ENSG00000048392	900.2357719	1.890057842	0.221540964	8.02E-19	6.70E-16	RRM2B
ENSG00000048405	186.9966344	-0.085560029	0.214486077	0.459372571	0.727407535	ZNF800
ENSG00000048462	0	NA	NA	NA	NA	TNFRSF17
ENSG00000048471	333.9678863	0.044130599	0.170901505	0.718760623	0.880740969	SNX29
ENSG00000048540	62.7647719	0.073653947	0.240663547	0.369607613	0.660728682	LMO3
ENSG00000048544	619.5793305	0.080076693	0.173567401	0.513859459	0.762808793	MRPS10
ENSG00000048545	12.13314446	0.04182876	0.244125964	0.259946202	NA	GUCA1A
ENSG00000048649	1027.521772	0.510494703	0.217129755	0.002526421	0.033533961	RSF1
ENSG00000048707	1766.196959	-0.109217694	0.138038824	0.302895525	0.599941723	VPS13D
ENSG00000048740	2958.390523	0.212770811	0.128537527	0.053373179	0.246790063	CELF2
ENSG00000048828	2756.411366	-0.130832577	0.130624725	0.236570852	0.53581587	FAM120A
ENSG00000048991	972.5892165	-0.091039207	0.172897826	0.462723088	0.729678716	R3HDM1
ENSG00000049089	34.966931	0.036983691	0.233071346	0.614205446	0.820985439	COL9A2
ENSG00000049130	603.1808564	2.094345756	0.30894867	5.95E-13	1.14E-10	KITLG
ENSG00000049167	133.2637139	0.401241874	0.384659994	0.031011338	0.178108031	ERCC8
ENSG00000049192	234.2095183	0.158239334	0.213206468	0.234148633	0.532963032	ADAMTS6
ENSG00000049239	1150.101361	-0.066064568	0.134168662	0.553000487	0.786121902	H6PD
ENSG00000049245	1240.538288	0.104523445	0.128176747	0.337262446	0.631776326	VAMP3
ENSG00000049246	250.6148904	0.145304672	0.231478546	0.252021512	0.551724871	PER3
ENSG00000049247	0.414134718	-0.006900504	0.241607462	0.574938386	NA	UTS2
ENSG00000049249	23.83337333	0.036465833	0.234177655	0.604006364	0.815497695	TNFRSF9
ENSG00000049283	304.4927633	-0.500851239	0.314124103	0.011310607	0.093831735	EPN3
ENSG00000049319	0.414134718	-0.006900504	0.241607462	0.574938386	NA	NA
ENSG00000049323	6969.335643	-0.016406307	0.106650341	0.864856366	0.947914116	LTBP1
ENSG00000049449	2249.057835	-0.310397429	0.135799788	0.007679679	0.071909864	RCN1
ENSG00000049540	57.96827443	-0.140951405	0.274775982	0.144992245	0.424707824	ELN
ENSG00000049541	468.7343397	-1.116385833	0.252868818	6.12E-07	3.33E-05	RFC2
ENSG00000049618	2222.719018	-0.010652225	0.132001213	0.936690012	0.975902211	ARID1B
ENSG00000049656	2255.887199	-0.310327575	0.130682809	0.006098091	0.061810661	CLPTM1L
ENSG00000049759	1195.853232	-0.002155172	0.128848897	0.982974232	0.99372053	NEDD4L
ENSG00000049768	3.214378638	0.0205301	0.241678014	0.394895557	NA	FOXP3
ENSG00000049769	596.973408	-0.12104554	0.182453894	0.346030765	0.63966542	PPP1R3F
ENSG00000049860	367.3349149	-0.140890343	0.176956997	0.271234387	0.570818724	HEXB
ENSG00000049883	158.4063154	0.170517803	0.288961264	0.123434586	0.389848422	PTCD2
ENSG00000050030	37.96625778	0.013479544	0.225441551	0.872306421	0.9508636	NEXMIF
ENSG00000050130	462.5657682	0.102015772	0.192890998	0.418641087	0.698661336	JKAMP
ENSG00000050165	9940.376128	0.012219606	0.116583999	0.899482181	0.961571531	DKK3
ENSG00000050327	119.6127707	0.037201763	0.22079817	0.699102625	0.870849913	ARHGEF5
ENSG00000050344	45.09992439	-0.021880608	0.231819858	0.747419559	0.896499016	NFE2L3
ENSG00000050393	939.0201203	-0.13135628	0.140002901	0.254186882	0.553681956	MCUR1
ENSG00000050405	645.5633802	0.051904257	0.188856904	0.668727573	0.855262863	LIMA1
ENSG00000050426	611.1417997	0.047809297	0.150190489	0.689514149	0.866849474	LETMD1
ENSG00000050438	77.67722123	-0.070033209	0.228703095	0.46989145	0.73545945	SLC4A8
ENSG00000050555	83.86862562	-0.817744285	0.641605842	0.00680471	0.06580206	LAMC3
ENSG00000050628	304.6095006	0.186418748	0.249432953	0.16678752	0.455622523	PTGER3
ENSG00000050730	0.943271866	0.011869168	0.241765224	0.427426416	NA	TNIP3
ENSG00000050748	828.9126169	-0.074149407	0.145886551	0.525104934	0.768190017	MAPK9
ENSG00000050767	103.7570339	-0.143391712	0.253072043	0.216863153	0.514645578	COL23A1
ENSG00000050820	3506.811708	-0.212738474	0.130223535	0.054769442	0.250141164	BCAR1
ENSG00000051009	623.9781269	-0.225341069	0.163260419	0.077918429	0.302421568	FAM160A2
ENSG00000051108	1153.974292	-0.287463355	0.16941245	0.030986908	0.178108031	HERPUD1
ENSG00000051128	487.6053253	-0.260280254	0.196519016	0.065816864	0.27506863	HOMER3
ENSG00000051180	186.1231013	-2.364352802	0.338634986	1.43E-13	3.38E-11	RAD51
ENSG00000051341	225.5887594	-1.53079711	0.341729625	3.69E-07	2.12E-05	POLQ
ENSG00000051382	313.5033251	0.093311433	0.181267436	0.45720711	0.726260791	PIK3CB
ENSG00000051523	739.7263621	-0.178097815	0.165379455	0.160000099	0.444876794	CYBA
ENSG00000051596	572.5474183	-0.629721042	0.218742596	0.000409537	0.008671185	THOC3
ENSG00000051620	814.2305002	-0.079217388	0.14061963	0.483649401	0.745104771	HEBP2
ENSG00000051825	536.1124492	-0.074072633	0.170254134	0.547173152	0.782733346	MPHOSPH9
ENSG00000052126	1192.754874	0.355971094	0.176790023	0.011212649	0.093401433	PLEKHA5
ENSG00000052344	41.22985903	-0.018125087	0.222666511	0.833736397	0.934749429	PRSS8
ENSG00000052723	697.5583294	0.19716064	0.191404606	0.146056394	0.42528319	SIKE1
ENSG00000052749	1113.835449	0.053778615	0.128041148	0.615061105	0.821509918	RRP12
ENSG00000052795	677.6901227	0.077424758	0.200321301	0.522580349	0.766552045	FNIP2
ENSG00000052802	710.5863964	-0.063016123	0.191361083	0.600631448	0.814373384	MSMO1
ENSG00000052841	916.778071	0.229508674	0.170907082	0.081113722	0.307832869	TTC17
ENSG00000052850	1.185703164	-0.001583036	0.240830694	0.931692367	NA	ALX4
ENSG00000053108	2.81482595	0.030891283	0.243945242	0.103902959	NA	FSTL4
ENSG00000053254	1487.311462	0.476251912	0.16240621	0.000575082	0.011221605	FOXN3
ENSG00000053328	15.08991337	0.015071604	0.238770912	0.710039033	NA	METTL24
ENSG00000053371	610.0069497	-0.281353753	0.176428112	0.03839184	0.204761927	AKR7A2
ENSG00000053372	1029.110605	-0.347348503	0.158385535	0.007671276	0.071909864	MRTO4
ENSG00000053438	0.271447834	0.005386439	0.241488528	0.787623859	NA	NNAT
ENSG00000053501	290.7272079	-0.002480553	0.17370389	0.981761329	0.993162692	USE1
ENSG00000053524	72.32447866	0.070706692	0.226984338	0.481845244	0.743065184	MCF2L2
ENSG00000053702	5.544441464	0.041185046	0.244995769	0.172796308	NA	NRIP2
ENSG00000053747	77.29997299	-0.062732347	0.240242629	0.39201494	0.677786006	LAMA3
ENSG00000053770	476.6585625	0.082050906	0.178430065	0.527417084	0.770222231	AP5M1
ENSG00000053900	258.8825922	0.277238083	0.309288213	0.072894447	0.290499895	ANAPC4
ENSG00000053918	638.5510768	0.026737061	0.14775466	0.820565639	0.928289773	KCNQ1
ENSG00000054116	896.4562635	-0.009679243	0.134230051	0.930510476	0.973898599	TRAPPC3
ENSG00000054118	3082.372248	0.01061095	0.139216827	0.927355031	0.973474094	THRAP3
ENSG00000054148	4636.224901	0.367836593	0.160808653	0.00614177	0.062144897	PHPT1
ENSG00000054179	0.876703768	0.009179414	0.241687177	0.441529407	NA	ENTPD2
ENSG00000054219	1.445532049	-0.001884737	0.24071965	0.920516354	NA	LY75
ENSG00000054267	494.5291779	0.25343602	0.21333007	0.080868902	0.307397173	ARID4B
ENSG00000054277	143.5661262	0.168181411	0.25709406	0.183412851	0.477777757	OPN3
ENSG00000054282	356.6751803	0.260576754	0.210180132	0.073119352	0.290945885	SDCCAG8
ENSG00000054356	4.623493676	0.022969241	0.241278948	0.441657484	NA	PTPRN
ENSG00000054392	194.2362946	0.377595735	0.35889876	0.035450506	0.194771833	HHAT
ENSG00000054523	3079.775737	0.106248656	0.136980034	0.350794669	0.644190703	KIF1B
ENSG00000054598	333.1691097	-0.063521216	0.185373197	0.599123716	0.813235687	FOXC1
ENSG00000054611	666.0636879	0.031471289	0.155040966	0.78817526	0.915166999	TBC1D22A
ENSG00000054654	1805.561669	0.134682059	0.196555086	0.300651087	0.597597819	SYNE2
ENSG00000054690	471.3227309	-0.041605161	0.154851459	0.725752614	0.884571405	PLEKHH1
ENSG00000054793	807.1797388	-0.052285537	0.146113958	0.651436599	0.844106649	ATP9A
ENSG00000054796	0	NA	NA	NA	NA	SPO11
ENSG00000054803	0	NA	NA	NA	NA	CBLN4
ENSG00000054938	6.094728861	0.016082235	0.240369184	0.602407172	NA	CHRDL2
ENSG00000054965	2545.029479	0.089927197	0.125981711	0.379839679	0.668914711	FAM168A
ENSG00000054967	97.96118836	-0.840381771	0.454697909	0.003085807	0.038365691	RELT
ENSG00000054983	661.7414719	0.309212003	0.177466087	0.024220126	0.15162697	GALC
ENSG00000055044	750.330146	-0.180338333	0.157260628	0.14478974	0.424377532	NOP58
ENSG00000055070	4756.97839	-0.003879571	0.120221091	0.968870342	0.987430161	SZRD1
ENSG00000055118	7820.734447	-0.200538027	0.138923826	0.078204372	0.302711981	KCNH2
ENSG00000055130	2102.820504	-0.008783269	0.118974906	0.931003149	0.974079571	CUL1
ENSG00000055147	445.9955196	0.288517071	0.271016344	0.066786178	0.277512806	FAM114A2
ENSG00000055163	4422.488307	0.565910761	0.126803722	1.02E-06	5.23E-05	CYFIP2
ENSG00000055208	2101.145714	0.392683049	0.189070306	0.008013701	0.073931353	TAB2
ENSG00000055211	552.5957058	0.037457303	0.158840598	0.756218123	0.900531025	GINM1
ENSG00000055332	614.3436594	0.108434271	0.164137665	0.381098701	0.670008935	EIF2AK2
ENSG00000055483	907.674779	-0.144906064	0.140101164	0.208614973	0.507966358	USP36
ENSG00000055609	1583.93869	0.2838709	0.144878	0.019041068	0.12942817	KMT2C
ENSG00000055732	30.03290052	-0.080209915	0.247140456	0.283515786	0.582031789	MCOLN3
ENSG00000055813	41.13280889	0.081445095	0.25337811	0.184887765	0.479239153	CCDC85A
ENSG00000055917	1186.846328	0.105904292	0.160339008	0.388024411	0.675198225	PUM2
ENSG00000055950	987.6560967	-0.07784304	0.150018265	0.509925875	0.759879172	MRPL43
ENSG00000055955	9.669541465	-0.020283674	0.239103775	0.622968737	NA	ITIH4
ENSG00000055957	0.381178717	0.005299552	0.241486076	0.787624872	NA	ITIH1
ENSG00000056050	231.2142004	-0.002752942	0.196809031	0.978439271	0.991296922	HPF1
ENSG00000056097	2220.866352	0.394145761	0.155589899	0.002719549	0.035190782	ZFR
ENSG00000056277	76.36203646	0.069452329	0.222963785	0.505355411	0.758300388	ZNF280C
ENSG00000056291	0.871700589	0.007529713	0.241569762	0.604895987	NA	NPFFR2
ENSG00000056487	67.5801674	-0.108753533	0.244500154	0.284845233	0.58359539	PHF21B
ENSG00000056558	172.7722438	0.142787815	0.23653376	0.251563333	0.55107228	TRAF1
ENSG00000056586	1518.18948	0.181378026	0.157090184	0.143660653	0.422125764	RC3H2
ENSG00000056661	958.799407	-0.253149215	0.157438249	0.045012433	0.224524041	NA
ENSG00000056736	29.07581533	-0.188165392	0.344753797	0.022530944	0.144495467	IL17RB
ENSG00000056972	256.2536865	-0.097734234	0.185052849	0.434233122	0.71078361	TRAF3IP2
ENSG00000056998	719.6336932	-0.019388337	0.14584785	0.865588104	0.948349771	GYG2
ENSG00000057019	4794.596955	0.224754066	0.130880067	0.043728541	0.220460477	DCBLD2
ENSG00000057149	0	NA	NA	NA	NA	SERPINB3
ENSG00000057252	274.8701409	-0.015949586	0.189802304	0.889970145	0.957487629	SOAT1
ENSG00000057294	9203.830655	0.083946249	0.107202725	0.369739142	0.660728682	PKP2
ENSG00000057468	1.218539804	0.009468534	0.24161564	0.548463553	NA	MSH4
ENSG00000057593	15.02591499	0.039221878	0.23949577	0.478042657	NA	F7
ENSG00000057608	3522.754762	-0.215732457	0.120973727	0.040464634	0.211651713	GDI2
ENSG00000057657	7.285454592	0.054290874	0.248507398	0.107773631	NA	PRDM1
ENSG00000057663	317.8104714	0.175664445	0.202366572	0.194428153	0.490600814	ATG5
ENSG00000057704	37.74054237	-0.070030866	0.237568674	0.40630638	0.690200252	TMCC3
ENSG00000057757	639.3129609	-0.171207204	0.181266608	0.190881498	0.486847344	PITHD1
ENSG00000057935	816.2251172	0.154550146	0.14781137	0.201188463	0.499125805	MTA3
ENSG00000058056	2163.935182	-0.098163088	0.127811168	0.366219019	0.657922845	USP13
ENSG00000058063	464.5572849	0.167637637	0.18261127	0.20190169	0.50020562	ATP11B
ENSG00000058085	424.4514562	-0.07348078	0.170430315	0.552241078	0.785752115	LAMC2
ENSG00000058091	1458.737433	0.204390806	0.137148739	0.075522355	0.297434795	CDK14
ENSG00000058262	4970.992454	-0.053493529	0.11078429	0.546735574	0.782568575	SEC61A1
ENSG00000058272	1588.825622	0.512237849	0.15735732	0.000179132	0.004404093	PPP1R12A
ENSG00000058335	1.772605015	0.016917217	0.242253621	0.194787878	NA	RASGRF1
ENSG00000058404	284.9718009	0.159032049	0.214169193	0.233055414	0.531710876	CAMK2B
ENSG00000058453	242.0806671	0.100317769	0.186433642	0.426452898	0.705006504	CROCC
ENSG00000058600	911.6417263	-0.008162686	0.130302356	0.939466881	0.977288053	POLR3E
ENSG00000058668	6052.277955	0.057144857	0.116367764	0.585568756	0.8050861	ATP2B4
ENSG00000058673	2060.442718	0.299365892	0.149372879	0.01590425	0.115637986	ZC3H11A
ENSG00000058729	313.3285355	0.075443821	0.177991417	0.543778708	0.780625962	RIOK2
ENSG00000058799	335.2431134	-0.009732377	0.16621719	0.934158656	0.975055161	YIPF1
ENSG00000058804	339.8268144	-0.346683671	0.304641038	0.042005572	0.215815571	NDC1
ENSG00000058866	29.71318832	0.21894166	0.377898751	0.027760833	0.165816917	DGKG
ENSG00000059122	1370.854263	-0.145521677	0.164136607	0.243220945	0.542334536	FLYWCH1
ENSG00000059145	337.1490052	-0.495955708	0.263360004	0.007235771	0.068705922	UNKL
ENSG00000059377	10.6946035	-0.027458754	0.239284227	0.54764995	NA	TBXAS1
ENSG00000059378	295.5198494	-0.221475808	0.257030046	0.121184838	0.385763052	PARP12
ENSG00000059573	817.3133444	-0.294590555	0.184730512	0.034544592	0.191425616	ALDH18A1
ENSG00000059588	388.9900678	0.240712013	0.225897826	0.098855137	0.343968352	TARBP1
ENSG00000059691	1018.248554	-0.08040113	0.137774278	0.477758886	0.740301441	GATB
ENSG00000059728	165.5574558	0.246753481	0.270372751	0.097884152	0.342015905	MXD1
ENSG00000059758	396.1544644	0.028633173	0.184063584	0.813025197	0.924979986	CDK17
ENSG00000059769	228.8540112	0.065351911	0.190481826	0.592563115	0.810152826	DNAJC25
ENSG00000059804	1465.780714	-0.074495937	0.144400627	0.521806862	0.766368376	SLC2A3
ENSG00000059915	137.6810594	0.065120521	0.210086723	0.567282728	0.79476042	PSD
ENSG00000060069	728.2905715	-0.162470317	0.174693566	0.207375529	0.50596711	CTDP1
ENSG00000060138	5278.089059	0.08929696	0.123547723	0.401908952	0.68601617	YBX3
ENSG00000060140	3.526173702	0.012162878	0.240492538	0.649845317	NA	STYK1
ENSG00000060237	5988.260248	-0.005186945	0.09812492	0.956170966	0.983842846	WNK1
ENSG00000060303	0.322894183	0.000618774	0.241244393	0.998760565	NA	RPS17P5
ENSG00000060339	1445.270622	0.18387532	0.16606737	0.146809118	0.426097786	CCAR1
ENSG00000060491	819.5059655	-0.111004266	0.181741985	0.380172283	0.668955513	OGFR
ENSG00000060558	0.414134718	-0.006900504	0.241607462	0.574938386	NA	GNA15
ENSG00000060566	1.800897514	0.001542569	0.241066308	0.94983334	NA	CREB3L3
ENSG00000060642	127.6355354	0.099501274	0.227269216	0.377209597	0.66634245	PIGV
ENSG00000060656	854.835261	-0.030967497	0.231947174	0.663620275	0.85195631	PTPRU
ENSG00000060688	609.4981815	-0.415081542	0.207779045	0.008362623	0.076033569	SNRNP40
ENSG00000060709	10.17846116	0.023731933	0.239330714	0.584008308	NA	RIMBP2
ENSG00000060718	256.3821075	0.059837571	0.220695741	0.562990886	0.791662607	COL11A1
ENSG00000060749	677.8634178	-0.014078426	0.163797481	0.904587064	0.964123909	QSER1
ENSG00000060762	741.7430511	-0.010009707	0.141619339	0.928642309	0.973660183	MPC1
ENSG00000060971	1952.756936	0.021976214	0.120284401	0.836662509	0.936032677	ACAA1
ENSG00000060982	613.7519537	-0.12458706	0.158324221	0.308357284	0.604610426	BCAT1
ENSG00000061273	1318.690475	-0.074946912	0.138465999	0.508762304	0.759316365	HDAC7
ENSG00000061337	83.48814732	-0.007270727	0.214146774	0.938664003	0.976954332	LZTS1
ENSG00000061455	366.0296169	0.099112305	0.188570401	0.432668627	0.709874409	PRDM6
ENSG00000061492	0	NA	NA	NA	NA	WNT8A
ENSG00000061656	11.84691097	-0.001010304	0.236917747	0.978855621	NA	SPAG4
ENSG00000061676	2766.692809	0.168347747	0.183520359	0.205483417	0.504410408	NCKAP1
ENSG00000061794	781.5774464	0.070778405	0.169827632	0.565797139	0.793863324	MRPS35
ENSG00000061918	303.9888658	-0.082113415	0.18627845	0.506444732	0.758491739	GUCY1B1
ENSG00000061936	1060.51564	-0.046729738	0.144954168	0.686420733	0.866023169	SFSWAP
ENSG00000061938	1055.675419	-0.132188381	0.151765164	0.26823748	0.568193676	TNK2
ENSG00000061987	617.2199396	0.329944778	0.212443262	0.030537652	0.176602991	MON2
ENSG00000062038	1515.239591	-0.090736748	0.128979852	0.404707478	0.689097938	CDH3
ENSG00000062096	0.438148076	-0.000833349	0.241504518	0.986449816	NA	ARSF
ENSG00000062194	707.0757529	0.233426967	0.179954124	0.088524747	0.324395166	GPBP1
ENSG00000062282	61.64874776	-0.045333791	0.223017119	0.629494762	0.829685515	DGAT2
ENSG00000062370	129.8467621	-0.034330225	0.198468068	0.763885424	0.904245546	ZNF112
ENSG00000062485	7714.249739	-0.173502403	0.108465919	0.071305108	0.286878692	CS
ENSG00000062524	9.743809573	0.043095248	0.244567757	0.238360526	NA	LTK
ENSG00000062582	1233.890393	-0.156695051	0.15569934	0.200527537	0.498542524	MRPS24
ENSG00000062598	1317.273723	-0.001525528	0.122563012	0.987470063	0.994974807	ELMO2
ENSG00000062650	880.9984531	0.037113118	0.133969581	0.739710151	0.892686364	WAPL
ENSG00000062716	844.0087634	0.133388707	0.15223706	0.268905006	0.568824651	VMP1
ENSG00000062725	609.920868	0.168881347	0.196913889	0.208867615	0.508232588	APPBP2
ENSG00000062822	967.2054402	-1.279772455	0.20796395	4.60E-11	5.78E-09	POLD1
ENSG00000063015	12.8474615	-0.003740595	0.237356027	0.928330491	NA	SEZ6
ENSG00000063046	6398.065462	0.064210818	0.123971136	0.536969107	0.775786104	EIF4B
ENSG00000063127	43.23369911	-0.093349852	0.251314496	0.245756121	0.545044578	SLC6A16
ENSG00000063169	676.3139486	-0.149132508	0.204150435	0.245929662	0.545118467	BICRA
ENSG00000063176	513.8821702	-0.090260039	0.165061933	0.463178849	0.729910592	SPHK2
ENSG00000063177	10054.20719	0.115836902	0.121401085	0.277705831	0.577958314	RPL18
ENSG00000063180	150.6202474	0.149049358	0.232688479	0.24444043	0.5434308	CA11
ENSG00000063241	1281.806658	-0.285865577	0.223388065	0.057575381	0.256594071	ISOC2
ENSG00000063244	3854.10652	-0.261481881	0.134179644	0.02219296	0.143104238	U2AF2
ENSG00000063245	4509.576432	-0.283192398	0.150005254	0.021909132	0.14167952	EPN1
ENSG00000063322	1075.469318	-0.052665902	0.138159189	0.637917145	0.834672759	MED29
ENSG00000063438	266.3579645	0.009896523	0.173333651	0.936129452	0.97576128	AHRR
ENSG00000063515	0	NA	NA	NA	NA	GSC2
ENSG00000063587	554.3158009	-0.287447093	0.195412697	0.044426225	0.222774984	ZNF275
ENSG00000063601	762.8574762	0.253397851	0.180831672	0.062531852	0.26816108	MTMR1
ENSG00000063660	5897.77164	-0.106235713	0.140829536	0.355550647	0.647975523	GPC1
ENSG00000063761	269.2925602	-0.095026195	0.202377038	0.438783662	0.713868685	ADCK1
ENSG00000063854	1377.346531	-0.123410548	0.157006274	0.308616541	0.604857498	HAGH
ENSG00000063978	1670.299158	-0.274746271	0.135176213	0.017253608	0.121892274	RNF4
ENSG00000064012	41.39664038	0.063546211	0.23852125	0.415963816	0.696293611	CASP8
ENSG00000064042	1415.738883	0.188200632	0.233665876	0.173116475	0.463189421	LIMCH1
ENSG00000064102	439.6202041	0.167705439	0.192623546	0.213116528	0.512071657	INTS13
ENSG00000064115	1118.588234	0.220631824	0.150094952	0.07044047	0.284529756	TM7SF3
ENSG00000064195	4.80148367	0.012309335	0.240401537	0.664633486	NA	DLX3
ENSG00000064199	97.02956807	-0.144122041	0.261534956	0.193235835	0.488896657	SPA17
ENSG00000064201	102.0759516	0.110762514	0.253806389	0.236595983	0.53581587	TSPAN32
ENSG00000064205	0.16210468	0.005959969	0.241508069	0.787621375	NA	CCN5
ENSG00000064218	0	NA	NA	NA	NA	DMRT3
ENSG00000064225	226.9762037	0.131314138	0.200940512	0.310933543	0.60756243	ST3GAL6
ENSG00000064270	0.550474199	0.00236391	0.241253931	0.871618109	NA	ATP2C2
ENSG00000064300	1465.209217	-0.373892932	0.607924814	0.022365076	0.143887059	NGFR
ENSG00000064309	277.1551132	-0.092278968	0.180927908	0.460490909	0.72794281	CDON
ENSG00000064313	499.4885448	0.143151534	0.183985056	0.270820201	0.570612827	TAF2
ENSG00000064393	3899.810368	-0.083468856	0.108495251	0.388376753	0.67543369	HIPK2
ENSG00000064419	1121.557736	-0.240124342	0.148029864	0.047220671	0.230773109	TNPO3
ENSG00000064489	92.14476776	-0.132976129	0.244673179	0.252246173	0.551944486	BORCS8-MEF2B
ENSG00000064490	805.1310245	-0.092774859	0.145249814	0.423876514	0.703370245	RFXANK
ENSG00000064545	566.7568411	-0.239823938	0.24856704	0.101978844	0.350708334	TMEM161A
ENSG00000064547	67.51118915	-0.166278514	0.29149274	0.113306674	0.372593527	LPAR2
ENSG00000064601	2314.843691	-0.223625081	0.146143853	0.061508314	0.264872625	CTSA
ENSG00000064607	4260.885757	-0.283737799	0.123011137	0.008171135	0.074880957	SUGP2
ENSG00000064651	303.9587409	0.082355153	0.193783272	0.504991265	0.758074719	SLC12A2
ENSG00000064652	516.0060168	0.018054507	0.160168927	0.882398084	0.954261604	SNX24
ENSG00000064655	3.337425312	-0.011405051	0.24053288	0.659357029	NA	EYA2
ENSG00000064666	6159.059191	-0.514966572	0.20661328	0.001643195	0.024670191	CNN2
ENSG00000064687	381.5820696	0.080445265	0.176140883	0.517405377	0.764033028	ABCA7
ENSG00000064692	319.8432218	-0.05106454	0.182251717	0.672976219	0.85829728	SNCAIP
ENSG00000064703	468.2588522	-0.177042514	0.200524165	0.189864296	0.485737585	DDX20
ENSG00000064726	1928.740658	0.070114703	0.158622057	0.563243869	0.791662607	BTBD1
ENSG00000064763	37.10708259	-0.127289442	0.274749419	0.116873512	0.37870435	FAR2
ENSG00000064787	0.109343154	-0.000738129	0.241507273	0.986452992	NA	BCAS1
ENSG00000064835	0.218686309	-0.000788466	0.241505839	0.986451627	NA	POU1F1
ENSG00000064886	0.34340684	0.007241615	0.241589372	0.624171499	NA	CHI3L2
ENSG00000064932	666.477606	-0.242794155	0.188474313	0.078540062	0.303402317	SBNO2
ENSG00000064933	227.8168271	-0.024173615	0.196794155	0.831471232	0.933617567	PMS1
ENSG00000064961	1367.324431	-0.390446121	0.143647947	0.001583912	0.024057152	HMG20B
ENSG00000064989	14.56570304	0.038500512	0.23836758	0.511913558	NA	CALCRL
ENSG00000064995	748.2815795	0.149960578	0.150253133	0.21252879	0.511905498	TAF11
ENSG00000064999	783.1307357	0.000663598	0.159335772	0.997003559	0.998715809	ANKS1A
ENSG00000065000	4546.572326	-0.426153898	0.131074389	0.000251441	0.005799911	AP3D1
ENSG00000065029	1031.813865	-0.172235535	0.177740828	0.185331643	0.480115904	ZNF76
ENSG00000065054	704.3965324	-0.017963145	0.158633041	0.879561426	0.953378069	SLC9A3R2
ENSG00000065057	436.2375495	-0.456158407	0.21313224	0.005061175	0.054421334	NTHL1
ENSG00000065060	1491.241424	0.050254711	0.127290291	0.644479673	0.83928133	UHRF1BP1
ENSG00000065135	588.6411258	-0.029218647	0.152310273	0.804193905	0.920658868	GNAI3
ENSG00000065150	3290.777265	-0.235830429	0.165261875	0.067599232	0.27860625	IPO5
ENSG00000065154	418.1937551	0.087309875	0.16670064	0.483767165	0.745104771	OAT
ENSG00000065183	742.0184577	0.126549831	0.142783658	0.280101966	0.579960474	WDR3
ENSG00000065243	1030.582624	0.008397032	0.157393647	0.945724647	0.979702778	PKN2
ENSG00000065268	1076.737297	-0.237776966	0.14790548	0.049702619	0.236922496	WDR18
ENSG00000065308	1255.844479	0.014621419	0.126855644	0.893143477	0.958551473	TRAM2
ENSG00000065320	177.5414239	0.10294164	0.240785767	0.317523073	0.613471511	NTN1
ENSG00000065325	0.109343154	-0.000738129	0.241507273	0.986452992	NA	GLP2R
ENSG00000065328	235.6339173	-1.863816611	0.479757679	4.30E-06	0.000186068	MCM10
ENSG00000065357	384.4169998	0.370515825	0.231895205	0.022104948	0.142796355	DGKA
ENSG00000065361	93.75071345	-0.050157597	0.224642715	0.589956298	0.808523982	ERBB3
ENSG00000065371	0	NA	NA	NA	NA	ROPN1
ENSG00000065413	33.80802659	-0.053400443	0.237797387	0.454162922	0.724704125	ANKRD44
ENSG00000065427	2994.682741	-0.123337428	0.117064752	0.227728416	0.525802156	KARS1
ENSG00000065457	311.1868352	-0.165924004	0.196475335	0.213185807	0.512109978	ADAT1
ENSG00000065485	176.2445246	-0.285074368	0.327332653	0.066066301	0.275764796	PDIA5
ENSG00000065491	419.2243403	0.011306776	0.162981882	0.920057842	0.970260225	TBC1D22B
ENSG00000065518	2121.66984	0.051544653	0.166554182	0.672338878	0.85787006	NDUFB4
ENSG00000065526	1595.500447	-0.056321958	0.121136226	0.57479795	0.799498355	SPEN
ENSG00000065534	581.5234535	-0.038477752	0.237906735	0.505657509	0.758491739	MYLK
ENSG00000065548	889.1656671	0.26558002	0.161383933	0.039479657	0.208200154	ZC3H15
ENSG00000065559	1057.295762	0.199278493	0.15248274	0.10389449	0.354631193	MAP2K4
ENSG00000065600	173.8002857	0.044891859	0.190339511	0.708700662	0.875784611	PACC1
ENSG00000065609	283.342273	0.397774409	0.258387429	0.020646397	0.136672791	SNAP91
ENSG00000065613	1461.284145	0.292749791	0.195662122	0.041878479	0.215483536	SLK
ENSG00000065615	156.7942141	0.070611222	0.201617283	0.553706237	0.786424671	CYB5R4
ENSG00000065618	19.80200836	0.01935625	0.234655322	0.748596267	NA	COL17A1
ENSG00000065621	33.05018055	0.088107036	0.251301384	0.239626852	0.538828534	GSTO2
ENSG00000065665	754.7974482	-0.099912376	0.156506454	0.408734024	0.691517739	SEC61A2
ENSG00000065675	40.94196853	-0.019883523	0.22901975	0.788252437	0.915166999	PRKCQ
ENSG00000065717	514.6030068	-0.170323474	0.177137635	0.189793698	0.485737585	TLE2
ENSG00000065802	1827.316802	0.094154642	0.116671483	0.357391027	0.65024357	ASB1
ENSG00000065809	387.0675892	0.123373759	0.17972135	0.334008789	0.628665077	FAM107B
ENSG00000065833	625.0862801	0.17960887	0.201526228	0.185933681	0.480157125	ME1
ENSG00000065882	2878.982247	-0.138270574	0.126879789	0.201038684	0.499125805	TBC1D1
ENSG00000065883	991.0449907	0.024163513	0.127667772	0.824821665	0.930490668	CDK13
ENSG00000065911	1171.940955	-0.12741577	0.188582848	0.32271343	0.618258964	MTHFD2
ENSG00000065923	123.262312	-0.242111473	0.290495691	0.096149162	0.338959248	SLC9A7
ENSG00000065970	986.8975206	-0.074467848	0.134683052	0.505896298	0.758491739	FOXJ2
ENSG00000065978	30160.89294	-0.085176827	0.130369673	0.437193319	0.71265907	YBX1
ENSG00000065989	56.60450335	0.122752009	0.279744067	0.059655984	0.26056029	PDE4A
ENSG00000066027	1524.461101	0.022894345	0.167840371	0.850797271	0.941965979	PPP2R5A
ENSG00000066032	31.60659411	-0.028817084	0.234233628	0.655955176	0.846662307	CTNNA2
ENSG00000066044	2677.257749	-0.321687974	0.142430184	0.007663021	0.071909864	ELAVL1
ENSG00000066056	36.80348734	-0.008945102	0.227275443	0.90452675	0.964123909	TIE1
ENSG00000066084	1975.512019	0.028303466	0.110978005	0.781921493	0.912273896	DIP2B
ENSG00000066117	1237.180283	-0.189148554	0.146934356	0.113193621	0.372394414	SMARCD1
ENSG00000066135	1723.539022	0.185033836	0.151322418	0.129970697	0.401341816	KDM4A
ENSG00000066136	2602.841469	0.13418826	0.117818002	0.19272768	0.488308011	NFYC
ENSG00000066185	11.29121198	0.029258714	0.241352304	0.429459559	NA	ZMYND12
ENSG00000066230	51.04985527	0.000224896	0.224039347	0.999190593	0.999522623	SLC9A3
ENSG00000066248	31.41653021	0.016646965	0.230016725	0.82024861	0.928136459	NGEF
ENSG00000066279	240.5172452	-0.970834087	0.503962777	0.002208721	0.030525011	ASPM
ENSG00000066294	0	NA	NA	NA	NA	CD84
ENSG00000066322	824.7448189	-0.115153913	0.174522199	0.362123802	0.654133479	ELOVL1
ENSG00000066336	1.485103821	-0.012842846	0.241918766	0.316588308	NA	SPI1
ENSG00000066379	231.0284038	-0.052015169	0.177025054	0.671579541	0.857386198	POLR1H
ENSG00000066382	531.3566936	0.033018634	0.16285117	0.78545094	0.913986304	MPPED2
ENSG00000066405	1.721643385	0.008257357	0.241344061	0.559145272	NA	CLDN18
ENSG00000066422	266.9257493	0.083603487	0.180875952	0.502450212	0.756180639	ZBTB11
ENSG00000066427	162.8465572	0.217546434	0.35749226	0.048657189	0.234221542	ATXN3
ENSG00000066455	548.8345917	0.125456837	0.154559805	0.30144711	0.598087931	GOLGA5
ENSG00000066468	692.1866292	-0.011697578	0.180094418	0.921350154	0.970950888	FGFR2
ENSG00000066557	218.2838888	0.119736892	0.21107615	0.342706939	0.636445859	LRRC40
ENSG00000066583	1416.267698	-0.012028569	0.151605751	0.916743278	0.969792703	ISOC1
ENSG00000066629	319.5244652	-0.357008869	0.248595696	0.029757068	0.173932332	EML1
ENSG00000066651	138.2565977	0.252078764	0.291114823	0.090481536	0.328111216	TRMT11
ENSG00000066654	377.4209353	0.356911689	0.262135085	0.032770672	0.184918356	THUMPD1
ENSG00000066697	596.3965641	0.105839305	0.172178769	0.398278339	0.684099349	MSANTD3
ENSG00000066735	598.296675	-0.710204595	0.18687626	1.34E-05	0.00049399	KIF26A
ENSG00000066739	670.3939691	0.085931104	0.151547627	0.471329878	0.736537305	ATG2B
ENSG00000066777	840.9672087	0.367362452	0.194223967	0.013442724	0.10436956	ARFGEF1
ENSG00000066813	0	NA	NA	NA	NA	ACSM2B
ENSG00000066827	231.3444352	0.071703328	0.18356812	0.553370383	0.786231841	ZFAT
ENSG00000066855	179.6554324	0.003741645	0.186017669	0.976764383	0.990832332	MTFR1
ENSG00000066923	13.85979805	-0.035348346	0.239672762	0.485783935	NA	STAG3
ENSG00000066926	792.4682558	-0.008484342	0.142939397	0.931677169	0.974328958	FECH
ENSG00000066933	902.5508096	0.205770559	0.185203286	0.130393555	0.401918973	MYO9A
ENSG00000067048	797.0907368	0.114337925	0.161506069	0.353274871	0.646176626	DDX3Y
ENSG00000067057	17205.51969	-0.121411069	0.143827768	0.283282875	0.582031789	PFKP
ENSG00000067064	696.1303819	-0.151809847	0.197199913	0.251997719	0.551724871	IDI1
ENSG00000067066	49.40860054	0.096372732	0.241440458	0.325408977	0.62020705	SP100
ENSG00000067082	1216.063082	0.059698493	0.130982416	0.587573608	0.806669815	KLF6
ENSG00000067113	322.4601916	0.187172521	0.196305973	0.167750743	0.456434554	PLPP1
ENSG00000067141	1819.654339	0.005066352	0.118165626	0.959606505	0.984124	NEO1
ENSG00000067167	503.7178861	0.076654033	0.191332763	0.529728452	0.77153263	TRAM1
ENSG00000067177	418.327289	0.010714071	0.158095536	0.929802235	0.973660183	PHKA1
ENSG00000067182	1047.968917	-0.015272088	0.137610349	0.887910512	0.956771631	TNFRSF1A
ENSG00000067191	347.7365118	-0.206253399	0.210843861	0.149008826	0.429415081	CACNB1
ENSG00000067208	280.5740179	0.107356901	0.190752394	0.397709518	0.683536131	EVI5
ENSG00000067221	187.4216122	-0.1148353	0.211191496	0.355403411	0.647956919	STOML1
ENSG00000067225	23630.58757	-0.370239481	0.108483175	0.000239146	0.005552419	PKM
ENSG00000067248	536.4475276	0.032492269	0.16007035	0.788719265	0.915461585	DHX29
ENSG00000067334	583.601695	0.030104667	0.173717178	0.805437537	0.92109366	DNTTIP2
ENSG00000067365	365.2080519	0.101459902	0.187016014	0.422188661	0.702129935	METTL22
ENSG00000067369	2385.327963	0.026239717	0.111333514	0.795178854	0.918153809	TP53BP1
ENSG00000067445	1252.914501	0.135792463	0.147157765	0.252465803	0.551944486	TRO
ENSG00000067533	639.8476803	0.28009964	0.180826133	0.042036922	0.215815571	RRP15
ENSG00000067560	6888.266634	-0.111889158	0.152075502	0.347548785	0.641385075	RHOA
ENSG00000067596	1056.448536	0.094397144	0.137834861	0.407430906	0.690609838	DHX8
ENSG00000067601	39.35181439	0.078869681	0.25129084	0.214979923	0.513232018	PMS2P4
ENSG00000067606	841.6621541	0.114457302	0.178806892	0.366641356	0.658173066	PRKCZ
ENSG00000067646	187.4534802	0.02950989	0.187492969	0.806068975	0.921198863	ZFY
ENSG00000067704	3310.248474	0.165459814	0.118118234	0.109380718	0.364756668	IARS2
ENSG00000067715	77.92403533	0.168970222	0.289477654	0.122186246	0.38777049	SYT1
ENSG00000067798	139.8955472	0.056065807	0.207526833	0.621638122	0.82489666	NAV3
ENSG00000067829	1397.1226	-0.066470806	0.150200629	0.561983128	0.791216023	IDH3G
ENSG00000067836	1955.452842	-0.018475105	0.134613859	0.861501703	0.946356594	ROGDI
ENSG00000067840	221.8717036	-0.471372768	0.290873731	0.012450451	0.099572642	PDZD4
ENSG00000067842	0.902246552	-0.003629089	0.241126469	0.815100795	NA	ATP2B3
ENSG00000067900	1105.756086	0.251412716	0.20161709	0.08207725	0.309749365	ROCK1
ENSG00000067955	596.09921	-0.518460979	0.179551126	0.00057466	0.011221605	CBFB
ENSG00000067992	165.6265249	0.078782945	0.20062037	0.515076222	0.763293662	PDK3
ENSG00000068001	1295.930033	-0.229164896	0.137165362	0.04708509	0.230327273	HYAL2
ENSG00000068024	295.5182366	-0.079431848	0.189565387	0.519203818	0.765159501	HDAC4
ENSG00000068028	354.6787966	-0.54641866	0.241888638	0.002721825	0.035190782	RASSF1
ENSG00000068078	135.2934707	-0.355796931	0.474451132	0.034631838	0.191609691	FGFR3
ENSG00000068079	52.80150344	-0.036526875	0.230886695	0.634168945	0.832530137	IFI35
ENSG00000068097	505.5861473	0.076818922	0.154379273	0.523450219	0.766900889	HEATR6
ENSG00000068120	854.9648322	-0.037229721	0.14270678	0.744851972	0.895092291	COASY
ENSG00000068137	665.9083052	-0.200937475	0.180630764	0.130241055	0.401914207	PLEKHH3
ENSG00000068305	4095.01647	0.360059598	0.192872358	0.014710222	0.110062877	MEF2A
ENSG00000068308	1032.221524	-0.198923601	0.150193727	0.100788668	0.348473809	OTUD5
ENSG00000068323	1268.805106	0.055030692	0.12269743	0.603532728	0.815401456	TFE3
ENSG00000068354	541.0182984	0.123409036	0.154733553	0.30466309	0.601524091	TBC1D25
ENSG00000068366	404.8165567	0.262466107	0.218361774	0.074694418	0.29532191	ACSL4
ENSG00000068383	2187.059074	0.063555139	0.13726266	0.577997139	0.801253447	INPP5A
ENSG00000068394	515.1157735	0.022816319	0.162046149	0.851582756	0.942435512	GPKOW
ENSG00000068400	872.0240439	0.366797315	0.211438954	0.017970882	0.124944351	GRIPAP1
ENSG00000068438	602.1267238	-0.187971507	0.166970674	0.139386895	0.416114286	FTSJ1
ENSG00000068489	617.343663	-1.745243349	0.294836179	1.62E-10	1.84E-08	PRR11
ENSG00000068615	855.4243668	0.100497454	0.151045419	0.401424179	0.685688196	REEP1
ENSG00000068650	2877.453305	-0.019236077	0.111048256	0.841635906	0.937972108	ATP11A
ENSG00000068654	3041.322462	-0.203449481	0.120012966	0.051769363	0.242213065	POLR1A
ENSG00000068697	1802.881381	0.037205449	0.125777762	0.724841003	0.883998241	LAPTM4A
ENSG00000068724	209.402266	0.005186526	0.183929691	0.966990122	0.986757027	TTC7A
ENSG00000068745	1097.534959	0.213267398	0.142518822	0.069297692	0.281951951	IP6K2
ENSG00000068781	107.4119352	0.058191985	0.224329812	0.554742588	0.78699013	STON1-GTF2A1L
ENSG00000068784	316.3077193	0.100705858	0.188304643	0.424459527	0.703793773	SRBD1
ENSG00000068793	1384.468246	-0.17553933	0.138299389	0.125519812	0.393022941	NA
ENSG00000068796	495.1299449	0.011985719	0.159933619	0.922720355	0.971370229	KIF2A
ENSG00000068831	486.3800763	-0.111944584	0.196831466	0.376242378	0.66567403	RASGRP2
ENSG00000068878	1547.843964	0.24402566	0.15790179	0.052971025	0.245440037	PSME4
ENSG00000068885	323.869315	0.266426493	0.250387942	0.08006574	0.3065621	IFT80
ENSG00000068903	849.861568	0.161524189	0.178452578	0.214123565	0.512927541	SIRT2
ENSG00000068912	535.9953382	0.086021345	0.158462846	0.480158068	0.742069247	ERLEC1
ENSG00000068971	497.6736648	0.058203827	0.168278571	0.634477248	0.832686162	PPP2R5B
ENSG00000068976	2122.652764	0.002262879	0.15092724	0.986465261	0.994559054	PYGM
ENSG00000068985	0	NA	NA	NA	NA	PAGE1
ENSG00000069011	5.466907397	0.019071569	0.23982911	0.607541382	NA	PITX1
ENSG00000069018	0.605255933	0.007348148	0.241611199	0.546333034	NA	TRPC7
ENSG00000069020	1235.148506	0.437544574	0.145186635	0.000525274	0.010480371	MAST4
ENSG00000069122	7.18951354	0.025700874	0.240043684	0.532360423	NA	ADGRF5
ENSG00000069188	1821.409306	0.265744641	0.183910826	0.054141142	0.248498124	SDK2
ENSG00000069206	0	NA	NA	NA	NA	ADAM7
ENSG00000069248	963.853831	-0.101355955	0.144286116	0.382529482	0.670955551	NUP133
ENSG00000069275	4663.710596	-0.066400916	0.131496731	0.549808271	0.784161219	NUCKS1
ENSG00000069329	2205.408721	0.134890183	0.147688954	0.256801785	0.556325826	VPS35
ENSG00000069345	1551.852426	0.105191965	0.14597247	0.37318157	0.66265537	DNAJA2
ENSG00000069399	307.1947524	0.17967222	0.236083107	0.184842178	0.479239153	BCL3
ENSG00000069424	71.92411028	-0.046909926	0.224638844	0.612133639	0.819683576	KCNAB2
ENSG00000069431	261.8794747	0.913250875	0.315459652	0.000234235	0.005465217	ABCC9
ENSG00000069482	25.95730996	0.06212043	0.24301916	0.348387781	0.642093502	GAL
ENSG00000069493	74.56583692	0.057547367	0.222172269	0.567204301	0.79476042	CLEC2D
ENSG00000069509	216.9268506	0.228745856	0.283152265	0.107700216	0.361361227	FUNDC1
ENSG00000069535	56.20305034	-0.017228646	0.225623257	0.830656789	0.933499103	MAOB
ENSG00000069667	72.79514151	0.051416581	0.221540533	0.605697152	0.816475792	RORA
ENSG00000069696	3.144640468	0.007297905	0.239724542	0.813794404	NA	DRD4
ENSG00000069702	178.0010905	0.006518197	0.194421949	0.957044106	0.983956203	TGFBR3
ENSG00000069712	34.2430648	1.488902784	0.958810431	0.002923903	0.036935428	NA
ENSG00000069764	0.542895668	0.006473009	0.241555385	0.635519442	NA	PLA2G10
ENSG00000069812	2.848002266	0.030779883	0.243980669	0.093982944	NA	HES2
ENSG00000069849	861.1202816	-0.320802412	0.16967129	0.017374299	0.122379246	ATP1B3
ENSG00000069869	288.1365794	0.032419066	0.180267707	0.790563128	0.916327194	NEDD4
ENSG00000069943	58.27947104	0.033802538	0.220840558	0.722712543	0.883174783	PIGB
ENSG00000069956	937.5579985	0.214367302	0.170515362	0.100482015	0.347752588	MAPK6
ENSG00000069966	507.2875265	0.011444822	0.174101103	0.926503043	0.972968577	GNB5
ENSG00000069974	200.8192346	-0.19920787	0.241708768	0.151651608	0.432796221	RAB27A
ENSG00000069998	905.8140987	-0.035000716	0.155426893	0.767369327	0.905731771	HDHD5
ENSG00000070010	1000.999036	-0.090673144	0.140863383	0.428236447	0.706226719	UFD1
ENSG00000070018	942.4207832	0.232914286	0.146328899	0.0529774	0.245440037	LRP6
ENSG00000070019	0.207067359	-0.00595743	0.241535785	0.733254886	NA	GUCY2C
ENSG00000070031	7.505809324	-0.031352328	0.240784688	0.454761778	NA	SCT
ENSG00000070047	1960.982092	-0.508009724	0.153232926	0.000144501	0.003659863	PHRF1
ENSG00000070061	1591.167448	-0.005062052	0.125288756	0.946459647	0.979944758	ELP1
ENSG00000070081	500.7506188	-0.154066729	0.211562194	0.240508827	0.539338954	NUCB2
ENSG00000070087	3091.602697	0.084774562	0.138937158	0.460172888	0.727621562	PFN2
ENSG00000070159	140.4554899	-0.005333052	0.199993011	0.959635366	0.984124	PTPN3
ENSG00000070182	3862.256377	-0.340636006	0.119227537	0.001328343	0.021312903	SPTB
ENSG00000070190	0.904268861	-0.003731443	0.241268593	0.770223285	NA	DAPP1
ENSG00000070193	137.552499	0.162977774	0.304405059	0.068781526	0.280901108	FGF10
ENSG00000070214	181.9824113	0.012759843	0.205547494	0.908717516	0.965840015	SLC44A1
ENSG00000070269	255.9416171	0.252397707	0.260168358	0.092879787	0.3327002	TMEM260
ENSG00000070366	1709.092654	-0.143064	0.140663042	0.214911626	0.513232018	SMG6
ENSG00000070367	683.3918349	0.097054836	0.176616661	0.44365999	0.716584381	EXOC5
ENSG00000070371	158.5467863	-0.259136141	0.274051144	0.086441698	0.320005721	CLTCL1
ENSG00000070388	0.478515193	-0.00073961	0.24125555	0.957649676	NA	FGF22
ENSG00000070404	567.040857	-0.054210612	0.232727841	0.505807283	0.758491739	FSTL3
ENSG00000070413	1965.778543	-0.281219252	0.130172838	0.012200389	0.098334789	DGCR2
ENSG00000070423	804.5352975	-0.327787981	0.160577354	0.012207924	0.098334789	RNF126
ENSG00000070444	590.8238734	0.049981597	0.168648778	0.681908146	0.863478439	MNT
ENSG00000070476	824.4699254	-0.023611445	0.148389817	0.83923115	0.936566195	ZXDC
ENSG00000070495	933.5767342	-0.134224793	0.146539194	0.255120696	0.554628174	JMJD6
ENSG00000070501	263.2127953	0.055221816	0.193025156	0.645484763	0.839692513	POLB
ENSG00000070526	22.35129289	-0.005299359	0.230438207	0.936500959	NA	ST6GALNAC1
ENSG00000070540	1094.424531	-0.056705796	0.144410744	0.620549519	0.824338935	WIPI1
ENSG00000070601	86.18374791	-0.06497713	0.223224215	0.522292122	0.766371614	FRMPD1
ENSG00000070610	4392.312798	-0.086140989	0.108023566	0.374834368	0.664259881	GBA2
ENSG00000070614	4281.056019	-0.083060875	0.115285526	0.410675472	0.692371488	NDST1
ENSG00000070669	897.3513346	-0.111546223	0.210225437	0.369767729	0.660728682	ASNS
ENSG00000070718	391.0927475	0.019388663	0.157815551	0.872941759	0.950898549	AP3M2
ENSG00000070729	0	NA	NA	NA	NA	CNGB1
ENSG00000070731	8.23676444	-0.02126124	0.239538141	0.590983406	NA	ST6GALNAC2
ENSG00000070748	0	NA	NA	NA	NA	CHAT
ENSG00000070756	7175.289922	-0.339367234	0.110595496	0.0008366	0.014965958	PABPC1
ENSG00000070759	23.05077592	0.016906096	0.234472146	0.778410181	NA	TESK2
ENSG00000070761	1231.942906	-0.139358149	0.13682064	0.22044071	0.518946551	CFAP20
ENSG00000070770	1009.519592	-0.074335482	0.146997646	0.524704491	0.767841749	CSNK2A2
ENSG00000070778	1755.838781	0.015072112	0.119534247	0.88853623	0.957082381	PTPN21
ENSG00000070785	570.0708697	-0.137525435	0.157673447	0.261615922	0.561406112	EIF2B3
ENSG00000070808	1070.316178	0.129693452	0.174009055	0.30764489	0.603711242	CAMK2A
ENSG00000070814	2160.160303	-0.573798418	0.134552545	2.76E-06	0.000125222	TCOF1
ENSG00000070831	3344.208113	0.259038027	0.125247	0.017650868	0.123529954	CDC42
ENSG00000070882	453.6943303	0.338799586	0.293937286	0.043983767	0.221338675	OSBPL3
ENSG00000070886	4.326926097	0.019521343	0.241040582	0.489496023	NA	EPHA8
ENSG00000070915	0.414134718	-0.006900504	0.241607462	0.574938386	NA	SLC12A3
ENSG00000070950	176.5569262	-0.113809009	0.212129283	0.360056986	0.652665662	RAD18
ENSG00000070961	757.215571	0.26173328	0.178644122	0.05412953	0.248498124	ATP2B1
ENSG00000070985	0	NA	NA	NA	NA	TRPM5
ENSG00000071051	1306.987099	-0.137833284	0.127681596	0.213108043	0.512071657	NCK2
ENSG00000071054	7901.126553	0.090365874	0.10518491	0.33684455	0.631405494	MAP4K4
ENSG00000071073	139.6080745	0.180738434	0.265997465	0.15930325	0.444204765	MGAT4A
ENSG00000071082	8244.700515	0.275020424	0.218007616	0.064625701	0.273003971	RPL31
ENSG00000071127	13944.20985	-0.147106184	0.104170266	0.10762625	0.361283951	WDR1
ENSG00000071189	385.3660969	0.168526912	0.228409227	0.208161579	0.507297668	SNX13
ENSG00000071203	0	NA	NA	NA	NA	MS4A12
ENSG00000071205	1416.10573	0.075043977	0.12527295	0.484791096	0.745701394	ARHGAP10
ENSG00000071242	2616.819046	0.00904226	0.116084254	0.930596588	0.973916872	RPS6KA2
ENSG00000071243	168.8579473	0.03003394	0.198665664	0.794994597	0.918153809	ING3
ENSG00000071246	2899.385219	-0.031028294	0.218639734	0.745188549	0.895211856	VASH1
ENSG00000071282	416.5948983	-0.275962844	0.293125322	0.074253402	0.293987933	LMCD1
ENSG00000071462	1333.856999	0.026812658	0.140250885	0.816642163	0.926568482	BUD23
ENSG00000071537	1119.983441	0.166572883	0.156268569	0.177267766	0.469427016	SEL1L
ENSG00000071539	501.802054	-1.90077318	0.336329895	7.73E-10	7.56E-08	TRIP13
ENSG00000071553	2837.767636	0.075152641	0.121096765	0.474068669	0.737899202	ATP6AP1
ENSG00000071564	2200.358337	-0.672945966	0.164741233	4.67E-06	0.000200338	TCF3
ENSG00000071575	1256.068733	-0.100601141	0.143971008	0.382218484	0.670809281	TRIB2
ENSG00000071626	3180.985334	-0.639961397	0.158320197	3.76E-06	0.000165649	DAZAP1
ENSG00000071655	2771.865346	-0.439369677	0.176694716	0.002351001	0.031793418	MBD3
ENSG00000071677	0	NA	NA	NA	NA	PRLH
ENSG00000071794	1151.473109	0.064649027	0.147485679	0.583874115	0.804315226	HLTF
ENSG00000071859	1889.982225	0.029499856	0.135094453	0.797569306	0.918773513	FAM50A
ENSG00000071889	1788.993532	-0.024806828	0.14109329	0.827057541	0.931383526	FAM3A
ENSG00000071894	3192.804271	-0.151309094	0.119651845	0.145388107	0.425077428	CPSF1
ENSG00000071909	17.36591017	0.010907341	0.234604006	0.850020796	NA	MYO3B
ENSG00000071967	168.0300142	0.147350703	0.247603899	0.223738584	0.522075534	CYBRD1
ENSG00000071991	6.208605899	0.017297529	0.240278969	0.594333778	NA	CDH19
ENSG00000071994	921.5673346	-0.057047293	0.136450853	0.609938799	0.818831438	PDCD2
ENSG00000072041	7.473566887	0.018999421	0.239265586	0.632771023	NA	SLC6A15
ENSG00000072042	1108.035154	-0.094017837	0.149101992	0.424581942	0.703793773	RDH11
ENSG00000072062	7383.750341	0.107560554	0.125361992	0.320791708	0.616800104	PRKACA
ENSG00000072071	1117.24485	-0.341498864	0.281923603	0.041356645	0.213998111	ADGRL1
ENSG00000072080	0	NA	NA	NA	NA	SPP2
ENSG00000072110	10534.46635	-0.366256741	0.119662976	0.00079752	0.014393914	ACTN1
ENSG00000072121	1239.62024	-0.039111287	0.129698198	0.719593264	0.881228422	ZFYVE26
ENSG00000072133	40.40543895	0.150602401	0.293527214	0.079755901	0.306202223	RPS6KA6
ENSG00000072134	1441.868719	-0.117139855	0.13594479	0.298906588	0.596132272	EPN2
ENSG00000072135	288.6858401	-0.195126111	0.211280821	0.157585253	0.442287939	PTPN18
ENSG00000072163	4823.38696	-0.251285228	0.163003137	0.049807588	0.237024639	LIMS2
ENSG00000072182	12.77111285	0.056195637	0.245882501	0.259601862	NA	ASIC4
ENSG00000072195	6132.139433	0.011362742	0.108647297	0.90952192	0.966115909	SPEG
ENSG00000072201	46.34406673	-0.0057907	0.231464184	0.926465175	0.972968577	LNX1
ENSG00000072210	1510.014793	0.024724299	0.12202438	0.81621889	0.926473124	ALDH3A2
ENSG00000072274	1229.855311	0.508182114	0.160299966	0.000242829	0.005628722	TFRC
ENSG00000072310	618.8990602	-0.785367896	0.342764304	0.001360192	0.021559422	SREBF1
ENSG00000072315	19.11606325	0.075003966	0.254083386	0.122394442	NA	TRPC5
ENSG00000072364	2462.794377	0.273866497	0.132563149	0.015959148	0.115777147	AFF4
ENSG00000072401	166.4921798	-0.004082641	0.186635139	0.970576567	0.988021022	UBE2D1
ENSG00000072415	617.8910149	0.179721111	0.170988434	0.162318004	0.448945839	MPP5
ENSG00000072422	489.4510903	0.069854035	0.174656748	0.572126647	0.797581428	RHOBTB1
ENSG00000072444	0.414134718	-0.006900504	0.241607462	0.574938386	NA	NA
ENSG00000072501	2845.257847	-0.557168146	0.149729535	2.43E-05	0.000799613	SMC1A
ENSG00000072506	2054.29135	-0.059420915	0.143398985	0.605285177	0.81644723	HSD17B10
ENSG00000072518	1317.454833	-0.173274435	0.136432802	0.124913583	0.392536239	MARK2
ENSG00000072571	217.9357127	-1.58907896	0.337653445	1.25E-07	8.24E-06	HMMR
ENSG00000072609	942.7246976	0.032670099	0.13584335	0.772538622	0.907972305	CHFR
ENSG00000072657	8.625814991	0.014212508	0.238204724	0.743347913	NA	TRHDE
ENSG00000072682	903.7938486	0.17970926	0.14647746	0.132759356	0.405888842	P4HA2
ENSG00000072694	0.414134718	-0.006900504	0.241607462	0.574938386	NA	FCGR2B
ENSG00000072736	921.8086398	0.246365865	0.155339194	0.048978005	0.235286818	NFATC3
ENSG00000072756	271.1102442	0.094172335	0.178433867	0.452640506	0.723381539	TRNT1
ENSG00000072778	5883.396382	0.118368488	0.124842962	0.271000123	0.570612827	ACADVL
ENSG00000072786	650.0170509	-0.12327424	0.158190738	0.313240899	0.610305644	STK10
ENSG00000072803	2140.668627	0.121094037	0.124170756	0.259323375	0.559047375	FBXW11
ENSG00000072818	14.45411648	0.080864013	0.254350899	0.160407928	NA	ACAP1
ENSG00000072832	1970.377841	0.109878626	0.130959097	0.322167184	0.618187971	CRMP1
ENSG00000072840	567.693433	-0.220655542	0.185582167	0.103033683	0.352966874	EVC
ENSG00000072849	394.4605468	0.055337135	0.191451025	0.645954573	0.840226624	DERL2
ENSG00000072858	0.17170342	0.006020216	0.241511741	0.781054785	NA	SIDT1
ENSG00000072864	455.9344136	-1.07585472	0.239730862	4.44E-07	2.49E-05	NDE1
ENSG00000072952	164.4190951	-0.196747372	0.259321417	0.149542271	0.429782548	IRAG1
ENSG00000072954	424.4054936	-0.150942372	0.192531739	0.249392045	0.548812709	TMEM38A
ENSG00000072958	1674.731063	-0.154494108	0.142771634	0.185923551	0.480157125	AP1M1
ENSG00000073008	1216.974059	-0.322003903	0.198603406	0.027967155	0.166558379	PVR
ENSG00000073009	497.4909611	-0.17983604	0.18350592	0.173624373	0.463586553	NA
ENSG00000073050	905.5578058	-0.507056485	0.176352545	0.000599364	0.011552415	XRCC1
ENSG00000073060	1070.748658	-0.105944022	0.174348101	0.39720669	0.683251377	SCARB1
ENSG00000073067	4.891427184	0.03446266	0.243525211	0.235713319	NA	CYP2W1
ENSG00000073111	1335.024527	-1.821592797	0.291671172	2.15E-11	2.79E-09	MCM2
ENSG00000073146	4.001653873	-0.003232632	0.239118557	0.921187668	NA	MOV10L1
ENSG00000073150	121.8450258	-0.56533375	0.513098211	0.014281365	0.107840978	PANX2
ENSG00000073169	524.2876852	-0.310371102	0.186844378	0.028390802	0.168496359	SELENOO
ENSG00000073282	0.864289472	-0.00610768	0.24154579	0.733243074	NA	TP63
ENSG00000073331	34.00464035	-0.034552034	0.230695374	0.650634946	0.843915821	ALPK1
ENSG00000073350	1274.78672	-0.39033712	0.149122922	0.00208762	0.029526404	LLGL2
ENSG00000073417	167.3493866	0.022333358	0.194704441	0.849853182	0.941689313	PDE8A
ENSG00000073464	669.502437	0.029388555	0.153158932	0.805781442	0.92109366	CLCN4
ENSG00000073536	778.7002523	-0.223681591	0.158857889	0.070121741	0.283696171	NLE1
ENSG00000073578	6464.120117	-0.115035989	0.112395054	0.243884656	0.542961038	SDHA
ENSG00000073584	2456.044696	0.016223358	0.116938403	0.875381443	0.951802035	SMARCE1
ENSG00000073598	6.870311737	-0.066397169	0.254954859	0.002112713	NA	FNDC8
ENSG00000073605	116.6160288	0.093098288	0.220681545	0.417281072	0.697342938	GSDMB
ENSG00000073614	1125.091412	0.360666876	0.156857189	0.005699052	0.059330072	KDM5A
ENSG00000073670	1523.184069	-0.109731678	0.175047455	0.381965619	0.670697397	ADAM11
ENSG00000073711	1342.033772	0.439809087	0.151177441	0.000718724	0.013327875	PPP2R3A
ENSG00000073712	2984.37814	0.014395892	0.131453372	0.863757485	0.947590916	FERMT2
ENSG00000073734	4.883911798	-0.033871898	0.242523292	0.334592126	NA	ABCB11
ENSG00000073737	39.38977359	0.061680656	0.243633962	0.336613074	0.631054985	DHRS9
ENSG00000073754	0	NA	NA	NA	NA	CD5L
ENSG00000073756	26.9549893	0.001132797	0.240566892	0.963603442	0.985699339	PTGS2
ENSG00000073792	2920.678642	0.1636707	0.148612148	0.172688369	0.462654806	IGF2BP2
ENSG00000073803	258.4244524	0.288277805	0.232288065	0.059649023	0.26056029	MAP3K13
ENSG00000073849	3064.737919	-0.011521366	0.120159138	0.91171692	0.967433333	ST6GAL1
ENSG00000073861	0.540875458	0.002201137	0.241250735	0.877732772	NA	TBX21
ENSG00000073905	4.894398675	-0.022905319	0.24068682	0.504128837	NA	VDAC1P1
ENSG00000073910	2116.125229	0.192953909	0.152135448	0.114344271	0.374622614	FRY
ENSG00000073921	2231.590211	0.134028664	0.161505354	0.280161541	0.579960474	PICALM
ENSG00000073969	1106.199314	0.293202949	0.180765331	0.038279135	0.204533225	NSF
ENSG00000074047	947.3467386	-0.12474128	0.154315456	0.302128011	0.599041068	GLI2
ENSG00000074054	2028.241909	0.19182318	0.136044078	0.093018244	0.332872948	CLASP1
ENSG00000074071	1453.175795	-0.465333204	0.167729032	0.000982013	0.017093045	MRPS34
ENSG00000074181	1454.229193	-0.33728009	0.29840934	0.044921065	0.224333909	NOTCH3
ENSG00000074201	808.8377993	0.156512883	0.144836571	0.186503584	0.481043608	CLNS1A
ENSG00000074211	12.80641993	-0.022213152	0.237391929	0.658345819	NA	PPP2R2C
ENSG00000074219	1890.964284	-0.280124813	0.128292265	0.01162676	0.095641786	TEAD2
ENSG00000074266	272.1500392	0.087667662	0.185731531	0.48343885	0.744907942	EED
ENSG00000074276	8.646116073	0.012393068	0.238781279	0.753622606	NA	CDHR2
ENSG00000074317	1.058574695	-0.007292529	0.241647041	0.492523198	NA	SNCB
ENSG00000074319	1280.835414	0.162773333	0.143529419	0.170435211	0.460093987	TSG101
ENSG00000074356	906.2102822	0.041270256	0.130709048	0.706464547	0.874664519	NCBP3
ENSG00000074370	124.7965276	-0.075774691	0.231465159	0.433396452	0.710150771	ATP2A3
ENSG00000074410	39.5019918	-0.143317485	0.278410566	0.131664514	0.403934429	CA12
ENSG00000074416	170.0338761	-0.011713383	0.21237194	0.90550468	0.964463757	MGLL
ENSG00000074527	402.2805908	0.349299221	0.292621856	0.037517955	0.202061395	NTN4
ENSG00000074582	621.5800823	-0.203344319	0.161725703	0.107611958	0.361283951	BCS1L
ENSG00000074590	2421.756086	-0.135343525	0.133183154	0.225538648	0.523628879	NUAK1
ENSG00000074603	697.739014	0.427638254	0.234296045	0.011038308	0.092492288	DPP8
ENSG00000074621	80.1268687	0.052793493	0.21466688	0.622042662	0.825009011	SLC24A1
ENSG00000074657	2977.554811	0.103133761	0.107456186	0.283761678	0.582283429	ZNF532
ENSG00000074660	51.01012964	0.082487916	0.253276164	0.192610671	0.488308011	SCARF1
ENSG00000074695	1170.917159	0.13592325	0.133666833	0.226176066	0.524184557	LMAN1
ENSG00000074696	1286.382503	-0.270450674	0.20358299	0.060468039	0.262138767	HACD3
ENSG00000074706	2.929291644	0.008372163	0.240407309	0.744510079	NA	IPCEF1
ENSG00000074755	1662.958037	0.082602947	0.128246217	0.449688196	0.721392824	ZZEF1
ENSG00000074771	0	NA	NA	NA	NA	NOX3
ENSG00000074800	17462.11484	-0.558160958	0.106816711	2.59E-08	1.96E-06	ENO1
ENSG00000074803	2.570242971	-0.011468337	0.241911136	0.182536103	NA	SLC12A1
ENSG00000074842	951.3526823	-0.270195701	0.200308629	0.059154311	0.259875289	MYDGF
ENSG00000074855	469.2771861	-0.32044234	0.211008337	0.031488829	0.17997604	ANO8
ENSG00000074935	270.8432512	0.047720024	0.196320158	0.684156991	0.86437122	TUBE1
ENSG00000074964	1277.00423	-0.004044507	0.131431671	0.969496947	0.987430161	ARHGEF10L
ENSG00000074966	5.976797778	0.016741845	0.240605225	0.571552425	NA	TXK
ENSG00000075035	6.821511671	0.00281193	0.239415146	0.93740922	NA	WSCD2
ENSG00000075043	38.86841632	-0.119476298	0.278029722	0.057817664	0.256810929	KCNQ2
ENSG00000075073	0	NA	NA	NA	NA	TACR2
ENSG00000075089	98.2515147	0.036922144	0.214063062	0.723499829	0.883414662	ACTR6
ENSG00000075131	131.0476347	-0.21165329	0.27893811	0.122513172	0.388460406	TIPIN
ENSG00000075142	843.4585708	0.012410536	0.13131046	0.90992059	0.966177657	SRI
ENSG00000075151	2468.046725	0.201977363	0.115922109	0.047927115	0.232504591	EIF4G3
ENSG00000075188	266.8683746	-0.102279272	0.211809327	0.398394775	0.684216499	NUP37
ENSG00000075213	531.6671009	0.443859486	0.236038956	0.009229051	0.081572165	SEMA3A
ENSG00000075218	642.769062	-2.070186834	0.301179001	3.11E-13	6.68E-11	GTSE1
ENSG00000075223	454.9525381	0.378284112	0.23658472	0.021014629	0.138207474	SEMA3C
ENSG00000075234	453.4813118	-0.193563893	0.174924247	0.137255966	0.413399815	TTC38
ENSG00000075239	1469.214855	0.262934929	0.163102335	0.043042239	0.218406993	ACAT1
ENSG00000075240	903.2959444	0.090245535	0.135980457	0.425128943	0.704059416	GRAMD4
ENSG00000075275	2432.178047	-0.139587214	0.155544199	0.250528306	0.550324333	CELSR1
ENSG00000075290	1.362222461	0.011114897	0.241725454	0.446784589	NA	WNT8B
ENSG00000075292	1249.692161	0.414620867	0.208301598	0.00859753	0.077388684	ZNF638
ENSG00000075303	110.7084289	-0.153395262	0.238748957	0.223815553	0.522075534	SLC25A40
ENSG00000075336	872.2714577	0.47601373	0.205082536	0.003156818	0.03907733	TIMM21
ENSG00000075340	1308.766002	-0.878046262	0.150650464	4.48E-10	4.58E-08	ADD2
ENSG00000075388	0.218686309	-0.000788466	0.241505839	0.986451627	NA	FGF4
ENSG00000075391	2368.81619	0.234922458	0.131569086	0.038600535	0.204999502	RASAL2
ENSG00000075399	736.0360255	-0.101453935	0.170869956	0.414567721	0.695279572	VPS9D1
ENSG00000075407	335.3170876	0.309443775	0.23944552	0.04843569	0.233551561	ZNF37A
ENSG00000075413	1708.089564	0.08366868	0.125574194	0.436171404	0.712110432	MARK3
ENSG00000075415	12150.07092	-0.000896756	0.107980364	0.982063173	0.993195136	SLC25A3
ENSG00000075420	1925.808499	0.151589185	0.131086089	0.171777981	0.461738794	FNDC3B
ENSG00000075426	664.1665337	0.207033309	0.159429883	0.099646952	0.345777937	FOSL2
ENSG00000075429	0	NA	NA	NA	NA	CACNG5
ENSG00000075461	26.41377084	-0.076519679	0.251587618	0.197226659	0.494321093	CACNG4
ENSG00000075539	812.3073546	0.301343875	0.170760469	0.025267058	0.155785695	FRYL
ENSG00000075568	1298.137753	0.4400082	0.170266332	0.001840967	0.026979293	TMEM131
ENSG00000075618	7862.654351	-0.559578532	0.205465438	0.000747722	0.013722104	FSCN1
ENSG00000075624	26517.87654	-0.631999618	0.193933142	0.000119296	0.00310521	ACTB
ENSG00000075643	75.91747468	-0.128900838	0.260861062	0.19916694	0.496814175	MOCOS
ENSG00000075651	585.241683	0.228052944	0.196747114	0.101463234	0.349783096	PLD1
ENSG00000075673	0	NA	NA	NA	NA	ATP12A
ENSG00000075702	358.7080547	-2.189387629	0.293896531	4.65E-15	1.65E-12	WDR62
ENSG00000075711	815.8971064	0.154273866	0.157369154	0.210613568	0.510484537	DLG1
ENSG00000075785	3468.695203	-0.044891115	0.104850977	0.63341225	0.832008651	RAB7A
ENSG00000075790	430.8885475	0.254457178	0.224300242	0.084384984	0.315105393	BCAP29
ENSG00000075826	276.9581962	0.060286163	0.186490991	0.62256081	0.825464777	SEC31B
ENSG00000075856	1194.859607	-0.07845116	0.12592656	0.464772508	0.730928622	SART3
ENSG00000075884	1.265134964	0.005781967	0.241480717	0.767524266	NA	ARHGAP15
ENSG00000075886	3.906476007	-0.013785152	0.240717645	0.595408611	NA	TUBA3D
ENSG00000075891	0.218686309	-0.000788466	0.241505839	0.986451627	NA	PAX2
ENSG00000075914	432.2577557	-0.092517588	0.172392097	0.456675687	0.726063433	EXOSC7
ENSG00000075945	1682.120046	0.565989048	0.185177362	0.000291559	0.006472703	KIFAP3
ENSG00000075975	1065.781797	0.167995852	0.175372967	0.195123169	0.491393091	MKRN2
ENSG00000076003	1174.198006	-1.311768046	0.628241222	0.00118167	0.019652023	MCM6
ENSG00000076043	892.2188845	0.095916703	0.132865279	0.389991466	0.676224131	REXO2
ENSG00000076053	257.3079013	0.072520682	0.183086722	0.558266087	0.789123001	RBM7
ENSG00000076067	628.265836	0.091427818	0.146672017	0.444091881	0.717037039	RBMS2
ENSG00000076108	2532.38169	0.00434988	0.12269352	0.967873535	0.987047963	BAZ2A
ENSG00000076201	1526.741053	-0.212792792	0.141241627	0.0695207	0.282294404	PTPN23
ENSG00000076242	1406.556369	-0.355689647	0.139412039	0.002995058	0.037619686	MLH1
ENSG00000076248	860.9252361	-0.583093396	0.158258672	2.95E-05	0.00095123	UNG
ENSG00000076258	53.45792935	0.014744525	0.218975639	0.876575132	0.952398754	FMO4
ENSG00000076321	425.9123872	-0.029398108	0.163744544	0.804183534	0.920658868	KLHL20
ENSG00000076344	98.48660079	-0.213548761	0.333979149	0.07229385	0.28929776	RGS11
ENSG00000076351	226.8993024	-0.062127638	0.190647528	0.606689593	0.817020938	SLC46A1
ENSG00000076356	3638.574042	0.301973109	0.122359006	0.005021276	0.054210617	PLXNA2
ENSG00000076382	1266.549351	-2.074318844	0.232778747	3.38E-20	3.20E-17	SPAG5
ENSG00000076513	927.4151652	-0.095436675	0.134159689	0.393545567	0.679225835	ANKRD13A
ENSG00000076554	383.3227841	-0.120114035	0.17145177	0.341556509	0.635701998	TPD52
ENSG00000076555	2212.456494	0.020125147	0.124770701	0.859591886	0.946067538	ACACB
ENSG00000076604	1608.254259	-0.010437073	0.165869733	0.930883047	0.974072944	TRAF4
ENSG00000076641	361.3755378	0.121682175	0.211463435	0.336017497	0.63043833	PAG1
ENSG00000076650	227.5481721	-0.217468939	0.226942418	0.127097827	0.395570376	GPATCH1
ENSG00000076662	83.38148488	-0.076954154	0.226698807	0.454302659	0.724704125	ICAM3
ENSG00000076685	1731.913675	-0.00680333	0.124867791	0.949897112	0.981452584	NT5C2
ENSG00000076706	1656.997504	-0.376688974	0.206242107	0.01414298	0.107462405	MCAM
ENSG00000076716	505.0851679	-0.09617233	0.219159971	0.407991181	0.691158693	GPC4
ENSG00000076770	18.29488404	-0.031634088	0.236292498	0.597130536	NA	MBNL3
ENSG00000076826	195.2670601	-0.263090211	0.274304954	0.081663456	0.30892741	CAMSAP3
ENSG00000076864	490.9306297	-0.064520965	0.173633232	0.596452465	0.812178409	RAP1GAP
ENSG00000076924	1162.232519	-0.53395761	0.192119245	0.000727591	0.013453981	XAB2
ENSG00000076928	743.5123321	-0.11721722	0.150268468	0.317111335	0.61340252	ARHGEF1
ENSG00000076944	646.0775094	-0.102911423	0.152174071	0.389059252	0.675717978	STXBP2
ENSG00000076984	1098.611466	-0.203576423	0.179917695	0.125064059	0.392686752	MAP2K7
ENSG00000077009	258.6188966	-0.823110771	0.339350695	0.000931062	0.01632639	NMRK2
ENSG00000077044	1478.876199	0.037766503	0.120963823	0.720245137	0.881479392	DGKD
ENSG00000077063	347.4153571	0.00250142	0.162177179	0.985201801	0.994469612	CTTNBP2
ENSG00000077080	0	NA	NA	NA	NA	ACTL6B
ENSG00000077092	398.7715387	0.132746375	0.240326317	0.263688684	0.563441433	RARB
ENSG00000077097	2876.695935	0.261053991	0.14127275	0.027825382	0.165992797	TOP2B
ENSG00000077147	1054.431408	0.352388745	0.197213368	0.017814854	0.124138224	TM9SF3
ENSG00000077150	495.5686722	-0.125070033	0.183998222	0.329102563	0.624095679	NFKB2
ENSG00000077152	609.7040685	-1.822725746	0.272983505	1.25E-12	2.16E-10	UBE2T
ENSG00000077157	24165.91878	0.280325383	0.144414967	0.020239649	0.134988085	PPP1R12B
ENSG00000077232	1612.233575	0.307821729	0.198190665	0.034886497	0.192501645	DNAJC10
ENSG00000077235	4544.310714	-0.11353267	0.119529191	0.281232943	0.580216774	GTF3C1
ENSG00000077238	211.9263938	-0.015819584	0.185296151	0.892424708	0.958301689	IL4R
ENSG00000077254	720.2712381	0.25842843	0.18400759	0.060434885	0.262138767	USP33
ENSG00000077264	5.699702743	0.004631873	0.238919096	0.90123955	NA	PAK3
ENSG00000077274	13.39915267	-0.002634998	0.238453014	0.94055261	NA	CAPN6
ENSG00000077279	1.964074683	0.000861012	0.240942392	0.961785414	NA	DCX
ENSG00000077312	1529.907784	-0.734114449	0.133391811	3.81E-09	3.34E-07	SNRPA
ENSG00000077327	0.34340684	0.007241615	0.241589372	0.624171499	NA	SPAG6
ENSG00000077348	303.642562	-0.123917066	0.181479103	0.331597449	0.626120246	EXOSC5
ENSG00000077380	2059.923059	0.065198102	0.125105589	0.543696522	0.780625962	DYNC1I2
ENSG00000077420	1.904965755	0.011001775	0.241804765	0.323075534	NA	APBB1IP
ENSG00000077454	1590.162497	-0.249192622	0.183379609	0.06800655	0.279465749	LRCH4
ENSG00000077458	92.28353483	0.0622284	0.234908403	0.461167583	0.728521529	FAM76B
ENSG00000077463	523.002493	-0.140281757	0.179273828	0.27436205	0.574734205	SIRT6
ENSG00000077498	0	NA	NA	NA	NA	TYR
ENSG00000077514	411.6597907	-0.552300467	0.233061218	0.002043849	0.029091971	POLD3
ENSG00000077522	42940.52186	-0.067694161	0.127769648	0.520452598	0.76588595	ACTN2
ENSG00000077549	4423.303894	-0.116620681	0.109267031	0.229946489	0.528176958	CAPZB
ENSG00000077585	79.41773964	0.02728139	0.217469212	0.781206787	0.912273896	GPR137B
ENSG00000077616	189.7914653	0.352981677	0.364749867	0.041928439	0.215584208	NAALAD2
ENSG00000077684	798.0864549	-0.200358481	0.160774601	0.105397384	0.357239356	JADE1
ENSG00000077713	128.8962488	-0.239042483	0.311155054	0.088760578	0.324525144	SLC25A43
ENSG00000077721	911.01429	-0.025414938	0.140288429	0.822255195	0.929147061	UBE2A
ENSG00000077782	2645.032335	-0.281615523	0.129175148	0.011490166	0.09482228	FGFR1
ENSG00000077800	0	NA	NA	NA	NA	FKBP6
ENSG00000077809	6362.943911	0.117415935	0.101615725	0.202270327	0.500716527	NA
ENSG00000077935	0.219074038	-0.000776327	0.241506022	0.986451978	NA	SMC1B
ENSG00000077942	815.2457928	-1.474340219	0.199808636	9.26E-15	2.92E-12	FBLN1
ENSG00000077943	529.9471564	0.372839023	0.201081347	0.013979413	0.106739955	ITGA8
ENSG00000077984	0	NA	NA	NA	NA	CST7
ENSG00000078018	84.54419813	0.030037543	0.210354896	0.778996828	0.911714756	MAP2
ENSG00000078043	398.0895912	0.172093565	0.213848698	0.203570686	0.502060805	PIAS2
ENSG00000078053	65.80859751	-0.112102666	0.254619661	0.228883609	0.527015562	AMPH
ENSG00000078061	1568.47556	-0.037529471	0.125418591	0.714684046	0.879160015	ARAF
ENSG00000078070	855.2902407	0.076776614	0.138086547	0.500747079	0.755460817	MCCC1
ENSG00000078081	23.21282595	-0.068738704	0.246697211	0.276643752	NA	LAMP3
ENSG00000078098	0.975027853	-0.007433518	0.241662137	0.452526051	NA	FAP
ENSG00000078114	17215.82798	0.60620722	0.14452276	3.75E-06	0.000165649	NEBL
ENSG00000078124	256.7177367	0.084842266	0.186292278	0.4962542	0.753006961	ACER3
ENSG00000078140	930.7416116	-0.003092439	0.152556362	0.978774718	0.991424359	UBE2K
ENSG00000078142	759.8991699	0.242648171	0.177203799	0.070467679	0.284558639	PIK3C3
ENSG00000078177	337.3025351	0.597395336	0.262445545	0.002234755	0.030659803	N4BP2
ENSG00000078237	442.2743721	1.503792834	0.255726274	2.26E-10	2.45E-08	TIGAR
ENSG00000078246	434.4773066	-0.039052379	0.164006161	0.745506564	0.895415808	TULP3
ENSG00000078269	1028.403466	-0.034313089	0.132366736	0.758265109	0.901491286	SYNJ2
ENSG00000078295	70.0221028	-0.109172674	0.247911297	0.268935481	0.568824651	ADCY2
ENSG00000078304	1678.900464	0.066834119	0.13981545	0.574330166	0.799352386	PPP2R5C
ENSG00000078319	111.6729194	0.009958636	0.212408063	0.924205479	0.97198248	PMS2P1
ENSG00000078328	321.6904969	0.039521234	0.17324544	0.74127139	0.89335451	RBFOX1
ENSG00000078369	7729.03603	-0.204941978	0.105159214	0.029953966	0.17440515	GNB1
ENSG00000078399	0	NA	NA	NA	NA	HOXA9
ENSG00000078401	476.5638482	-0.098200439	0.159067608	0.419415543	0.699239498	EDN1
ENSG00000078403	721.235771	0.015082264	0.163499967	0.901813935	0.96279699	MLLT10
ENSG00000078487	135.8108832	-0.061237741	0.204417049	0.595840212	0.811656352	ZCWPW1
ENSG00000078549	27.88807323	-0.009410616	0.233764938	0.871898963	0.950766493	ADCYAP1R1
ENSG00000078579	0.219074038	-0.000776327	0.241506022	0.986451978	NA	FGF20
ENSG00000078589	0	NA	NA	NA	NA	P2RY10
ENSG00000078596	145.2374107	0.018344396	0.202501997	0.870940872	0.950638638	ITM2A
ENSG00000078618	2514.291819	0.066436694	0.13177623	0.548295695	0.78329534	NRDC
ENSG00000078668	3338.127123	-0.117288787	0.142611943	0.310446073	0.607111662	VDAC3
ENSG00000078674	2024.309169	0.03709114	0.147900933	0.752798699	0.898999578	PCM1
ENSG00000078687	626.9845617	0.0277086	0.143191458	0.811474754	0.923957048	TNRC6C
ENSG00000078699	651.3340285	0.09304558	0.145743561	0.429008819	0.707270815	CBFA2T2
ENSG00000078725	39.94064095	0.057910151	0.240560813	0.399490767	0.685266043	BRINP1
ENSG00000078747	989.0266864	0.110305742	0.157801842	0.365895366	0.657922845	ITCH
ENSG00000078795	0.869292651	0.003425207	0.241017783	0.821717943	NA	PKD2L2
ENSG00000078804	3264.256387	0.062709717	0.126975397	0.569881008	0.796335661	TP53INP2
ENSG00000078808	3838.930391	-0.281602323	0.148931304	0.022166721	0.143000046	SDF4
ENSG00000078814	2798.707252	0.06262993	0.144326937	0.585818263	0.805088667	MYH7B
ENSG00000078898	0	NA	NA	NA	NA	BPIFB2
ENSG00000078900	27.64359479	0.002843172	0.235272751	0.962466458	0.985196577	TP73
ENSG00000078902	1027.283151	-0.115008166	0.152714813	0.337823663	0.632238322	TOLLIP
ENSG00000078967	406.5031249	-0.078673388	0.164255432	0.519339813	0.765280418	UBE2D4
ENSG00000079101	27.48328643	-0.040886515	0.236735293	0.529042196	0.771500855	CLUL1
ENSG00000079102	884.3408866	0.491647141	0.23060167	0.0045759	0.050720444	RUNX1T1
ENSG00000079112	8.356676042	-0.002268448	0.239375095	0.942471935	NA	CDH17
ENSG00000079134	344.5377851	-0.137257995	0.178444768	0.283794419	0.582283429	THOC1
ENSG00000079150	122.2859886	-0.100354402	0.233333226	0.352120286	0.645426952	FKBP7
ENSG00000079156	63.49822925	-0.166978313	0.287835231	0.123445588	0.389848422	OSBPL6
ENSG00000079215	1544.930498	0.055777913	0.148465587	0.637745627	0.834599582	SLC1A3
ENSG00000079246	5646.821427	-0.118706528	0.114194539	0.20694488	0.505936081	XRCC5
ENSG00000079257	27.07635965	0.048360778	0.235825353	0.509202328	0.759414837	LXN
ENSG00000079263	0.624453414	0.00718469	0.241605481	0.539098066	NA	SP140
ENSG00000079277	380.5007208	0.162599915	0.188343349	0.21836111	0.516294115	MKNK1
ENSG00000079308	4674.073601	-0.044978556	0.115179205	0.666209206	0.85373476	TNS1
ENSG00000079313	1471.605969	-0.4286959	0.189525554	0.004365435	0.048994946	REXO1
ENSG00000079332	1693.749762	0.008816476	0.146034448	0.942081547	0.977921636	SAR1A
ENSG00000079335	72.45181023	0.075211676	0.2286875	0.454960758	0.724877939	CDC14A
ENSG00000079337	72.12314282	-0.077253164	0.237764314	0.386479192	0.673537324	RAPGEF3
ENSG00000079385	24.58487062	0.051011452	0.236307369	0.490631537	0.748929438	CEACAM1
ENSG00000079387	489.398138	-0.019310827	0.161502361	0.881236287	0.953828804	SENP1
ENSG00000079393	8.975209057	0.044567076	0.245342888	0.196059797	NA	DUSP13
ENSG00000079432	2680.485331	-0.281530473	0.183838051	0.042710634	0.217657085	CIC
ENSG00000079435	267.9024031	-0.220654569	0.24214757	0.124277135	0.391356551	LIPE
ENSG00000079459	2710.807947	-0.315519445	0.183386829	0.024935508	0.15452452	FDFT1
ENSG00000079462	610.4809691	-0.48469758	0.194219362	0.00191391	0.027733129	PAFAH1B3
ENSG00000079482	851.3000379	0.060744116	0.140928588	0.597502029	0.812536704	OPHN1
ENSG00000079557	0	NA	NA	NA	NA	AFM
ENSG00000079616	1239.226255	-1.566002101	0.21984854	5.91E-14	1.50E-11	KIF22
ENSG00000079689	0.535484551	-0.006088427	0.2415445	0.733246437	NA	SCGN
ENSG00000079691	446.5518375	0.080442706	0.167524569	0.51373082	0.762808793	CARMIL1
ENSG00000079739	3154.990124	-0.381351179	0.179524431	0.007670262	0.071909864	PGM1
ENSG00000079785	2230.58878	0.009537625	0.11684004	0.930300079	0.97389395	DDX1
ENSG00000079805	3552.305245	-0.280442224	0.131835757	0.013244173	0.103288532	DNM2
ENSG00000079819	477.1970653	-0.537346381	0.245604066	0.003290196	0.040167574	EPB41L2
ENSG00000079841	24.65713729	-0.03618775	0.235807332	0.573605036	0.798778939	RIMS1
ENSG00000079931	139.3041109	0.172339987	0.248731721	0.188062228	0.483658988	MOXD1
ENSG00000079950	716.3066691	-0.032579258	0.140454636	0.77407446	0.908900657	STX7
ENSG00000079974	393.8680439	0.204456106	0.204891748	0.140598994	0.417188969	RABL2B
ENSG00000079999	1610.3764	-0.295232604	0.17390556	0.030019852	0.174533451	KEAP1
ENSG00000080007	0	NA	NA	NA	NA	DDX43
ENSG00000080031	125.2407691	-0.089982815	0.239136556	0.348137032	0.641886137	PTPRH
ENSG00000080166	0.658017459	0.008064517	0.241657703	0.490301856	NA	DCT
ENSG00000080189	525.3975789	0.206793203	0.178186213	0.118883434	0.38172938	SLC35C2
ENSG00000080200	402.2580073	-0.043301595	0.173094825	0.719754592	0.88125987	CRYBG3
ENSG00000080224	0.747942818	-0.000409285	0.241193966	0.949579402	NA	EPHA6
ENSG00000080293	1.083548712	0.000591835	0.240983044	0.969723113	NA	SCTR
ENSG00000080298	113.0606858	0.533097023	0.593741571	0.016864332	0.119978642	RFX3
ENSG00000080345	510.74553	0.062169284	0.192378819	0.606002629	0.816567258	RIF1
ENSG00000080371	634.9805697	0.342632699	0.191178095	0.018820055	0.128479932	RAB21
ENSG00000080493	404.2543527	0.047502843	0.180904848	0.699953336	0.871176134	SLC4A4
ENSG00000080503	1762.7626	-0.186548844	0.124345765	0.081629474	0.30892741	SMARCA2
ENSG00000080511	0	NA	NA	NA	NA	RDH8
ENSG00000080546	1033.101492	1.679755844	0.232405345	2.72E-14	7.56E-12	SESN1
ENSG00000080561	81.35431317	-0.044831816	0.221795436	0.638234081	0.834853727	MID2
ENSG00000080572	0	NA	NA	NA	NA	DNAAF6
ENSG00000080573	37.13775001	0.06137147	0.241322974	0.380165279	0.668955513	COL5A3
ENSG00000080603	4392.149838	-0.206174324	0.126359749	0.057664028	0.256594071	SRCAP
ENSG00000080608	487.7556468	0.078048234	0.158591736	0.51857575	0.764631077	PUM3
ENSG00000080618	0	NA	NA	NA	NA	CPB2
ENSG00000080644	10.09424707	-0.068619437	0.254025075	0.055650691	NA	CHRNA3
ENSG00000080709	546.2126257	0.036236205	0.145033397	0.756189493	0.900531025	KCNN2
ENSG00000080802	406.786582	0.188842694	0.182941107	0.154154887	0.436669574	CNOT4
ENSG00000080815	817.9511722	0.237776506	0.157920528	0.059278242	0.260049489	PSEN1
ENSG00000080819	371.8165548	0.017492944	0.184872607	0.885131212	0.955009992	CPOX
ENSG00000080822	748.7045064	-0.133352115	0.184251976	0.298166562	0.595596486	CLDND1
ENSG00000080823	143.586024	0.072434086	0.208001232	0.531715463	0.772127706	MOK
ENSG00000080824	18538.04817	-0.100445093	0.143235174	0.386218377	0.673286507	HSP90AA1
ENSG00000080839	177.4504955	-1.053434081	0.334848631	9.08E-05	0.002458615	RBL1
ENSG00000080845	2056.279313	-0.160729799	0.124197068	0.130702871	0.402201938	DLGAP4
ENSG00000080854	385.2671814	-0.100115292	0.164285167	0.415376359	0.695749786	IGSF9B
ENSG00000080910	0	NA	NA	NA	NA	CFHR2
ENSG00000080947	115.0724293	0.600100982	0.510573692	0.01233141	0.098944223	CROCCP3
ENSG00000080986	315.1606345	-2.248769909	0.352092849	8.05E-12	1.12E-09	NDC80
ENSG00000081014	615.1765906	0.167408125	0.205326078	0.213578114	0.512367168	AP4E1
ENSG00000081019	197.327187	0.042966891	0.1868307	0.722739042	0.883174783	RSBN1
ENSG00000081026	246.2838516	-0.22083667	0.251440186	0.123765006	0.390496597	MAGI3
ENSG00000081041	5.625112553	-0.019343721	0.241123741	0.486241411	NA	CXCL2
ENSG00000081051	43.19211871	0.001276671	0.234190177	0.986266458	0.994556948	AFP
ENSG00000081052	11.3657482	0.098595883	0.269300624	0.019855414	NA	COL4A4
ENSG00000081059	141.0041575	-0.985887109	0.361159307	0.000341306	0.007433364	TCF7
ENSG00000081087	503.2022321	0.29414963	0.225417369	0.053525435	0.247019135	OSTM1
ENSG00000081138	7.85163958	0.022829111	0.240856371	0.492394281	NA	CDH7
ENSG00000081148	27.65920712	0.055007337	0.237882878	0.452411904	0.723381539	IMPG2
ENSG00000081154	1135.59601	0.446799973	0.183793758	0.002680804	0.034921846	PCNP
ENSG00000081177	443.8173209	0.032996487	0.189264239	0.783931369	0.913084236	EXD2
ENSG00000081181	902.1022584	-0.295342417	0.257920882	0.06021838	0.26172118	ARG2
ENSG00000081189	2219.284978	0.401611416	0.157923488	0.002482439	0.033159966	MEF2C
ENSG00000081237	0.34340684	0.007241615	0.241589372	0.624171499	NA	PTPRC
ENSG00000081248	88.77074366	0.113742215	0.248229346	0.267647707	0.567794789	CACNA1S
ENSG00000081277	0.633208756	-0.006942351	0.241612244	0.574936456	NA	PKP1
ENSG00000081307	603.2776767	0.277294348	0.168566302	0.036468763	0.198309958	UBA5
ENSG00000081320	131.0609473	-0.170562823	0.255408765	0.181504791	0.475498977	STK17B
ENSG00000081377	987.5395422	0.092203515	0.150621094	0.439154802	0.714155157	CDC14B
ENSG00000081386	207.3977149	0.023724835	0.188539792	0.838332794	0.936424332	ZNF510
ENSG00000081479	470.6750547	0.042974513	0.212017096	0.697520921	0.870275443	LRP2
ENSG00000081665	140.4748615	0.159760432	0.247636567	0.208135748	0.507297668	ZNF506
ENSG00000081692	546.4620188	-0.058153148	0.164030986	0.635523332	0.833151648	JMJD4
ENSG00000081721	335.344061	-0.083552956	0.170447961	0.497914578	0.75404457	DUSP12
ENSG00000081760	942.7039597	-0.165739078	0.140144923	0.146451897	0.425793969	AACS
ENSG00000081791	1904.125907	0.087551368	0.129474973	0.427071147	0.705007999	DELE1
ENSG00000081800	0	NA	NA	NA	NA	SLC13A1
ENSG00000081803	638.6350163	0.43564013	0.208241452	0.006288716	0.063091746	CADPS2
ENSG00000081818	17.44007371	0.04690481	0.239790843	0.442301706	NA	PCDHB4
ENSG00000081842	512.8663988	-0.308198231	0.185503756	0.028761098	0.170002056	PCDHA6
ENSG00000081853	18.66246163	0.007369566	0.233294978	0.90826235	NA	PCDHGA2
ENSG00000081870	111.9538755	-0.183956975	0.296752211	0.111293922	0.36870985	HSPB11
ENSG00000081913	279.701531	-0.531233949	0.282188125	0.00628688	0.063091746	PHLPP1
ENSG00000081923	50.65499389	-0.108997543	0.251138539	0.251402239	0.551009496	ATP8B1
ENSG00000081985	3.642795871	0.028208538	0.242327114	0.332754173	NA	IL12RB2
ENSG00000082014	4301.188712	-0.246860345	0.120241031	0.019333991	0.130981321	SMARCD3
ENSG00000082068	397.5850768	0.173333681	0.179783042	0.18572157	0.480157125	WDR70
ENSG00000082074	0	NA	NA	NA	NA	FYB1
ENSG00000082126	4.344519779	-0.014152064	0.24036021	0.626202247	NA	MPP4
ENSG00000082146	719.3452366	0.082004807	0.173692253	0.502678344	0.756283274	STRADB
ENSG00000082153	2318.289774	-0.062247688	0.129296707	0.568869649	0.795608589	BZW1
ENSG00000082175	4.467425358	0.01645149	0.240567112	0.575799577	NA	PGR
ENSG00000082196	25.21150734	-0.009743415	0.231225047	0.884801332	0.954799308	C1QTNF3
ENSG00000082212	1043.211069	0.067402101	0.148710146	0.568257547	0.795078564	ME2
ENSG00000082213	517.1812068	-0.005721363	0.168519895	0.960870339	0.984736313	C5orf22
ENSG00000082258	729.5893885	0.259070772	0.182450108	0.058955925	0.259493875	CCNT2
ENSG00000082269	177.2244648	0.010258237	0.203320777	0.928370126	0.973660183	FAM135A
ENSG00000082293	54.37526606	0.990546991	0.720111726	0.005025163	0.054210617	COL19A1
ENSG00000082397	3834.529902	-0.045243911	0.121212663	0.663596216	0.85195631	EPB41L3
ENSG00000082438	525.8130793	0.742926037	0.248754437	0.000231631	0.005422296	COBLL1
ENSG00000082458	996.7929418	0.161506971	0.177214608	0.212830864	0.511905498	DLG3
ENSG00000082482	2.257515665	0.007530808	0.240912798	0.700906673	NA	KCNK2
ENSG00000082497	23.20604675	-0.047780915	0.237598699	0.478784033	NA	SERTAD4
ENSG00000082512	240.791854	-0.264079211	0.344114857	0.06874332	0.280901108	TRAF5
ENSG00000082515	531.8758371	0.108276178	0.15646158	0.380036676	0.668914711	MRPL22
ENSG00000082516	878.883406	0.004972113	0.155898115	0.966765883	0.986757027	GEMIN5
ENSG00000082556	1.586467091	0.001392614	0.241045489	0.927728324	NA	OPRK1
ENSG00000082641	8219.035257	0.089088694	0.138247345	0.435272993	0.711702775	NFE2L1
ENSG00000082684	340.128994	-0.741041408	0.359538684	0.002465914	0.033063764	SEMA5B
ENSG00000082701	1367.172344	0.436854207	0.139046073	0.000347459	0.007537162	GSK3B
ENSG00000082781	3735.344258	-0.382376622	0.115294253	0.000247461	0.005726727	ITGB5
ENSG00000082805	2180.660522	0.056464489	0.11526579	0.578360638	0.801467618	ERC1
ENSG00000082898	1906.15929	-0.075624977	0.167581863	0.536294567	0.775257061	XPO1
ENSG00000082929	0.390777458	0.005384044	0.241490352	0.781058229	NA	LINC01587
ENSG00000082996	158.3164453	0.394519156	0.388621328	0.032557355	0.184339433	RNF13
ENSG00000083067	22.63943552	0.020274152	0.236875533	0.699652876	NA	TRPM3
ENSG00000083093	177.4443849	0.104334143	0.202278205	0.376881333	0.666222877	PALB2
ENSG00000083097	665.390864	0.362860169	0.209416305	0.018572268	0.127405103	DOP1A
ENSG00000083099	663.1599342	0.175970441	0.157970368	0.155886584	0.439818432	LYRM2
ENSG00000083123	531.3584457	0.124453219	0.161118453	0.314239592	0.61109333	BCKDHB
ENSG00000083168	1352.996244	0.220713824	0.16891086	0.089870772	0.326618733	KAT6A
ENSG00000083223	280.1515459	0.150019841	0.190986172	0.253357459	0.552942909	TUT7
ENSG00000083290	498.6969354	-0.136191506	0.18290257	0.289918217	0.588633151	ULK2
ENSG00000083307	0.562480877	0.006556987	0.241561003	0.624174798	NA	GRHL2
ENSG00000083312	1606.908243	-0.062157872	0.158367365	0.60527066	0.81644723	TNPO1
ENSG00000083444	3885.603775	-0.453266377	0.129877912	9.95E-05	0.002642159	PLOD1
ENSG00000083454	40.16638673	0.077755972	0.238037898	0.386180569	0.673286507	P2RX5
ENSG00000083457	271.6047461	0.005247114	0.186397738	0.966328156	0.986757027	ITGAE
ENSG00000083520	491.3324652	0.142637528	0.215640361	0.271921128	0.571836861	DIS3
ENSG00000083535	121.2559193	0.184851483	0.277423668	0.143601125	0.422114703	PIBF1
ENSG00000083544	301.9108924	0.220913829	0.203648236	0.115119457	0.37613627	TDRD3
ENSG00000083622	0	NA	NA	NA	NA	AC000061.1
ENSG00000083635	175.0954778	0.29470452	0.299863007	0.064943022	0.273767585	NUFIP1
ENSG00000083642	465.8355152	0.033643875	0.165914121	0.783365664	0.912874604	PDS5B
ENSG00000083720	2105.943486	-0.135252122	0.143873152	0.24281641	0.542114195	OXCT1
ENSG00000083750	196.7780378	0.364738801	0.308553377	0.036418212	0.19818036	RRAGB
ENSG00000083782	0	NA	NA	NA	NA	EPYC
ENSG00000083799	421.6664424	0.362673672	0.208977313	0.018434699	0.126825721	CYLD
ENSG00000083807	91.84483762	-0.05381965	0.222514032	0.582310845	0.803626208	SLC27A5
ENSG00000083812	252.4530939	-0.176116917	0.226158273	0.193747072	0.489578902	ZNF324
ENSG00000083814	224.8635346	0.166713036	0.235607353	0.207106217	0.505936081	ZNF671
ENSG00000083817	133.2929511	-0.02987521	0.19495828	0.795468161	0.918199085	ZNF416
ENSG00000083828	108.3480316	-0.044845262	0.204123637	0.695254951	0.869344866	ZNF586
ENSG00000083838	302.0783257	0.014881994	0.18516824	0.902266341	0.963096337	ZNF446
ENSG00000083842	0	NA	NA	NA	NA	NA
ENSG00000083844	186.2701909	-0.104774253	0.216152369	0.386035387	0.673286507	ZNF264
ENSG00000083845	8985.860248	0.054083865	0.107675985	0.575392935	0.800090588	RPS5
ENSG00000083857	10495.86509	0.252810044	0.103685439	0.007121068	0.068072424	FAT1
ENSG00000083896	1109.364158	0.204764157	0.223028482	0.146438936	0.425793969	YTHDC1
ENSG00000083937	275.8838626	0.221398831	0.236817505	0.122059056	0.387540236	CHMP2B
ENSG00000084070	773.0589118	0.020807787	0.136431645	0.856472287	0.944791402	SMAP2
ENSG00000084072	523.5086423	-0.029923471	0.155176848	0.800151771	0.919105508	PPIE
ENSG00000084073	348.6233536	0.135134109	0.179410013	0.286563293	0.585249261	ZMPSTE24
ENSG00000084090	4347.979086	-0.012317626	0.123970114	0.905863897	0.964613815	STARD7
ENSG00000084092	446.9297068	-0.199914613	0.193275645	0.141349993	0.418474768	NOA1
ENSG00000084093	997.5563841	0.273447144	0.215118	0.064266132	0.272140894	REST
ENSG00000084110	0.219074038	-0.000776327	0.241506022	0.986451978	NA	HAL
ENSG00000084112	3210.600118	-0.107982318	0.114647472	0.283518073	0.582031789	SSH1
ENSG00000084207	7469.108798	-0.183978389	0.136832548	0.109278472	0.364672878	GSTP1
ENSG00000084234	16887.01547	0.156524229	0.112712841	0.112271678	0.3703921	APLP2
ENSG00000084444	315.9190411	0.012418188	0.189903266	0.917913082	0.970225864	FAM234B
ENSG00000084453	21.30804542	0.180474462	0.336255843	0.022441853	NA	SLCO1A2
ENSG00000084463	1658.666654	-0.217775579	0.145275522	0.067930358	0.279417153	WBP11
ENSG00000084623	3480.344079	-0.10456249	0.107135898	0.273269275	0.573452648	EIF3I
ENSG00000084628	66.79314678	-0.072539939	0.24100667	0.364605354	0.656798228	NKAIN1
ENSG00000084636	1473.279446	-0.243236272	0.19173892	0.079314661	0.305086166	COL16A1
ENSG00000084652	1898.46586	-0.109206977	0.124451643	0.304006062	0.601109937	TXLNA
ENSG00000084674	5.973595727	0.016651409	0.239037992	0.678323071	NA	APOB
ENSG00000084676	1227.926914	0.139345753	0.140967292	0.223439744	0.522075534	NCOA1
ENSG00000084693	1179.369727	0.094476981	0.126706544	0.375670557	0.665243106	AGBL5
ENSG00000084710	193.7279805	-0.724135444	0.377946145	0.003384886	0.040970982	EFR3B
ENSG00000084731	548.205663	-0.298584017	0.284576584	0.061373722	0.264689961	KIF3C
ENSG00000084733	1446.035075	-0.066522261	0.160950557	0.580383585	0.802529969	RAB10
ENSG00000084734	0.633208756	-0.006942351	0.241612244	0.574936456	NA	GCKR
ENSG00000084754	6627.84269	0.015022334	0.101898384	0.890971149	0.957596539	HADHA
ENSG00000084764	1015.523665	0.192600553	0.151838407	0.124941276	0.392536239	MAPRE3
ENSG00000084774	1576.242755	-0.67057024	0.142368461	2.74E-07	1.67E-05	CAD
ENSG00000085063	2148.207496	0.00823085	0.144340262	0.945528716	0.979571341	CD59
ENSG00000085117	97.9579699	0.066624367	0.220711174	0.528167226	0.770782102	CD82
ENSG00000085185	491.0838667	-0.265802588	0.185690496	0.05487125	0.250371035	BCORL1
ENSG00000085224	1229.406693	0.831295919	0.220723314	1.30E-05	0.000480847	ATRX
ENSG00000085231	917.4455598	-0.012856162	0.150015891	0.912746155	0.967873894	AK6
ENSG00000085265	0	NA	NA	NA	NA	FCN1
ENSG00000085274	269.2382242	0.291521015	0.238057868	0.058872048	0.259348401	MYNN
ENSG00000085276	48.67873504	-0.0897543	0.248448351	0.275392425	0.576296939	MECOM
ENSG00000085365	464.7122939	0.774374719	0.243693259	0.000117411	0.003067378	SCAMP1
ENSG00000085377	1423.52189	-0.040485684	0.132012768	0.714805435	0.879160015	PREP
ENSG00000085382	236.6684597	0.129447313	0.207371279	0.314464553	0.61109333	HACE1
ENSG00000085415	530.8414933	-0.253474096	0.186229098	0.066093353	0.275764796	SEH1L
ENSG00000085433	307.5542583	-0.018377277	0.181662116	0.877106098	0.952678162	WDR47
ENSG00000085449	505.0634703	-0.010055517	0.15705101	0.933020293	0.974514933	WDFY1
ENSG00000085465	21.4121468	0.00394709	0.235433748	0.943928607	NA	OVGP1
ENSG00000085491	646.9493352	-0.168573431	0.172776882	0.190366634	0.486319759	SLC25A24
ENSG00000085511	856.5996599	-0.064148813	0.140389664	0.571863134	0.79737079	MAP3K4
ENSG00000085514	9.808163477	-0.036302309	0.241579247	0.401667694	NA	PILRA
ENSG00000085552	237.6543523	-0.219320339	0.24049998	0.125726396	0.393365782	IGSF9
ENSG00000085563	3.883067711	0.029632756	0.242453198	0.320021206	NA	ABCB1
ENSG00000085644	315.4342676	-0.083921038	0.175928041	0.497829811	0.75404457	ZNF213
ENSG00000085662	4275.212922	6.30E-05	0.115197799	0.99600167	0.998715809	AKR1B1
ENSG00000085719	1015.602629	0.00659536	0.146718697	0.956615001	0.983956203	CPNE3
ENSG00000085721	803.9154495	0.055896947	0.14971733	0.637404325	0.834475806	RRN3
ENSG00000085733	4776.640619	-0.082848205	0.125962128	0.439809527	0.714330303	CTTN
ENSG00000085741	292.7345632	-0.266483694	0.23141175	0.07453084	0.294921757	WNT11
ENSG00000085760	660.6142932	0.27097102	0.190805521	0.054131377	0.248498124	MTIF2
ENSG00000085788	774.5413831	0.115658078	0.183107546	0.36487485	0.656915179	DDHD2
ENSG00000085831	536.3483132	-0.27612509	0.249597242	0.071684373	0.287426374	TTC39A
ENSG00000085832	1675.925132	0.397891443	0.162986324	0.003372306	0.040888488	EPS15
ENSG00000085840	134.0350081	-2.092453409	0.511959196	1.83E-06	8.56E-05	ORC1
ENSG00000085871	493.5318234	-0.040397218	0.164618618	0.736826907	0.891312216	MGST2
ENSG00000085872	1669.351627	-0.291508251	0.168684057	0.024611696	0.15306511	CHERP
ENSG00000085978	693.1426824	0.031470725	0.153978192	0.792570989	0.917550222	ATG16L1
ENSG00000085982	510.1653704	0.12940622	0.216008295	0.306389474	0.602333852	USP40
ENSG00000085998	3197.09742	0.006072209	0.12072049	0.955405307	0.983483033	POMGNT1
ENSG00000085999	156.5514822	-2.597115313	0.485217745	3.89E-09	3.38E-07	RAD54L
ENSG00000086015	2792.751783	-0.236197179	0.129848074	0.033102836	0.186126368	MAST2
ENSG00000086061	4223.825576	0.020848383	0.139661753	0.855091768	0.943994694	DNAJA1
ENSG00000086062	947.8140965	-0.085563547	0.147415797	0.46699618	0.732913796	B4GALT1
ENSG00000086065	901.4651918	0.401187837	0.173291483	0.004435087	0.049579305	CHMP5
ENSG00000086102	1089.352298	0.11044151	0.12920321	0.315130803	0.611733101	NFX1
ENSG00000086159	0.877091496	0.008922846	0.241677814	0.448552182	NA	AQP6
ENSG00000086189	254.0338646	-0.08553655	0.180814745	0.489836347	0.748445058	DIMT1
ENSG00000086200	374.0236026	-0.063453025	0.169390732	0.601682603	0.814608647	IPO11
ENSG00000086205	0	NA	NA	NA	NA	FOLH1
ENSG00000086232	1726.772549	-0.189951535	0.129117291	0.084186539	0.314655878	EIF2AK1
ENSG00000086288	0	NA	NA	NA	NA	NME8
ENSG00000086289	531.2137965	-0.044550012	0.155970888	0.707561157	0.875182019	EPDR1
ENSG00000086300	18.46643678	0.002676598	0.237402948	0.955885287	NA	SNX10
ENSG00000086475	1364.794952	-0.4768716	0.153021967	0.000318054	0.006962835	SEPHS1
ENSG00000086504	2146.23986	-0.000324615	0.137081763	0.994731749	0.99852422	MRPL28
ENSG00000086506	6.691000361	0.034414459	0.24417811	0.159040671	NA	HBQ1
ENSG00000086544	584.0650982	0.160480923	0.204207377	0.230624823	0.528608415	ITPKC
ENSG00000086548	2.927304448	0.018292376	0.241918819	0.321492691	NA	CEACAM6
ENSG00000086570	5.786513661	-0.040779809	0.246020431	0.065705442	NA	FAT2
ENSG00000086589	788.6611827	0.058827579	0.14775203	0.596872664	0.812432468	RBM22
ENSG00000086598	1906.663107	-0.219018702	0.132022985	0.050667939	0.23903405	TMED2
ENSG00000086619	51.72991036	0.216782087	0.345243666	0.062829085	0.268704672	ERO1B
ENSG00000086666	889.2134774	0.262127607	0.152140749	0.035042443	0.192978297	ZFAND6
ENSG00000086696	0.433552514	0.006576524	0.241559108	0.635518196	NA	HSD17B2
ENSG00000086712	273.4493704	0.044107627	0.176026192	0.718162838	0.880509579	TXLNG
ENSG00000086717	0.585838138	-0.002697621	0.241287902	0.795435119	NA	PPEF1
ENSG00000086730	17.29717287	0.075502328	0.252031312	0.181742822	NA	LAT2
ENSG00000086758	9363.776471	-0.084554214	0.104339307	0.366110506	0.657922845	HUWE1
ENSG00000086827	312.5805533	-0.070430901	0.19279649	0.56074312	0.790110577	ZW10
ENSG00000086848	528.97531	0.207236579	0.183932523	0.12288072	0.388894915	ALG9
ENSG00000086967	2.767067604	0.030428932	0.243931795	0.093823048	NA	MYBPC2
ENSG00000086991	24.20847914	-0.07417727	0.2457342	0.300714295	0.597597819	NOX4
ENSG00000087008	867.6984653	-0.338585904	0.157066575	0.00890605	0.079409945	ACOX3
ENSG00000087053	851.0883642	0.154302133	0.15777502	0.21195344	0.511529687	MTMR2
ENSG00000087074	2047.031701	0.327779927	0.180577147	0.019586688	0.132061198	PPP1R15A
ENSG00000087076	70.94397902	0.117913801	0.256506532	0.222950603	0.521738247	HSD17B14
ENSG00000087077	1519.201318	0.362623928	0.172679096	0.008511581	0.077005925	TRIP6
ENSG00000087085	105.3322339	0.087030264	0.228681648	0.413903881	0.694704266	ACHE
ENSG00000087086	8354.026936	0.165985121	0.1971195	0.214243096	0.513115607	FTL
ENSG00000087087	2374.159431	-0.585088678	0.142499444	5.01E-06	0.000212978	SRRT
ENSG00000087088	2157.95314	0.967341069	0.193858487	4.42E-08	3.17E-06	BAX
ENSG00000087095	646.3423287	0.23493706	0.176785489	0.078978305	0.304452781	NLK
ENSG00000087111	3555.319602	-0.044100323	0.126083165	0.673643779	0.858763608	PIGS
ENSG00000087116	158.6219145	-0.020885445	0.215551187	0.830119916	0.933305168	ADAMTS2
ENSG00000087128	0	NA	NA	NA	NA	TMPRSS11E
ENSG00000087152	1927.834476	0.028073998	0.118176566	0.780991676	0.912273896	ATXN7L3
ENSG00000087157	693.1227905	-0.105238412	0.16713612	0.396432691	0.682416473	PGS1
ENSG00000087191	2993.730685	-0.053679355	0.133214496	0.625037545	0.826970959	PSMC5
ENSG00000087206	539.9044364	0.163643452	0.180866881	0.210821601	0.510622373	UIMC1
ENSG00000087237	1.035992892	-0.000834595	0.241186716	0.962002163	NA	CETP
ENSG00000087245	2601.756805	0.160739519	0.143592338	0.171694332	0.461735694	MMP2
ENSG00000087250	12.28721095	0.023547148	0.240285114	0.534130311	NA	MT3
ENSG00000087253	151.0353802	-0.140617623	0.22360382	0.269691157	0.569247678	LPCAT2
ENSG00000087258	1160.78626	0.020593858	0.225044314	0.813568475	0.925301242	GNAO1
ENSG00000087263	855.309266	-0.008623949	0.134293836	0.936458976	0.97576128	OGFOD1
ENSG00000087266	736.6675003	-0.356277518	0.171182627	0.009557573	0.083436145	SH3BP2
ENSG00000087269	942.8818442	-0.013890858	0.149432204	0.903429324	0.963902557	NOP14
ENSG00000087274	7808.192076	-0.074521276	0.111275924	0.459233089	0.727407535	ADD1
ENSG00000087299	220.6162328	-0.099171939	0.196253682	0.426261066	0.704853653	L2HGDH
ENSG00000087301	47.93195104	-0.077068716	0.241881562	0.347310265	0.641028287	TXNDC16
ENSG00000087302	2224.785194	0.064874773	0.111380222	0.508564731	0.759138778	RTRAF
ENSG00000087303	7129.515071	0.015547025	0.107643565	0.874437268	0.951358776	NID2
ENSG00000087338	199.9179086	0.312700613	0.333261784	0.055351895	0.251300689	GMCL1
ENSG00000087365	4830.914446	-0.345269531	0.128936943	0.002113252	0.029770196	SF3B2
ENSG00000087448	650.5916103	-0.006707635	0.150345629	0.95274469	0.982269016	KLHL42
ENSG00000087460	29601.25236	0.079095963	0.108999779	0.429763089	0.707510639	GNAS
ENSG00000087470	1414.081563	0.043309896	0.137694973	0.701928525	0.872169401	DNM1L
ENSG00000087494	8.385188135	0.040126485	0.24175137	0.394397943	NA	PTHLH
ENSG00000087495	68.57282274	-0.033915862	0.223727837	0.702329853	0.872477641	PHACTR3
ENSG00000087502	404.7001246	0.384260688	0.235682538	0.019424531	0.131342423	ERGIC2
ENSG00000087510	30.66406002	0.048947409	0.23557092	0.507354301	0.758491739	TFAP2C
ENSG00000087586	981.8150379	-1.502571553	0.296386869	2.07E-08	1.59E-06	AURKA
ENSG00000087589	22.30994595	0.018869343	0.236437933	0.722088935	NA	CASS4
ENSG00000087842	265.9430465	-0.18848094	0.261167941	0.154883214	0.438207674	PIR
ENSG00000087884	220.3622911	0.153199051	0.235731991	0.232252983	0.530725002	AAMDC
ENSG00000087903	28.60974166	-0.02377095	0.235193066	0.686210776	0.865946106	RFX2
ENSG00000087916	0.109343154	-0.000738129	0.241507273	0.986452992	NA	NA
ENSG00000087995	476.152581	-0.079918472	0.164296489	0.512710863	0.762082597	METTL2A
ENSG00000088002	0.438148076	-0.000833349	0.241504518	0.986449816	NA	SULT2B1
ENSG00000088035	38.17724716	-0.077812137	0.244664095	0.315699688	0.612145976	ALG6
ENSG00000088038	1080.596061	-0.375431365	0.169372476	0.00631498	0.063204129	CNOT3
ENSG00000088053	8.255384575	0.024708973	0.239159853	0.580561662	NA	GP6
ENSG00000088179	325.7228985	0.121551377	0.203331702	0.345532352	0.638924353	PTPN4
ENSG00000088205	1138.276149	0.127701207	0.130746297	0.251705204	0.551202536	DDX18
ENSG00000088247	4471.868517	-0.566409796	0.127689963	1.30E-06	6.45E-05	KHSRP
ENSG00000088256	2914.105163	-0.282754597	0.126480703	0.010092751	0.086776598	GNA11
ENSG00000088280	1279.464773	-0.502208746	0.190217722	0.00122314	0.020161882	ASAP3
ENSG00000088298	347.9135046	-0.103350778	0.1807943	0.413244845	0.694197554	EDEM2
ENSG00000088305	191.4319599	-0.499275195	0.378044142	0.015713237	0.114819622	DNMT3B
ENSG00000088320	1.969666018	0.013300594	0.241219778	0.504297315	NA	REM1
ENSG00000088325	2415.013102	-1.811137464	0.450412681	2.53E-06	0.000115381	TPX2
ENSG00000088340	91.75718633	-0.118160748	0.239850564	0.290286929	0.588960293	FER1L4
ENSG00000088356	931.5006513	-0.103501594	0.162059501	0.397802843	0.683613704	PDRG1
ENSG00000088367	912.6858311	-0.1520272	0.16873209	0.230349711	0.528470143	EPB41L1
ENSG00000088386	0.786558093	0.008618352	0.241670161	0.454968595	NA	SLC15A1
ENSG00000088387	1633.050908	-0.014981774	0.216406972	0.869555116	0.950098123	DOCK9
ENSG00000088448	668.5105257	-0.030062318	0.16540306	0.802647253	0.920183767	ANKRD10
ENSG00000088451	71.78230866	0.161677436	0.27959194	0.144514472	0.423745825	TGDS
ENSG00000088538	70.52263759	0.337734001	0.505495918	0.030862174	0.177914897	DOCK3
ENSG00000088543	419.2002048	-0.082236341	0.163226793	0.501178359	0.755498855	C3orf18
ENSG00000088682	1628.663996	-0.076186411	0.127935532	0.482221182	0.743564097	COQ9
ENSG00000088726	92.70534346	0.175487018	0.274664544	0.153671871	0.435910649	TMEM40
ENSG00000088727	69.58993478	0.057763126	0.224271006	0.556601344	0.788018629	KIF9
ENSG00000088756	346.1156428	0.019797587	0.174793234	0.870780717	0.950588322	ARHGAP28
ENSG00000088766	1113.257925	0.04762559	0.135750634	0.675058672	0.85948504	CRLS1
ENSG00000088782	0	NA	NA	NA	NA	DEFB127
ENSG00000088808	2715.679976	-0.046559402	0.135148221	0.677089257	0.860937843	PPP1R13B
ENSG00000088812	1822.493635	0.070739923	0.119902274	0.497663603	0.75404457	ATRN
ENSG00000088826	128.4768436	0.134303211	0.243564494	0.254764741	0.55447877	SMOX
ENSG00000088827	0	NA	NA	NA	NA	SIGLEC1
ENSG00000088832	4611.672319	0.036630965	0.114625541	0.715194964	0.879250536	FKBP1A
ENSG00000088833	1876.562077	-0.148925453	0.126370482	0.167635653	0.456270024	NSFL1C
ENSG00000088836	29.84494231	0.135048356	0.297113351	0.007374357	0.069834866	SLC4A11
ENSG00000088854	1722.871683	0.177260376	0.123663151	0.09114957	0.329396772	C20orf194
ENSG00000088876	233.1166982	0.035061295	0.190447884	0.769912105	0.906688787	ZNF343
ENSG00000088881	69.90097411	-0.049055507	0.230100874	0.56074115	0.790110577	EBF4
ENSG00000088882	885.5082169	-0.168921539	0.203457387	0.207736557	0.506610073	CPXM1
ENSG00000088888	1505.362172	-0.213509659	0.15033497	0.079581759	0.305699113	MAVS
ENSG00000088899	241.4906944	-0.007782541	0.203455353	0.940891891	0.977682831	LZTS3
ENSG00000088926	0	NA	NA	NA	NA	F11
ENSG00000088930	1377.681812	0.036157955	0.139718206	0.753064234	0.898999578	XRN2
ENSG00000088970	121.7358512	0.254604002	0.331694103	0.076298829	0.298998672	KIZ
ENSG00000088986	5147.875496	-0.140793113	0.131266575	0.203121892	0.501612743	DYNLL1
ENSG00000088992	270.1739957	-0.100128743	0.19261978	0.42320075	0.702900855	TESC
ENSG00000089006	1099.635743	-0.127356979	0.136186284	0.260065626	0.559920168	SNX5
ENSG00000089009	13645.20594	0.213813421	0.154087177	0.087361334	0.321567894	RPL6
ENSG00000089012	3.569328323	-0.02855973	0.242683063	0.284202888	NA	SIRPG
ENSG00000089022	741.2884903	-0.240995708	0.18611765	0.078228014	0.302711981	MAPKAPK5
ENSG00000089041	6.219885173	0.028451513	0.242162605	0.349060128	NA	P2RX7
ENSG00000089048	175.1401843	0.087153805	0.21100675	0.461504909	0.728729814	ESF1
ENSG00000089050	323.1364913	0.074518931	0.173968819	0.547473288	0.782829963	RBBP9
ENSG00000089053	1756.264079	-0.117895659	0.127582678	0.275461468	0.5763564	ANAPC5
ENSG00000089057	649.5220969	-0.033967414	0.158900095	0.775592146	0.909602363	SLC23A2
ENSG00000089060	169.6226669	-0.304656509	0.303816188	0.061862335	0.265852492	SLC8B1
ENSG00000089063	1274.641894	0.08983383	0.141481593	0.440541556	0.714672853	TMEM230
ENSG00000089091	78.03065013	-0.031643748	0.214097641	0.755032466	0.900031969	DZANK1
ENSG00000089094	698.3153225	-0.351210226	0.173595002	0.011634849	0.095641786	KDM2B
ENSG00000089101	1.09971727	-0.006902348	0.241406778	0.577384473	NA	CFAP61
ENSG00000089116	0.16210468	0.005959969	0.241508069	0.787621375	NA	LHX5
ENSG00000089123	91.60960638	0.300344977	0.374593841	0.054213904	0.248503087	TASP1
ENSG00000089127	9.977552056	0.056933373	0.249605092	0.085770649	NA	OAS1
ENSG00000089154	3704.79104	-0.247510574	0.118954766	0.017802383	0.124138224	GCN1
ENSG00000089157	35017.40562	0.131671583	0.10732139	0.171906002	0.461877128	RPLP0
ENSG00000089159	3505.045096	0.06465657	0.105410341	0.494892702	0.751852089	PXN
ENSG00000089163	72.51859009	0.060148024	0.229731697	0.511313225	0.760816511	SIRT4
ENSG00000089169	2.3956381	0.004909116	0.240726481	0.819310238	NA	RPH3A
ENSG00000089177	320.542825	0.175228993	0.195656103	0.191906933	0.487924752	KIF16B
ENSG00000089195	381.1988059	-0.074436216	0.166751088	0.542409209	0.779596457	TRMT6
ENSG00000089199	12.44854259	-0.031496702	0.239264993	0.520318016	NA	CHGB
ENSG00000089220	4267.6074	-0.106391949	0.11533886	0.288649047	0.58731718	PEBP1
ENSG00000089225	2409.305582	0.051074879	0.21701698	0.635374132	0.833087119	TBX5
ENSG00000089234	396.0638671	-0.225303249	0.221848934	0.116638984	0.378290038	BRAP
ENSG00000089248	2148.706141	-0.237359003	0.202214164	0.09301181	0.332872948	ERP29
ENSG00000089250	0	NA	NA	NA	NA	NOS1
ENSG00000089280	6211.679959	-0.499089469	0.132901116	3.92E-05	0.001205096	FUS
ENSG00000089289	601.161327	0.048366565	0.151580466	0.683836813	0.864279548	IGBP1
ENSG00000089327	268.1044378	-0.195001787	0.227194246	0.159022325	0.443898209	FXYD5
ENSG00000089335	513.8723855	0.341807804	0.26209381	0.038559481	0.204999502	ZNF302
ENSG00000089351	1378.65437	-0.177829695	0.178260243	0.173228456	0.463192376	GRAMD1A
ENSG00000089356	0.426141397	-0.005955552	0.241539194	0.733248658	NA	FXYD3
ENSG00000089472	10235.89249	0.072595509	0.125669658	0.517450341	0.764033028	HEPH
ENSG00000089486	2263.858345	0.49791083	0.157227773	0.000273173	0.006141415	CDIP1
ENSG00000089505	23.46649247	0.033425727	0.23480508	0.614102109	0.820924662	CMTM1
ENSG00000089558	0	NA	NA	NA	NA	KCNH4
ENSG00000089597	6683.309547	-0.370613211	0.128396624	0.001311455	0.021189409	GANAB
ENSG00000089639	182.8824994	0.143334469	0.217706049	0.275200511	0.576065286	GMIP
ENSG00000089682	194.6499847	0.877543379	0.324460389	0.000426061	0.008901472	RBM41
ENSG00000089685	1194.994567	-2.10337273	0.292363342	3.11E-14	8.49E-12	BIRC5
ENSG00000089692	3.408484668	-0.016430359	0.241221324	0.492281279	NA	LAG3
ENSG00000089693	5158.607051	-0.043230549	0.110733371	0.615155672	0.821514095	MLF2
ENSG00000089723	56.50118467	0.002451138	0.216948751	0.982133514	0.993195468	OTUB2
ENSG00000089737	4006.150701	-0.115128899	0.120753947	0.271955195	0.571836861	DDX24
ENSG00000089775	132.5672609	0.071913589	0.202401076	0.545974106	0.782500371	ZBTB25
ENSG00000089818	672.8386914	0.511225989	0.212855911	0.002208082	0.030525011	NECAP1
ENSG00000089820	200.0386442	-0.168215579	0.215069719	0.214636573	0.513115607	ARHGAP4
ENSG00000089847	38.4549547	0.047827828	0.233275086	0.543584509	0.780573929	ANKRD24
ENSG00000089876	570.7327995	0.199420465	0.189766693	0.140492771	0.417060191	DHX32
ENSG00000089902	978.7284381	-0.143418426	0.136499003	0.205780027	0.504701843	RCOR1
ENSG00000089916	891.8917321	0.229078076	0.169923742	0.080902867	0.307443896	GPATCH2L
ENSG00000090006	853.6457147	-0.172735854	0.203639825	0.183248358	0.477597136	LTBP4
ENSG00000090013	398.0641088	-0.026703007	0.171310534	0.834216805	0.934920261	BLVRB
ENSG00000090020	521.8976643	-0.199783202	0.196846793	0.143224031	0.421530313	SLC9A1
ENSG00000090054	484.4470516	0.142715941	0.161735963	0.250960409	0.550667534	SPTLC1
ENSG00000090060	1977.173222	0.278312427	0.149737797	0.026083239	0.158758755	PAPOLA
ENSG00000090061	1320.44651	-0.001666547	0.124782448	0.986435407	0.994559054	CCNK
ENSG00000090097	2056.399349	-0.016331201	0.162239622	0.889829242	0.957457344	PCBP4
ENSG00000090104	2.960632699	-0.018781713	0.242331598	0.202039417	NA	RGS1
ENSG00000090238	457.2734788	0.940388075	0.204071076	3.12E-07	1.85E-05	YPEL3
ENSG00000090263	514.0250099	-0.052863313	0.15297246	0.653871049	0.845022748	MRPS33
ENSG00000090266	2461.359547	0.137599157	0.171525374	0.281377271	0.580345735	NDUFB2
ENSG00000090273	2601.017992	-0.409919414	0.148360142	0.00124777	0.020392696	NUDC
ENSG00000090316	1673.102708	-0.103344254	0.134251995	0.352333943	0.645481345	MAEA
ENSG00000090339	399.4647286	0.109875588	0.214107114	0.372032039	0.662140674	ICAM1
ENSG00000090372	3769.174737	-0.387954248	0.185408555	0.007794509	0.072459306	STRN4
ENSG00000090376	41.37565534	0.006227571	0.224279781	0.943464436	0.978576186	IRAK3
ENSG00000090382	1.064353331	-0.003755959	0.241059294	0.806986313	NA	LYZ
ENSG00000090402	0.17170342	0.006020216	0.241511741	0.781054785	NA	SI
ENSG00000090432	861.524739	0.024366246	0.138869825	0.831153954	0.933499103	MUL1
ENSG00000090447	166.234293	-0.220089743	0.300533479	0.102840891	0.352817624	TFAP4
ENSG00000090470	517.4585468	-0.12376079	0.159055606	0.315866204	0.612145976	PDCD7
ENSG00000090487	1015.381638	0.008257816	0.129337342	0.96695363	0.986757027	SPG21
ENSG00000090512	0.109343154	-0.000738129	0.241507273	0.986452992	NA	FETUB
ENSG00000090520	1504.146654	-0.637332134	0.191799919	9.44E-05	0.002538665	DNAJB11
ENSG00000090530	884.2913705	0.152090274	0.145589687	0.198466618	0.496288991	P3H2
ENSG00000090534	2.446228942	0.021611424	0.242220585	0.279197252	NA	THPO
ENSG00000090539	22.5460572	-0.009973243	0.23068764	0.883962676	NA	CHRD
ENSG00000090554	3.065023081	0.00283788	0.240799385	0.888648535	NA	FLT3LG
ENSG00000090565	1192.080151	-0.513471672	0.181787547	0.00068691	0.012828886	RAB11FIP3
ENSG00000090581	571.1012958	-0.148835032	0.17746229	0.247525095	0.546750196	GNPTG
ENSG00000090612	236.8666948	0.247308916	0.229520462	0.094464173	0.336193868	ZNF268
ENSG00000090615	2335.792662	0.007334839	0.127174196	0.950147653	0.981478117	GOLGA3
ENSG00000090621	3726.023463	-0.287592976	0.128587358	0.009891836	0.085356195	PABPC4
ENSG00000090659	0	NA	NA	NA	NA	CD209
ENSG00000090661	394.8070618	-0.003715114	0.168315786	0.973746496	0.989156305	CERS4
ENSG00000090674	392.5363977	-0.525891325	0.25465026	0.00448776	0.049989319	MCOLN1
ENSG00000090686	1084.283398	0.262080752	0.15690528	0.038423534	0.204761927	USP48
ENSG00000090776	2217.210087	-0.088399558	0.153760469	0.457828841	0.726561611	EFNB1
ENSG00000090857	1770.725882	-0.034630584	0.126063874	0.742483734	0.893809295	PDPR
ENSG00000090861	3174.119983	-0.340575168	0.142496091	0.005269328	0.055867482	AARS1
ENSG00000090863	2601.490508	0.018816895	0.110455494	0.849888737	0.941689313	GLG1
ENSG00000090889	624.6516292	-1.919512533	0.325818886	1.88E-10	2.10E-08	KIF4A
ENSG00000090905	1756.137747	0.03930934	0.114764728	0.700042636	0.871176134	TNRC6A
ENSG00000090920	14.8482067	-0.062533138	0.249110676	0.1792443	NA	NA
ENSG00000090924	2277.26323	-0.196105397	0.134581493	0.08301734	0.31205193	PLEKHG2
ENSG00000090932	43.95930059	-0.135015619	0.274006498	0.139898787	0.416405681	DLL3
ENSG00000090971	657.7372322	-0.038189459	0.16109898	0.750158164	0.897734411	NAT14
ENSG00000090975	398.8370003	-0.141286078	0.203364288	0.280288549	0.580114119	PITPNM2
ENSG00000090989	450.0337966	0.20990876	0.193863089	0.125731947	0.393365782	EXOC1
ENSG00000091009	537.7744028	0.099398937	0.15533341	0.411423316	0.692619652	RBM27
ENSG00000091010	0	NA	NA	NA	NA	POU4F3
ENSG00000091039	814.7917454	0.128022017	0.196531462	0.321145879	0.61697934	OSBPL8
ENSG00000091073	236.3503251	0.020922676	0.175045909	0.865837949	0.948550247	DTX2
ENSG00000091106	5.138086203	0.02146438	0.241120647	0.471450824	NA	NLRC4
ENSG00000091127	299.4274609	-0.157750848	0.190873833	0.240824959	0.539706614	PUS7
ENSG00000091128	1.343648064	0.01168936	0.241800395	0.37620885	NA	LAMB4
ENSG00000091129	53.64666792	-0.049832444	0.226297333	0.584974204	0.804580576	NRCAM
ENSG00000091136	8738.47133	0.191271096	0.167474163	0.13931861	0.416114286	LAMB1
ENSG00000091137	0.34340684	0.007241615	0.241589372	0.624171499	NA	SLC26A4
ENSG00000091138	0	NA	NA	NA	NA	SLC26A3
ENSG00000091140	2253.354319	0.324086257	0.16645451	0.015410473	0.113506214	DLD
ENSG00000091157	390.7847339	0.232435523	0.209206675	0.102550585	0.352162332	WDR7
ENSG00000091164	792.3935843	0.144331941	0.178251055	0.263269446	0.562884757	TXNL1
ENSG00000091181	1.515303431	0.007947071	0.241060045	0.670831384	NA	IL5RA
ENSG00000091262	42.95032754	0.074544814	0.24077319	0.367576931	0.658569776	ABCC6
ENSG00000091317	426.0930519	0.0640157	0.158361072	0.597088738	0.812432468	CMTM6
ENSG00000091409	1055.346862	0.047942816	0.14661853	0.683032685	0.864131069	ITGA6
ENSG00000091428	394.4951111	0.135857057	0.207557618	0.295323314	0.59368697	RAPGEF4
ENSG00000091436	4990.492358	0.179984534	0.13816944	0.117885453	0.38067988	MAP3K20
ENSG00000091482	5963.045166	-0.031818272	0.099674422	0.725626581	0.884493785	SMPX
ENSG00000091483	2762.869371	-0.015888907	0.132954583	0.884557582	0.954681517	FH
ENSG00000091490	405.0218418	-0.399931982	0.217337224	0.012298986	0.098739909	SEL1L3
ENSG00000091513	2.973062473	0.021013101	0.241920962	0.35393539	NA	TF
ENSG00000091527	3728.475214	-0.024263071	0.116496448	0.809020858	0.922495772	CDV3
ENSG00000091536	11.64059578	-0.038398004	0.241882743	0.383886094	NA	MYO15A
ENSG00000091542	2383.967259	0.045611194	0.127440799	0.663565731	0.85195631	ALKBH5
ENSG00000091583	0	NA	NA	NA	NA	APOH
ENSG00000091592	421.0441515	0.215303503	0.200708958	0.12105863	0.385763052	NLRP1
ENSG00000091622	372.064305	-0.057180186	0.213564967	0.593412851	0.810294995	PITPNM3
ENSG00000091640	2877.673934	0.065201898	0.113994717	0.518007162	0.764406883	SPAG7
ENSG00000091651	374.0897762	-1.88468541	0.373960397	2.19E-08	1.67E-06	ORC6
ENSG00000091656	118.2130159	0.102526042	0.240332374	0.317444471	0.613471511	ZFHX4
ENSG00000091664	0	NA	NA	NA	NA	SLC17A6
ENSG00000091704	12.55998937	0.042139873	0.24050114	0.436030283	NA	CPA1
ENSG00000091732	594.5436176	0.050515388	0.154957506	0.673537936	0.858763608	ZC3HC1
ENSG00000091831	3.542395107	-0.038515982	0.245445261	0.084156378	NA	ESR1
ENSG00000091844	12.44878023	-0.036491399	0.239429852	0.488229094	NA	RGS17
ENSG00000091879	2.795217737	-0.017623386	0.24135712	0.461777162	NA	ANGPT2
ENSG00000091947	406.4303851	-0.163743307	0.182067699	0.20492889	0.503859299	TMEM101
ENSG00000091972	367.5983408	-0.076385381	0.198014422	0.52638136	0.769026362	CD200
ENSG00000091986	3881.730828	-0.126296698	0.113274532	0.204913768	0.503859299	CCDC80
ENSG00000092009	0	NA	NA	NA	NA	CMA1
ENSG00000092010	1720.714283	0.036730929	0.162096217	0.762882787	0.903907797	PSME1
ENSG00000092020	370.6089668	0.075397436	0.193453777	0.538516258	0.776809884	PPP2R3C
ENSG00000092036	456.1786243	-0.983847597	0.207985269	1.56E-07	1.02E-05	HAUS4
ENSG00000092051	169.861827	0.069118245	0.226905883	0.489319312	0.748417951	JPH4
ENSG00000092054	112748.5009	0.031939223	0.133920313	0.776754716	0.910062967	MYH7
ENSG00000092067	0	NA	NA	NA	NA	CEBPE
ENSG00000092068	331.7598916	0.006860702	0.163622499	0.954526887	0.983006782	SLC7A8
ENSG00000092094	358.3566935	-0.030137161	0.182845747	0.802033472	0.919969764	OSGEP
ENSG00000092096	1135.172191	-0.157998209	0.166314681	0.211923655	0.511529687	SLC22A17
ENSG00000092098	879.6664573	-0.13120202	0.149999873	0.270390675	0.57007698	RNF31
ENSG00000092108	606.9271701	0.420095849	0.241732045	0.01346926	0.10446961	SCFD1
ENSG00000092140	152.6838321	-0.035910358	0.200414417	0.750828687	0.898307155	G2E3
ENSG00000092148	2619.02422	0.221423951	0.154083266	0.073923081	0.292925372	HECTD1
ENSG00000092199	8053.078381	-0.176287776	0.127598121	0.116060535	0.377536059	HNRNPC
ENSG00000092200	1.605109429	0.018778947	0.242327357	0.235586832	NA	RPGRIP1
ENSG00000092201	2850.203439	-0.065823576	0.116218926	0.516693557	0.763902367	SUPT16H
ENSG00000092203	1458.896208	0.162865605	0.161321668	0.198761299	0.496437101	TOX4
ENSG00000092208	201.8708143	-0.108316218	0.200580134	0.387312529	0.674425277	GEMIN2
ENSG00000092295	35.61893027	0.046843465	0.233389997	0.546633939	0.782568575	TGM1
ENSG00000092330	623.2995118	-0.212237442	0.185576847	0.116732542	0.378478429	TINF2
ENSG00000092345	0	NA	NA	NA	NA	DAZL
ENSG00000092377	31.88875614	-0.057368347	0.237923387	0.438395792	0.713688627	TBL1Y
ENSG00000092421	353.3071246	0.329256631	0.285252607	0.047490895	0.231196381	SEMA6A
ENSG00000092439	445.7831377	0.416142526	0.29221518	0.021427307	0.139755299	TRPM7
ENSG00000092445	768.7498791	-0.336354627	0.164865836	0.011676595	0.095861622	TYRO3
ENSG00000092470	224.9005735	-2.023568031	0.536581713	6.57E-06	0.00027093	WDR76
ENSG00000092529	122.4640567	0.026854141	0.222751945	0.767234224	0.905715628	CAPN3
ENSG00000092531	600.0369158	0.139142021	0.189098859	0.285631906	0.584531769	SNAP23
ENSG00000092607	0.452749994	0.006335786	0.241551712	0.624173878	NA	TBX15
ENSG00000092621	2798.431318	-1.096314627	0.18353777	1.56E-10	1.78E-08	PHGDH
ENSG00000092758	331.2184247	-0.094676029	0.220461078	0.409604857	0.692156582	COL9A3
ENSG00000092820	12324.04289	-0.130579147	0.102821772	0.166614006	0.455605792	EZR
[truncated: 55,774 more rows]
