# Supplementary material for: Functional analysis across model systems implicates ribosomal proteins in growth and proliferation defects associated with hypoplastic left heart syndrome
Source: eLife. 2025 Dec 11;14:RP106231. doi: 10.7554/eLife.106231 (PMC12698088; doi:10.7554/eLife.106231)
Supplement: Supplementary file 6. [file elife-106231-supp6.txt]

	baseMean	log2FoldChange	lfcSE	pvalue	padj	ENSG	gene
ENSG00000000003	436.233393	-0.133017342	0.194310718	0.239835163	0.599102239	ENSG00000000003	TSPAN6
ENSG00000000005	11.96205387	0.006321223	0.207744549	0.823722341	NA	ENSG00000000005	TNMD
ENSG00000000419	351.7405756	-0.150794155	0.181455992	0.197801705	0.549337312	ENSG00000000419	DPM1
ENSG00000000457	281.5344808	0.415012062	0.296742113	0.016162489	0.147542517	ENSG00000000457	SCYL3
ENSG00000000460	83.38523874	-0.576897996	0.603378684	0.011286168	0.118995898	ENSG00000000460	C1orf112
ENSG00000000938	1.537745985	0.015004932	0.210248067	0.176402865	NA	ENSG00000000938	FGR
ENSG00000000971	109.5009018	0.32435281	0.493126367	0.026432437	0.199028957	ENSG00000000971	CFH
ENSG00000001036	1031.022948	-0.050348697	0.123097509	0.614376402	0.864220683	ENSG00000001036	FUCA2
ENSG00000001084	416.2099784	-0.06479482	0.156475318	0.544689232	0.830588138	ENSG00000001084	GCLC
ENSG00000001167	519.6341893	-0.084061171	0.1678764	0.436845663	0.76601886	ENSG00000001167	NFYA
ENSG00000001460	141.4108736	0.026739695	0.176363888	0.785062338	0.933855638	ENSG00000001460	STPG1
ENSG00000001461	653.6454341	0.704146634	0.19079888	1.79E-05	0.000741475	ENSG00000001461	NIPAL3
ENSG00000001497	671.1297061	-0.181688127	0.167181337	0.122875128	0.446067187	ENSG00000001497	LAS1L
ENSG00000001561	109.8440289	0.111928875	0.227734606	0.191963513	0.543249604	ENSG00000001561	ENPP4
ENSG00000001617	311.1756207	-0.109315151	0.21275375	0.260870008	0.623651973	ENSG00000001617	SEMA3F
ENSG00000001626	17.54156138	-0.003433876	0.205671327	0.929129652	NA	ENSG00000001626	CFTR
ENSG00000001629	620.9469868	0.050125486	0.137843075	0.632785656	0.87304973	ENSG00000001629	ANKIB1
ENSG00000001630	1109.825518	-0.083057029	0.154959674	0.44168307	0.76948073	ENSG00000001630	CYP51A1
ENSG00000001631	290.9032828	-0.051708255	0.181105507	0.595588223	0.85558022	ENSG00000001631	KRIT1
ENSG00000002016	220.4658588	0.088663872	0.176593055	0.411514995	0.747854435	ENSG00000002016	RAD52
ENSG00000002079	0.281046574	0.0035829	0.209553529	0.821423363	NA	ENSG00000002079	MYH16
ENSG00000002330	789.9075204	-0.174042988	0.146474795	0.120176436	0.441663968	ENSG00000002330	BAD
ENSG00000002549	1355.715115	0.097046084	0.143870728	0.37066776	0.7182969	ENSG00000002549	LAP3
ENSG00000002586	5427.859497	-0.079849807	0.123664763	0.425281551	0.759027892	ENSG00000002586	CD99
ENSG00000002587	14.0636511	0.003244259	0.20758609	0.914410673	NA	ENSG00000002587	HS3ST1
ENSG00000002726	4.427006818	-0.028232703	0.211986057	0.085559678	NA	ENSG00000002726	AOC1
ENSG00000002745	0.426141397	0.000327077	0.209411468	0.996437941	NA	ENSG00000002745	WNT16
ENSG00000002746	6.778424773	-0.03432081	0.212252939	0.196012326	NA	ENSG00000002746	HECW1
ENSG00000002822	579.2106434	-0.195746681	0.160632604	0.095709454	0.398979288	ENSG00000002822	MAD1L1
ENSG00000002834	3509.829377	-0.336378482	0.143915044	0.004338445	0.062737184	ENSG00000002834	LASP1
ENSG00000002919	400.5560554	-0.192913874	0.190338226	0.118689468	0.439157224	ENSG00000002919	SNX11
ENSG00000002933	324.1652802	-0.310728279	0.24769471	0.035198099	0.233000578	ENSG00000002933	TMEM176A
ENSG00000003056	2017.297461	0.125887212	0.143233214	0.247307387	0.609186072	ENSG00000003056	M6PR
ENSG00000003096	1376.217893	-0.129161271	0.131399519	0.215452079	0.572379426	ENSG00000003096	KLHL13
ENSG00000003137	64.15857327	-0.084001841	0.221064136	0.214054238	0.570784479	ENSG00000003137	CYP26B1
ENSG00000003147	727.89575	0.247152487	0.230511394	0.071401244	0.341071886	ENSG00000003147	ICA1
ENSG00000003249	350.6961354	0.263728862	0.251418637	0.059589091	0.313228796	ENSG00000003249	DBNDD1
ENSG00000003393	1578.209098	0.235267176	0.131156028	0.028861471	0.207976882	ENSG00000003393	ALS2
ENSG00000003400	24.21657902	0.017359991	0.203588246	0.739842381	0.917510624	ENSG00000003400	CASP10
ENSG00000003402	1530.027151	0.662661454	0.14857355	7.55E-07	4.63E-05	ENSG00000003402	CFLAR
ENSG00000003436	93.27344418	0.049404068	0.198396892	0.53569544	0.825588861	ENSG00000003436	TFPI
ENSG00000003509	329.8625828	0.046787222	0.154673032	0.661085168	0.886864111	ENSG00000003509	NDUFAF7
ENSG00000003756	3207.397135	0.398952226	0.121397816	0.000194251	0.005509082	ENSG00000003756	RBM5
ENSG00000003987	16.06949436	-0.025158615	0.206799585	0.568131178	NA	ENSG00000003987	MTMR7
ENSG00000003989	541.3129517	0.014700253	0.157244641	0.887660726	0.968568191	ENSG00000003989	SLC7A2
ENSG00000004059	1739.898844	0.016444607	0.121777522	0.86767201	0.961399291	ENSG00000004059	ARF5
ENSG00000004139	199.5666842	-0.046045059	0.185356911	0.620312547	0.867140167	ENSG00000004139	SARM1
ENSG00000004142	2932.948681	0.016574618	0.105461213	0.857534926	0.958144185	ENSG00000004142	POLDIP2
ENSG00000004399	1126.29213	-0.243468642	0.216288527	0.068584582	0.333427306	ENSG00000004399	PLXND1
ENSG00000004455	2132.599504	0.074739696	0.119008212	0.454072358	0.778519516	ENSG00000004455	AK2
ENSG00000004468	1.917479523	-0.002174479	0.209143308	0.87704591	NA	ENSG00000004468	CD38
ENSG00000004478	3612.052308	-0.321775563	0.133418377	0.003880448	0.057702343	ENSG00000004478	FKBP4
ENSG00000004487	2321.849971	-0.225409576	0.123220377	0.028594497	0.207806276	ENSG00000004487	KDM1A
ENSG00000004534	1419.609979	0.139686673	0.140938432	0.194345565	0.546085625	ENSG00000004534	RBM6
ENSG00000004660	175.5099327	-0.512906823	0.41822554	0.01201227	0.12438399	ENSG00000004660	CAMKK1
ENSG00000004700	178.3814168	-0.242029631	0.304796983	0.063244645	0.321803637	ENSG00000004700	RECQL
ENSG00000004766	325.6194011	0.008138672	0.159146884	0.938549959	0.984694451	ENSG00000004766	VPS50
ENSG00000004776	487.6706965	-0.25254246	0.232156346	0.063832873	0.323173855	ENSG00000004776	HSPB6
ENSG00000004777	442.7739649	-1.35902878	0.205719824	2.42E-12	5.92E-10	ENSG00000004777	ARHGAP33
ENSG00000004779	1707.548609	-0.105399991	0.127745005	0.306162854	0.66593472	ENSG00000004779	NDUFAB1
ENSG00000004799	88.45048004	0.047387909	0.193673999	0.577568193	0.846968289	ENSG00000004799	PDK4
ENSG00000004809	0.207067359	-0.00454838	0.209607282	0.716920932	NA	ENSG00000004809	SLC22A16
ENSG00000004838	2.971271355	0.006368466	0.208830011	0.747348337	NA	ENSG00000004838	ZMYND10
ENSG00000004846	0	NA	NA	NA	NA	ENSG00000004846	ABCB5
ENSG00000004848	0.219074038	0.004784327	0.209599654	0.741572187	NA	ENSG00000004848	ARX
ENSG00000004864	820.9199753	-0.316419746	0.171351067	0.013418634	0.132201315	ENSG00000004864	SLC25A13
ENSG00000004866	792.2572323	-0.049548461	0.138368719	0.633731262	0.873606957	ENSG00000004866	ST7
ENSG00000004897	1080.348288	-0.324642871	0.189261169	0.017635972	0.155683818	ENSG00000004897	CDC27
ENSG00000004939	0.109343154	0.004041433	0.209565788	0.821420476	NA	ENSG00000004939	SLC4A1
ENSG00000004948	0.552882137	0.004245702	0.209583267	0.741576908	NA	ENSG00000004948	CALCR
ENSG00000004961	753.9416174	0.078290371	0.150919868	0.484023544	0.798228085	ENSG00000004961	HCCS
ENSG00000004975	1487.158304	-0.280676137	0.18085293	0.03126982	0.217258771	ENSG00000004975	DVL2
ENSG00000005001	1.1562989	-0.002283145	0.209424093	0.780126913	NA	ENSG00000005001	PRSS22
ENSG00000005007	2704.501192	-0.116008024	0.110380576	0.217047396	0.573940846	ENSG00000005007	UPF1
ENSG00000005020	26.68795708	-0.043373501	0.209959265	0.374918575	0.721752599	ENSG00000005020	SKAP2
ENSG00000005022	5448.985904	-0.375039771	0.119154884	0.00031996	0.008237657	ENSG00000005022	SLC25A5
ENSG00000005059	34.06508564	-0.044572313	0.208654485	0.410288214	0.746981795	ENSG00000005059	MCUB
ENSG00000005073	0	NA	NA	NA	NA	ENSG00000005073	HOXA11
ENSG00000005075	945.5739201	0.035707916	0.149904915	0.736587048	0.916261341	ENSG00000005075	POLR2J
ENSG00000005100	752.6119825	-0.146441448	0.150017761	0.189444989	0.541070906	ENSG00000005100	DHX33
ENSG00000005102	0.207067359	-0.00454838	0.209607282	0.716920932	NA	ENSG00000005102	MEOX1
ENSG00000005108	267.1577671	0.443052348	0.459501089	0.018588942	0.161286074	ENSG00000005108	THSD7A
ENSG00000005156	883.1787467	-0.106164291	0.134374922	0.312404511	0.671871696	ENSG00000005156	LIG3
ENSG00000005175	353.8516419	-0.089457958	0.192659906	0.381622146	0.728136081	ENSG00000005175	RPAP3
ENSG00000005187	24.31166114	-0.031014168	0.204505798	0.579112184	0.847329736	ENSG00000005187	ACSM3
ENSG00000005189	301.4141093	-1.015630355	0.316156145	7.07E-05	0.002350688	ENSG00000005189	REXO5
ENSG00000005194	1872.469386	0.064678575	0.123196076	0.528832303	0.821017299	ENSG00000005194	CIAPIN1
ENSG00000005206	1309.212185	-0.189358237	0.16807676	0.111985998	0.428087675	ENSG00000005206	SPPL2B
ENSG00000005238	853.9978992	-0.066171763	0.167587911	0.531508692	0.822893714	ENSG00000005238	FAM214B
ENSG00000005243	200.9515591	0.01884583	0.166460739	0.85462384	0.956574561	ENSG00000005243	COPZ2
ENSG00000005249	497.4697661	-0.142478806	0.195854861	0.215585545	0.572379426	ENSG00000005249	PRKAR2B
ENSG00000005302	412.3810158	0.057626506	0.151858156	0.589609039	0.853088343	ENSG00000005302	MSL3
ENSG00000005339	2754.068915	0.012458476	0.106096669	0.8940533	0.970422157	ENSG00000005339	CREBBP
ENSG00000005379	251.1504984	-0.06052115	0.16844048	0.563888443	0.841413848	ENSG00000005379	TSPOAP1
ENSG00000005381	0.17170342	-0.000612335	0.209583214	0.969171885	NA	ENSG00000005381	MPO
ENSG00000005421	0	NA	NA	NA	NA	ENSG00000005421	PON1
ENSG00000005436	202.4759266	0.081139412	0.181585132	0.438218608	0.767084419	ENSG00000005436	GCFC2
ENSG00000005448	149.8489077	-0.347717966	0.343138948	0.029918853	0.212582962	ENSG00000005448	WDR54
ENSG00000005469	226.4379598	0.626830394	0.335953771	0.003775515	0.056676666	ENSG00000005469	CROT
ENSG00000005471	356.209635	0.062338901	0.161022009	0.557722988	0.838046194	ENSG00000005471	ABCB4
ENSG00000005483	1040.778259	0.259995028	0.169248142	0.037943214	0.243557662	ENSG00000005483	KMT2E
ENSG00000005486	1026.500221	-0.143117135	0.184976074	0.219156195	0.576292767	ENSG00000005486	RHBDD2
ENSG00000005513	57.72517776	-0.077703173	0.21913571	0.224827555	0.582140272	ENSG00000005513	SOX8
ENSG00000005700	907.3763159	0.304104596	0.238405639	0.037334567	0.241110683	ENSG00000005700	IBTK
ENSG00000005801	395.125602	0.444448016	0.249226897	0.008133079	0.0957476	ENSG00000005801	ZNF195
ENSG00000005810	895.9497103	0.283123354	0.184768014	0.030902641	0.216166107	ENSG00000005810	MYCBP2
ENSG00000005812	227.1640626	0.110821489	0.20586741	0.28068078	0.643357172	ENSG00000005812	FBXL3
ENSG00000005844	0	NA	NA	NA	NA	ENSG00000005844	ITGAL
ENSG00000005882	2024.648195	0.003000383	0.107875262	0.975263534	0.993638032	ENSG00000005882	PDK2
ENSG00000005884	4027.453562	0.191320281	0.163068388	0.106629763	0.419403947	ENSG00000005884	ITGA3
ENSG00000005889	411.4577297	0.060347863	0.15932585	0.573523435	0.84503148	ENSG00000005889	ZFX
ENSG00000005893	709.2966051	0.026724567	0.149322629	0.802005086	0.939705837	ENSG00000005893	LAMP2
ENSG00000005955	928.800062	-0.055500451	0.142277889	0.591416316	0.85388946	ENSG00000005955	NA
ENSG00000005961	2.070434869	0.009057889	0.209415332	0.539918068	NA	ENSG00000005961	ITGA2B
ENSG00000005981	71.22012975	-0.057890279	0.202601753	0.454060206	0.778519516	ENSG00000005981	ASB4
ENSG00000006007	2008.85016	-0.110186833	0.119905391	0.266085701	0.628800891	ENSG00000006007	GDE1
ENSG00000006015	707.8201868	-0.249911805	0.190415638	0.054968557	0.299341245	ENSG00000006015	REX1BD
ENSG00000006016	34.37460602	-0.100643549	0.238778498	0.065098992	0.32560883	ENSG00000006016	CRLF1
ENSG00000006025	179.057614	-0.064102785	0.179074432	0.52798298	0.82072831	ENSG00000006025	OSBPL7
ENSG00000006042	1814.047397	-0.019295029	0.110518856	0.837278327	0.951962038	ENSG00000006042	TMEM98
ENSG00000006047	122.6197518	-1.250718428	0.449508918	0.000223669	0.006173085	ENSG00000006047	YBX2
ENSG00000006059	0	NA	NA	NA	NA	ENSG00000006059	KRT33A
ENSG00000006062	155.6005256	-0.03487507	0.175979934	0.723106765	0.909726393	ENSG00000006062	MAP3K14
ENSG00000006071	2.908965405	0.011859306	0.209640849	0.399216453	NA	ENSG00000006071	ABCC8
ENSG00000006074	0	NA	NA	NA	NA	ENSG00000006074	NA
ENSG00000006075	0.390389729	0.004515907	0.209593461	0.71423807	NA	ENSG00000006075	NA
ENSG00000006114	907.3146014	0.236106685	0.167094488	0.054312441	0.297941333	ENSG00000006114	NA
ENSG00000006116	3.842250802	0.022827861	0.21074888	0.203513737	NA	ENSG00000006116	CACNG3
ENSG00000006118	2446.927889	-0.411195957	0.244703538	0.011197286	0.118364157	ENSG00000006118	TMEM132A
ENSG00000006125	4565.757013	-0.022540089	0.102356578	0.798357987	0.93871631	ENSG00000006125	AP2B1
ENSG00000006128	0.328417192	0.005378845	0.209633215	0.635335274	NA	ENSG00000006128	TAC1
ENSG00000006194	547.491592	0.050040636	0.148506442	0.639113426	0.874819056	ENSG00000006194	ZNF263
ENSG00000006210	50.12121214	0.018444428	0.204786217	0.707112237	0.903213293	ENSG00000006210	CX3CL1
ENSG00000006282	1902.129111	0.077586637	0.133018141	0.454766034	0.778955681	ENSG00000006282	SPATA20
ENSG00000006283	1045.45183	0.006373387	0.19854856	0.932083969	0.982504323	ENSG00000006283	CACNA1G
ENSG00000006327	1699.613624	0.045122257	0.15904217	0.671534045	0.890007235	ENSG00000006327	TNFRSF12A
ENSG00000006377	0.17170342	-0.000612335	0.209583214	0.969171885	NA	ENSG00000006377	DLX6
ENSG00000006432	345.2580355	-0.124432846	0.190858086	0.266666145	0.629436153	ENSG00000006432	MAP3K9
ENSG00000006451	549.4065498	-0.04707561	0.141731624	0.652724865	0.88287137	ENSG00000006451	RALA
ENSG00000006453	352.7488539	0.348070084	0.254409205	0.024899237	0.192410709	ENSG00000006453	BAIAP2L1
ENSG00000006459	188.405045	0.195611406	0.235658176	0.115416715	0.432858251	ENSG00000006459	KDM7A
ENSG00000006468	1788.34795	0.347289544	0.187338198	0.012057125	0.124394457	ENSG00000006468	ETV1
ENSG00000006530	673.0348516	-0.027855236	0.143593616	0.786246101	0.933855638	ENSG00000006530	AGK
ENSG00000006534	19.61058665	-0.024749487	0.205444859	0.614236755	NA	ENSG00000006534	ALDH3B1
ENSG00000006555	0.437760347	0.005673721	0.209653979	0.57196673	NA	ENSG00000006555	TTC22
ENSG00000006576	706.1868197	-0.312707889	0.242375786	0.034207772	0.229442768	ENSG00000006576	PHTF2
ENSG00000006606	0.438148076	0.005655851	0.209652129	0.576800111	NA	ENSG00000006606	CCL26
ENSG00000006607	708.9018122	-0.412694045	0.181491744	0.003411365	0.052601758	ENSG00000006607	FARP2
ENSG00000006611	9.383589304	0.032202583	0.210406445	0.350053703	NA	ENSG00000006611	USH1C
ENSG00000006625	559.6743435	-0.221126331	0.193335643	0.083372605	0.372429159	ENSG00000006625	GGCT
ENSG00000006634	130.5932591	-0.780109293	0.503081257	0.004464266	0.064034462	ENSG00000006634	DBF4
ENSG00000006638	13.22441313	0.007800606	0.206553381	0.83122918	NA	ENSG00000006638	TBXA2R
ENSG00000006652	539.750709	1.157397711	0.228443786	2.29E-08	2.05E-06	ENSG00000006652	IFRD1
ENSG00000006659	2.064099574	0.000654233	0.208981647	0.976674602	NA	ENSG00000006659	LGALS14
ENSG00000006695	563.8460241	-0.005841487	0.145721507	0.955656949	0.987568065	ENSG00000006695	COX10
ENSG00000006704	731.4450465	-0.058954421	0.134411959	0.567436311	0.842511131	ENSG00000006704	GTF2IRD1
ENSG00000006712	1918.924201	-0.070734713	0.137576836	0.510204145	0.811784706	ENSG00000006712	PAF1
ENSG00000006715	914.5097822	0.371120259	0.165165044	0.00459927	0.06526536	ENSG00000006715	VPS41
ENSG00000006740	358.7299568	-0.044255896	0.168921118	0.667125607	0.888531739	ENSG00000006740	ARHGAP44
ENSG00000006744	2219.960107	-0.209795877	0.127147826	0.044875553	0.268269953	ENSG00000006744	ELAC2
ENSG00000006747	3.273535619	0.013493873	0.209361301	0.491451208	NA	ENSG00000006747	SCIN
ENSG00000006756	442.5667291	0.024295953	0.149442659	0.819056089	0.945737292	ENSG00000006756	ARSD
ENSG00000006757	239.7167047	0.349694099	0.272803067	0.026980857	0.201235769	ENSG00000006757	PNPLA4
ENSG00000006788	0	NA	NA	NA	NA	ENSG00000006788	MYH13
ENSG00000006831	2068.944971	0.006577185	0.12935737	0.941817205	0.984940971	ENSG00000006831	ADIPOR2
ENSG00000006837	15.67661804	-0.011081286	0.206335694	0.771694843	NA	ENSG00000006837	CDKL3
ENSG00000007001	0	NA	NA	NA	NA	ENSG00000007001	UPP2
ENSG00000007038	0	NA	NA	NA	NA	ENSG00000007038	PRSS21
ENSG00000007047	1605.630716	0.034804971	0.117596992	0.73840438	0.916907066	ENSG00000007047	MARK4
ENSG00000007062	41.73085284	-0.054130646	0.206887167	0.416617801	0.752483398	ENSG00000007062	PROM1
ENSG00000007080	1660.590703	-0.118533811	0.119772018	0.231379079	0.58918392	ENSG00000007080	CCDC124
ENSG00000007129	1.885312605	0.006395388	0.209269682	0.657773335	NA	ENSG00000007129	CEACAM21
ENSG00000007168	2887.4274	0.139753965	0.127276044	0.175711554	0.524215375	ENSG00000007168	PAFAH1B1
ENSG00000007171	6.74616018	-0.028604881	0.21092621	0.269825483	NA	ENSG00000007171	NOS2
ENSG00000007174	11.81929068	0.023108261	0.2087511	0.492103048	NA	ENSG00000007174	DNAH9
ENSG00000007202	3962.976272	-0.08528432	0.116533819	0.383937561	0.72984913	ENSG00000007202	KIAA0100
ENSG00000007216	0	NA	NA	NA	NA	ENSG00000007216	SLC13A2
ENSG00000007237	1185.129201	0.251284163	0.159324678	0.037852249	0.243193844	ENSG00000007237	GAS7
ENSG00000007255	353.117842	0.005166133	0.171192382	0.961918474	0.989664297	ENSG00000007255	TRAPPC6A
ENSG00000007264	5.990485375	0.040544115	0.214113262	0.10830145	NA	ENSG00000007264	MATK
ENSG00000007306	0	NA	NA	NA	NA	ENSG00000007306	CEACAM7
ENSG00000007312	3.907253529	-0.003947647	0.208231378	0.869767848	NA	ENSG00000007312	CD79B
ENSG00000007314	8.397372105	0.0052025	0.208179312	0.836400275	NA	ENSG00000007314	SCN4A
ENSG00000007341	169.5732259	0.02699568	0.207744313	0.526201176	0.819522397	ENSG00000007341	ST7L
ENSG00000007350	1.607248999	-0.003501724	0.209203111	0.799514273	NA	ENSG00000007350	TKTL1
ENSG00000007372	24.58610856	0.018928515	0.204046368	0.715112036	0.90551285	ENSG00000007372	PAX6
ENSG00000007376	547.5735542	-0.452706371	0.231385291	0.005596783	0.074481938	ENSG00000007376	RPUSD1
ENSG00000007384	619.450604	-0.09978248	0.18463214	0.351880268	0.707671814	ENSG00000007384	RHBDF1
ENSG00000007392	814.0949754	0.086708943	0.131936736	0.405243473	0.74411656	ENSG00000007392	LUC7L
ENSG00000007402	479.24723	-0.234317942	0.22283642	0.077481796	0.357051074	ENSG00000007402	CACNA2D2
ENSG00000007516	80.43837046	-0.115308189	0.239343376	0.124551771	0.449934154	ENSG00000007516	BAIAP3
ENSG00000007520	1327.156949	-0.02705897	0.136605012	0.795188233	0.937233323	ENSG00000007520	TSR3
ENSG00000007541	773.8560743	-0.317268582	0.212857399	0.026087876	0.198011025	ENSG00000007541	PIGQ
ENSG00000007545	1136.357936	-0.023866458	0.135903899	0.816359809	0.94414481	ENSG00000007545	CRAMP1
ENSG00000007866	3506.097876	0.052823214	0.128716314	0.604391394	0.859142647	ENSG00000007866	TEAD3
ENSG00000007908	10.18311794	0.003187162	0.20838332	0.896598206	NA	ENSG00000007908	SELE
ENSG00000007923	2274.049367	-0.192862369	0.132367318	0.07039313	0.338278096	ENSG00000007923	DNAJC11
ENSG00000007933	0	NA	NA	NA	NA	ENSG00000007933	FMO3
ENSG00000007944	411.0484733	0.232919372	0.305358743	0.065734688	0.327114951	ENSG00000007944	MYLIP
ENSG00000007952	19.42762477	-0.025983764	0.20732424	0.544202917	NA	ENSG00000007952	NOX1
ENSG00000007968	98.53955099	-1.349505741	0.865052097	0.002645692	0.043389345	ENSG00000007968	E2F2
ENSG00000008018	1749.330398	-0.202075662	0.14348223	0.06557115	0.326727196	ENSG00000008018	PSMB1
ENSG00000008056	271.4506369	0.086956933	0.199854198	0.366353236	0.716421681	ENSG00000008056	SYN1
ENSG00000008083	509.9181083	-0.05275504	0.150089253	0.618740914	0.866890492	ENSG00000008083	JARID2
ENSG00000008086	102.9325222	0.05747114	0.193710456	0.519350384	0.815601739	ENSG00000008086	CDKL5
ENSG00000008118	35.28430803	-0.116251344	0.249653827	0.05333168	0.29524424	ENSG00000008118	CAMK1G
ENSG00000008128	678.2408736	-0.097868424	0.150435481	0.367813158	0.716440089	ENSG00000008128	CDK11A
ENSG00000008130	893.6142922	-0.079519835	0.138171715	0.449124672	0.775442777	ENSG00000008130	NADK
ENSG00000008196	0	NA	NA	NA	NA	ENSG00000008196	TFAP2B
ENSG00000008197	0	NA	NA	NA	NA	ENSG00000008197	TFAP2D
ENSG00000008226	5.992402832	0.016145604	0.209487282	0.453252064	NA	ENSG00000008226	DLEC1
ENSG00000008256	668.856801	-0.016121793	0.135593855	0.872858295	0.963376924	ENSG00000008256	CYTH3
ENSG00000008277	63.59576343	-0.100368961	0.220976482	0.228668098	0.585962001	ENSG00000008277	ADAM22
ENSG00000008282	466.5535086	-0.312209913	0.201977179	0.02501117	0.192621313	ENSG00000008282	SYPL1
ENSG00000008283	319.572278	-0.166048599	0.220265806	0.157179068	0.501290974	ENSG00000008283	CYB561
ENSG00000008294	1149.94193	0.100753359	0.13222724	0.328883429	0.687678317	ENSG00000008294	SPAG9
ENSG00000008300	227.0743554	-0.060127715	0.190668115	0.516952593	0.814342082	ENSG00000008300	CELSR3
ENSG00000008311	741.6448327	0.535500984	0.242513598	0.002493681	0.041618062	ENSG00000008311	AASS
ENSG00000008323	11.1887472	0.012414612	0.208246361	0.661150981	NA	ENSG00000008323	PLEKHG6
ENSG00000008324	83.83234648	-0.049208075	0.198142078	0.533832199	0.824716721	ENSG00000008324	SS18L2
ENSG00000008382	462.7648283	0.030320962	0.157883786	0.769891035	0.928082445	ENSG00000008382	MPND
ENSG00000008394	933.2620864	-0.208135098	0.231998231	0.102642296	0.41155557	ENSG00000008394	MGST1
ENSG00000008405	488.3720996	-0.065012826	0.145981936	0.540935633	0.828704074	ENSG00000008405	CRY1
ENSG00000008438	0	NA	NA	NA	NA	ENSG00000008438	PGLYRP1
ENSG00000008441	223.277363	-0.116351808	0.201143026	0.275727991	0.637647572	ENSG00000008441	NFIX
ENSG00000008513	3875.538124	0.052854564	0.106565728	0.564212178	0.841471832	ENSG00000008513	ST3GAL1
ENSG00000008516	1.053437315	-0.000205264	0.209220804	0.98168977	NA	ENSG00000008516	MMP25
ENSG00000008517	212.8389149	0.0187864	0.183336138	0.837449515	0.952004072	ENSG00000008517	IL32
ENSG00000008710	3876.540274	-0.210839747	0.149130987	0.06122359	0.316267813	ENSG00000008710	PKD1
ENSG00000008735	124.2081738	0.111257479	0.220298778	0.230485133	0.588068722	ENSG00000008735	MAPK8IP2
ENSG00000008838	2480.585443	-0.256197909	0.160080277	0.034631459	0.231074825	ENSG00000008838	MED24
ENSG00000008853	1381.284226	-0.034586638	0.152988438	0.741305943	0.917881305	ENSG00000008853	RHOBTB2
ENSG00000008869	844.5887771	0.204020798	0.206428792	0.107828928	0.421975498	ENSG00000008869	HEATR5B
ENSG00000008952	685.7536747	0.118279964	0.150117167	0.284386079	0.646801499	ENSG00000008952	SEC62
ENSG00000008988	9615.049925	0.138683474	0.151711932	0.215932448	0.572751894	ENSG00000008988	RPS20
ENSG00000009307	9372.571908	0.13643439	0.122383075	0.177469755	0.527022386	ENSG00000009307	CSDE1
ENSG00000009335	2057.943166	-0.057490011	0.111171888	0.538402724	0.82674201	ENSG00000009335	UBE3C
ENSG00000009413	722.4982036	0.633005041	0.309924434	0.002643877	0.043389345	ENSG00000009413	REV3L
ENSG00000009694	11.50214796	0.012891115	0.207603788	0.695929251	NA	ENSG00000009694	TENM1
ENSG00000009709	0	NA	NA	NA	NA	ENSG00000009709	PAX7
ENSG00000009724	0.814343502	0.00485737	0.209616634	0.627030257	NA	ENSG00000009724	MASP2
ENSG00000009765	0	NA	NA	NA	NA	ENSG00000009765	IYD
ENSG00000009780	121.009725	-0.058325827	0.185759603	0.545374717	0.830942703	ENSG00000009780	FAM76A
ENSG00000009790	0.802724552	-0.001565771	0.209419511	0.918828583	NA	ENSG00000009790	TRAF3IP3
ENSG00000009830	808.0145263	-0.304034202	0.169663968	0.017715215	0.15609195	ENSG00000009830	POMT2
ENSG00000009844	919.0193082	-0.051584476	0.152608575	0.622243494	0.868052132	ENSG00000009844	VTA1
ENSG00000009950	0.17170342	-0.000612335	0.209583214	0.969171885	NA	ENSG00000009950	MLXIPL
ENSG00000009954	2608.781556	-0.075731875	0.112502241	0.424927932	0.758719654	ENSG00000009954	BAZ1B
ENSG00000010017	1214.429565	-0.148253708	0.16267852	0.196864187	0.548700742	ENSG00000010017	RANBP9
ENSG00000010030	10.25331072	0.012081968	0.208217551	0.669897404	NA	ENSG00000010030	ETV7
ENSG00000010072	238.2676202	0.000756773	0.165945876	0.996290462	0.998763367	ENSG00000010072	SPRTN
ENSG00000010165	659.8549554	-0.012193735	0.133590457	0.904329487	0.972786443	ENSG00000010165	EEF1AKNMT
ENSG00000010219	450.2383587	0.170315317	0.189458803	0.159086142	0.504199287	ENSG00000010219	DYRK4
ENSG00000010244	2375.622604	-0.273730844	0.167970679	0.029037128	0.208481718	ENSG00000010244	ZNF207
ENSG00000010256	7872.952139	-0.10509596	0.09700044	0.253993456	0.617261141	ENSG00000010256	UQCRC1
ENSG00000010270	1459.617321	0.123282322	0.134866685	0.246216538	0.608244958	ENSG00000010270	STARD3NL
ENSG00000010278	167.3169908	-0.032144697	0.194504731	0.676248243	0.891553209	ENSG00000010278	CD9
ENSG00000010282	71.19162104	0.088757539	0.221348159	0.220989514	0.578086784	ENSG00000010282	HHATL
ENSG00000010292	1934.252835	-1.340183818	0.182834326	1.30E-14	6.56E-12	ENSG00000010292	NCAPD2
ENSG00000010295	537.9480073	-0.042604244	0.145413291	0.684958447	0.894663393	ENSG00000010295	IFFO1
ENSG00000010310	116.3419568	0.009954597	0.182859705	0.916007081	0.976653647	ENSG00000010310	GIPR
ENSG00000010318	111.947169	0.005896458	0.183184454	0.940752674	0.984940971	ENSG00000010318	PHF7
ENSG00000010319	102.5166564	0.037969685	0.191935032	0.654325318	0.883267576	ENSG00000010319	SEMA3G
ENSG00000010322	4123.679991	-0.053603919	0.117148532	0.576987935	0.846798142	ENSG00000010322	NISCH
ENSG00000010327	2.386525979	0.018686044	0.210032139	0.335023803	NA	ENSG00000010327	STAB1
ENSG00000010361	381.7971033	-0.274059947	0.206124533	0.04348335	0.263500555	ENSG00000010361	FUZ
ENSG00000010379	36.76979392	0.089296065	0.223978485	0.193034747	0.544815531	ENSG00000010379	SLC6A13
ENSG00000010404	824.3379257	0.08447071	0.157181485	0.436481967	0.765915918	ENSG00000010404	IDS
ENSG00000010438	0.369172039	-0.004618923	0.209611604	0.716916114	NA	ENSG00000010438	PRSS3
ENSG00000010539	222.045911	-0.012828809	0.173623025	0.893624186	0.970422157	ENSG00000010539	ZNF200
ENSG00000010610	19.29982112	-0.044946927	0.211658562	0.314307283	NA	ENSG00000010610	CD4
ENSG00000010626	198.2747053	0.062923958	0.176228451	0.542631221	0.829667661	ENSG00000010626	LRRC23
ENSG00000010671	17.47450815	-0.004351214	0.203947102	0.923763535	NA	ENSG00000010671	BTK
ENSG00000010704	32.62673722	-0.095630107	0.23100752	0.130005542	0.458448665	ENSG00000010704	HFE
ENSG00000010803	2115.878546	-0.005216487	0.143192714	0.958618287	0.988580183	ENSG00000010803	SCMH1
ENSG00000010810	1407.152699	0.238461642	0.15425747	0.04366363	0.264018007	ENSG00000010810	FYN
ENSG00000010818	537.1132968	-0.100850783	0.147479734	0.355733179	0.710364707	ENSG00000010818	HIVEP2
ENSG00000010932	0.17170342	-0.000612335	0.209583214	0.969171885	NA	ENSG00000010932	FMO1
ENSG00000011007	1865.074212	0.133061732	0.143878079	0.221355231	0.578503811	ENSG00000011007	ELOA
ENSG00000011009	1510.088238	-0.159499539	0.137868318	0.140137199	0.476735324	ENSG00000011009	LYPLA2
ENSG00000011021	1108.289579	0.125258517	0.127960828	0.225304649	0.583030235	ENSG00000011021	CLCN6
ENSG00000011028	1571.669114	-0.120568359	0.166441408	0.285637394	0.647810084	ENSG00000011028	MRC2
ENSG00000011052	233.4156477	0.20450419	0.252062796	0.100885072	0.407410982	ENSG00000011052	NME1-NME2
ENSG00000011083	0	NA	NA	NA	NA	ENSG00000011083	SLC6A7
ENSG00000011105	5163.357888	-0.150557873	0.152145671	0.178297627	0.527383266	ENSG00000011105	TSPAN9
ENSG00000011114	742.6299463	0.05673901	0.143844036	0.592952514	0.854413989	ENSG00000011114	BTBD7
ENSG00000011132	319.2629393	-0.16188476	0.209722327	0.170347477	0.518461555	ENSG00000011132	APBA3
ENSG00000011143	297.8337598	0.122429644	0.17370613	0.282354736	0.644788103	ENSG00000011143	MKS1
ENSG00000011198	193.8874807	0.047242424	0.170626595	0.64701635	0.879496397	ENSG00000011198	ABHD5
ENSG00000011201	423.3933757	0.222357289	0.206878887	0.087117386	0.379559962	ENSG00000011201	ANOS1
ENSG00000011243	1875.45359	0.10943344	0.127424569	0.282856654	0.645005154	ENSG00000011243	AKAP8L
ENSG00000011258	432.9540608	0.178281387	0.194147457	0.144668003	0.483033437	ENSG00000011258	MBTD1
ENSG00000011260	260.613785	-0.028263124	0.178531804	0.764847321	0.926156493	ENSG00000011260	UTP18
ENSG00000011275	1687.761066	0.107392088	0.123332532	0.28931034	0.650200452	ENSG00000011275	RNF216
ENSG00000011295	624.0442306	-0.141729743	0.167426775	0.218888089	0.576093957	ENSG00000011295	TTC19
ENSG00000011304	2965.403407	-0.612109395	0.145276978	2.53E-06	0.000135465	ENSG00000011304	PTBP1
ENSG00000011332	160.0209854	-0.285218257	0.314170385	0.047051965	0.276298486	ENSG00000011332	DPF1
ENSG00000011347	280.9191327	-0.026033624	0.187287313	0.761977362	0.925341311	ENSG00000011347	SYT7
ENSG00000011376	1377.016071	-0.183462995	0.136919758	0.089988699	0.385855467	ENSG00000011376	LARS2
ENSG00000011405	739.9842712	-0.005995749	0.166779646	0.950778832	0.986233932	ENSG00000011405	PIK3C2A
ENSG00000011422	95.17819072	-0.853578294	0.646736266	0.005296428	0.072270854	ENSG00000011422	PLAUR
ENSG00000011426	2891.756498	-1.735844801	0.257136757	6.84E-13	1.98E-10	ENSG00000011426	ANLN
ENSG00000011451	2650.257959	-0.204951046	0.138836461	0.060042374	0.313955441	ENSG00000011451	WIZ
ENSG00000011454	1959.309793	0.201496018	0.1236361	0.049963236	0.285493518	ENSG00000011454	RABGAP1
ENSG00000011465	308.2770922	0.50059221	0.332477935	0.009776395	0.107911937	ENSG00000011465	DCN
ENSG00000011478	180.9967127	-0.083385677	0.181743374	0.427069896	0.760338891	ENSG00000011478	QPCTL
ENSG00000011485	2625.885304	-0.274499695	0.125777456	0.009500895	0.106042248	ENSG00000011485	PPP5C
ENSG00000011523	812.9171525	0.038268885	0.147285632	0.719861711	0.908541895	ENSG00000011523	CEP68
ENSG00000011566	627.8355324	0.057444694	0.170659362	0.584070292	0.850330579	ENSG00000011566	MAP4K3
ENSG00000011590	0.838004442	-0.004363748	0.209597959	0.752395037	NA	ENSG00000011590	ZBTB32
ENSG00000011600	0	NA	NA	NA	NA	ENSG00000011600	TYROBP
ENSG00000011638	335.7315964	0.164986858	0.211509455	0.165835763	0.513096211	ENSG00000011638	TMEM159
ENSG00000011677	7.914435627	0.02986238	0.211314035	0.237559552	NA	ENSG00000011677	GABRA3
ENSG00000012048	216.0959587	-1.424525355	0.336028238	1.10E-06	6.47E-05	ENSG00000012048	BRCA1
ENSG00000012061	1723.12922	0.006406777	0.128131778	0.943974794	0.985264526	ENSG00000012061	ERCC1
ENSG00000012124	4.302590852	0.023732097	0.210855807	0.21789241	NA	ENSG00000012124	CD22
ENSG00000012171	412.738899	-0.00585727	0.181914402	0.947358223	0.985991859	ENSG00000012171	SEMA3B
ENSG00000012174	602.2950806	-0.062770103	0.164077479	0.553974955	0.835689759	ENSG00000012174	MBTPS2
ENSG00000012211	146.5324846	-0.031657598	0.182464583	0.731001788	0.913790056	ENSG00000012211	PRICKLE3
ENSG00000012223	0.851507336	0.00058406	0.209385959	0.978187203	NA	ENSG00000012223	LTF
ENSG00000012232	2586.963448	-0.192064226	0.116576956	0.051033752	0.288673254	ENSG00000012232	EXTL3
ENSG00000012504	3.673456148	0.009549408	0.208920127	0.643852706	NA	ENSG00000012504	NR1H4
ENSG00000012660	991.7636999	-0.070744823	0.139388798	0.498896748	0.805852447	ENSG00000012660	ELOVL5
ENSG00000012779	5.276952983	0.007871924	0.208508811	0.728605911	NA	ENSG00000012779	ALOX5
ENSG00000012817	1433.633502	0.043954518	0.12827174	0.667181734	0.888531739	ENSG00000012817	KDM5D
ENSG00000012822	1800.491849	0.449646129	0.141211733	0.000227262	0.006247944	ENSG00000012822	CALCOCO1
ENSG00000012963	1041.476712	-0.305449815	0.21463633	0.031142836	0.216883783	ENSG00000012963	UBR7
ENSG00000012983	654.1513765	0.146492587	0.156432059	0.197289448	0.54900567	ENSG00000012983	MAP4K5
ENSG00000013016	5565.101972	0.211103872	0.122702208	0.040637374	0.253176015	ENSG00000013016	EHD3
ENSG00000013275	2151.159454	-0.016760262	0.122444856	0.865859401	0.960591339	ENSG00000013275	PSMC4
ENSG00000013288	527.2072422	-0.021314255	0.15244725	0.838776409	0.952480292	ENSG00000013288	MAN2B2
ENSG00000013293	3.014482193	0.016983464	0.209919998	0.344167984	NA	ENSG00000013293	SLC7A14
ENSG00000013297	109.2687996	0.005927426	0.189421738	0.943297313	0.985205426	ENSG00000013297	CLDN11
ENSG00000013306	3004.1826	-0.250154405	0.139773031	0.026114549	0.198107482	ENSG00000013306	SLC25A39
ENSG00000013364	818.4946259	0.424034474	0.211249104	0.005942668	0.07727963	ENSG00000013364	MVP
ENSG00000013374	763.0051492	0.106184797	0.138548212	0.31875366	0.678343746	ENSG00000013374	NUB1
ENSG00000013375	825.9540373	-0.06546358	0.140492726	0.534365609	0.825044681	ENSG00000013375	PGM3
ENSG00000013392	244.8158657	0.160235978	0.207148584	0.175686222	0.524215375	ENSG00000013392	RWDD2A
ENSG00000013441	819.3101765	0.453753961	0.191593677	0.002293578	0.039011245	ENSG00000013441	CLK1
ENSG00000013503	395.073892	0.038386812	0.148933765	0.733777852	0.914860673	ENSG00000013503	POLR3B
ENSG00000013523	755.2661914	0.177764398	0.171558903	0.137024431	0.470222537	ENSG00000013523	ANGEL1
ENSG00000013561	963.4872227	0.038521054	0.133719209	0.710090608	0.903789997	ENSG00000013561	RNF14
ENSG00000013563	490.8030905	-0.159335685	0.171175301	0.174694217	0.523824172	ENSG00000013563	DNASE1L1
ENSG00000013573	708.273045	-0.480733479	0.177437461	0.000841663	0.01820096	ENSG00000013573	DDX11
ENSG00000013583	932.8795226	-0.14857011	0.15874431	0.192047997	0.543249604	ENSG00000013583	HEBP1
ENSG00000013588	157.2902283	-0.069052137	0.214564866	0.282328743	0.644788103	ENSG00000013588	GPRC5A
ENSG00000013619	214.1815256	-0.108498361	0.200592773	0.296954589	0.657191544	ENSG00000013619	MAMLD1
ENSG00000013725	2.73362292	0.000808617	0.208994257	0.961891803	NA	ENSG00000013725	CD6
ENSG00000013810	1658.758585	-1.901782703	0.250591012	1.67E-15	1.13E-12	ENSG00000013810	TACC3
ENSG00000014123	479.5553499	0.022636866	0.15936157	0.82999392	0.949216806	ENSG00000014123	UFL1
ENSG00000014138	519.395694	-1.371828132	0.222529506	4.04E-11	7.01E-09	ENSG00000014138	POLA2
ENSG00000014164	683.9345609	-0.523328907	0.305405684	0.006602966	0.083319058	ENSG00000014164	ZC3H3
ENSG00000014216	3650.944714	0.004496957	0.12020895	0.961074714	0.9895908	ENSG00000014216	CAPN1
ENSG00000014257	12.94917308	-0.033104195	0.209327032	0.414580512	NA	ENSG00000014257	ACP3
ENSG00000014641	14289.58543	-0.135016887	0.117349066	0.169525131	0.517513128	ENSG00000014641	MDH1
ENSG00000014824	1118.320664	-0.007771272	0.124044758	0.937133065	0.984393548	ENSG00000014824	SLC30A9
ENSG00000014914	61.84407645	0.018959048	0.196420405	0.793051047	0.936986213	ENSG00000014914	MTMR11
ENSG00000014919	728.3972557	0.070863126	0.135218113	0.497449915	0.805273369	ENSG00000014919	COX15
ENSG00000015133	79.92609886	-0.03797734	0.191568708	0.651037265	0.881758477	ENSG00000015133	CCDC88C
ENSG00000015153	344.0656557	-0.10553926	0.178500889	0.33715051	0.694660999	ENSG00000015153	YAF2
ENSG00000015171	1662.273019	0.188552922	0.129711676	0.072099727	0.342419392	ENSG00000015171	ZMYND11
ENSG00000015285	37.84627728	-0.065375258	0.213831028	0.291703011	0.652756275	ENSG00000015285	WAS
ENSG00000015413	14.77974011	-0.057829523	0.217461478	0.158922271	NA	ENSG00000015413	DPEP1
ENSG00000015475	396.7634384	-0.149344742	0.169519325	0.198939785	0.551095449	ENSG00000015475	BID
ENSG00000015479	5159.713931	0.038461275	0.117599585	0.693575953	0.898627132	ENSG00000015479	MATR3
ENSG00000015520	1.343648064	0.00869409	0.209766082	0.386923974	NA	ENSG00000015520	NPC1L1
ENSG00000015532	1146.105275	0.03043959	0.135675735	0.774315579	0.92901824	ENSG00000015532	XYLT2
ENSG00000015568	1279.479135	0.020344255	0.209278549	0.469695199	0.789185846	ENSG00000015568	RGPD5
ENSG00000015592	0	NA	NA	NA	NA	ENSG00000015592	STMN4
ENSG00000015676	1816.759186	-0.011188848	0.114442769	0.906460628	0.97338324	ENSG00000015676	NUDCD3
ENSG00000016082	623.5048318	0.098060122	0.202701084	0.323247614	0.682143015	ENSG00000016082	ISL1
ENSG00000016391	192.9150518	-0.789490309	0.450746917	0.003326018	0.051450058	ENSG00000016391	CHDH
ENSG00000016402	17.63900389	-0.037320509	0.208428953	0.437915881	NA	ENSG00000016402	IL20RA
ENSG00000016490	0.328029463	0.005288661	0.209631393	0.627024844	NA	ENSG00000016490	CLCA1
ENSG00000016602	0	NA	NA	NA	NA	ENSG00000016602	CLCA4
ENSG00000016864	574.2474241	0.031664663	0.1429102	0.764875558	0.926156493	ENSG00000016864	GLT8D1
ENSG00000017260	1606.100238	0.012050009	0.128696666	0.905034635	0.97306351	ENSG00000017260	ATP2C1
ENSG00000017373	132.6230939	0.172099435	0.237312773	0.138239088	0.472358864	ENSG00000017373	NA
ENSG00000017427	0.452749994	0.003508326	0.209551918	0.821425378	NA	ENSG00000017427	IGF1
ENSG00000017483	26.74022372	0.037822408	0.20636327	0.498005674	0.805462146	ENSG00000017483	SLC38A5
ENSG00000017621	32.63032118	-0.025541922	0.203334549	0.649037507	0.880065577	ENSG00000017621	NA
ENSG00000017797	1124.65505	0.02379625	0.126108799	0.815597064	0.94414481	ENSG00000017797	RALBP1
ENSG00000018189	457.8021322	0.101658966	0.162784387	0.359525529	0.712660432	ENSG00000018189	RUFY3
ENSG00000018236	122.8255926	0.037436021	0.194566295	0.642762092	0.877849528	ENSG00000018236	CNTN1
ENSG00000018280	5.516405476	0.01772142	0.20881254	0.526394769	NA	ENSG00000018280	SLC11A1
ENSG00000018408	2281.892747	0.240051158	0.19820038	0.066390464	0.328501962	ENSG00000018408	WWTR1
ENSG00000018510	907.3437729	0.128170583	0.157912124	0.252978892	0.616019913	ENSG00000018510	AGPS
ENSG00000018607	2.497371611	0.003466569	0.209031539	0.830842493	NA	ENSG00000018607	ZNF806
ENSG00000018610	317.5335931	0.024793888	0.155011733	0.812322704	0.943321044	ENSG00000018610	CXorf56
ENSG00000018625	348.2266808	0.001915983	0.178044681	0.986820367	0.997153197	ENSG00000018625	ATP1A2
ENSG00000018699	322.8550525	-0.079449046	0.174107219	0.454703945	0.778955681	ENSG00000018699	TTC27
ENSG00000018869	69.64885282	-0.032745271	0.192423232	0.68875431	0.896873982	ENSG00000018869	ZNF582
ENSG00000019102	0.17170342	-0.000612335	0.209583214	0.969171885	NA	ENSG00000019102	VSIG2
ENSG00000019144	5087.540848	0.173090357	0.118529894	0.083683818	0.372607903	ENSG00000019144	PHLDB1
ENSG00000019169	0.443151254	0.003511456	0.209551985	0.821425305	NA	ENSG00000019169	MARCO
ENSG00000019186	2.613835528	0.003589465	0.20871847	0.859951786	NA	ENSG00000019186	CYP24A1
ENSG00000019485	299.5155738	-0.097819946	0.18134376	0.364575574	0.715685422	ENSG00000019485	PRDM11
ENSG00000019505	430.173683	-0.046474112	0.19058739	0.595304978	0.855532267	ENSG00000019505	SYT13
ENSG00000019549	249.3860294	0.159502648	0.221111193	0.166217899	0.513718326	ENSG00000019549	SNAI2
ENSG00000019582	64.15287841	-0.025556851	0.197364031	0.71752214	0.907075423	ENSG00000019582	CD74
ENSG00000019991	40.36951859	0.078338319	0.225133244	0.117389915	0.436332078	ENSG00000019991	HGF
ENSG00000019995	872.7008817	0.282923782	0.153832778	0.018911946	0.163069645	ENSG00000019995	ZRANB1
ENSG00000020129	1403.528405	0.05098185	0.14109298	0.641986553	0.877128117	ENSG00000020129	NCDN
ENSG00000020181	1950.229978	-0.190990216	0.187844637	0.120460587	0.442249972	ENSG00000020181	ADGRA2
ENSG00000020219	0	NA	NA	NA	NA	ENSG00000020219	CCT8L1P
ENSG00000020256	388.2408051	0.032302889	0.157675011	0.759195045	0.92443337	ENSG00000020256	ZFP64
ENSG00000020426	246.7831824	-0.001020133	0.170823753	0.98884981	0.997482765	ENSG00000020426	MNAT1
ENSG00000020577	1709.725533	0.089806613	0.141761651	0.399937401	0.739894623	ENSG00000020577	SAMD4A
ENSG00000020633	1.809700909	-0.00114224	0.209244353	0.918947549	NA	ENSG00000020633	RUNX3
ENSG00000020922	188.2126361	-0.367748799	0.329830782	0.026415465	0.199028957	ENSG00000020922	MRE11
ENSG00000021300	226.5998897	0.317545971	0.290021096	0.038213468	0.244660289	ENSG00000021300	PLEKHB1
ENSG00000021355	254.6380767	0.007786445	0.1622228	0.940086195	0.984724909	ENSG00000021355	SERPINB1
ENSG00000021461	0	NA	NA	NA	NA	ENSG00000021461	CYP3A43
ENSG00000021488	1.689414789	0.003350647	0.209128157	0.797902727	NA	ENSG00000021488	SLC7A9
ENSG00000021574	240.8180302	-0.090305472	0.17578408	0.406789061	0.744896041	ENSG00000021574	SPAST
ENSG00000021645	72.12297333	0.015246156	0.194173791	0.841463832	0.953815894	ENSG00000021645	NRXN3
ENSG00000021762	464.5999298	-0.08180096	0.156663213	0.450706457	0.776034207	ENSG00000021762	OSBPL5
ENSG00000021776	661.7014831	-0.090990676	0.149167637	0.396748982	0.737794485	ENSG00000021776	AQR
ENSG00000021826	537.891649	-0.07271555	0.145931183	0.495886241	0.80520396	ENSG00000021826	CPS1
ENSG00000021852	0	NA	NA	NA	NA	ENSG00000021852	C8B
ENSG00000022267	2922.832758	-0.120144423	0.17654469	0.296272911	0.656414825	ENSG00000022267	FHL1
ENSG00000022277	1574.818774	0.03986884	0.12311977	0.690567898	0.897352405	ENSG00000022277	RTF2
ENSG00000022355	5.98385418	0.046021909	0.21624769	0.043523011	NA	ENSG00000022355	GABRA1
ENSG00000022556	0	NA	NA	NA	NA	ENSG00000022556	NLRP2
ENSG00000022567	276.2841064	-0.014768314	0.162463303	0.886336298	0.96806765	ENSG00000022567	SLC45A4
ENSG00000022840	6043.21845	-0.052989004	0.107338423	0.565284853	0.841550103	ENSG00000022840	RNF10
ENSG00000022976	286.5365604	0.1240511	0.187719431	0.270716652	0.632474707	ENSG00000022976	ZNF839
ENSG00000023041	341.0057935	-0.138863864	0.182955325	0.229144914	0.586495722	ENSG00000023041	ZDHHC6
ENSG00000023171	218.2812176	-0.011792785	0.167141667	0.905565412	0.97306351	ENSG00000023171	GRAMD1B
ENSG00000023191	3000.189939	-0.148510361	0.124385941	0.143843635	0.482345595	ENSG00000023191	RNH1
ENSG00000023228	4349.6913	-0.020691352	0.106514409	0.819501213	0.945893806	ENSG00000023228	NDUFS1
ENSG00000023287	756.6705229	0.381359025	0.265713616	0.018960953	0.163315167	ENSG00000023287	RB1CC1
ENSG00000023318	555.9165694	0.282965125	0.194170092	0.035664808	0.235211981	ENSG00000023318	ERP44
ENSG00000023330	1660.13144	0.044597154	0.12582286	0.651327421	0.881821988	ENSG00000023330	ALAS1
ENSG00000023445	6.15486799	0.022921268	0.21019783	0.327791846	NA	ENSG00000023445	BIRC3
ENSG00000023516	792.5814506	0.083736371	0.149290537	0.438351088	0.767084419	ENSG00000023516	AKAP11
ENSG00000023572	92.6569311	-0.160596177	0.253197617	0.119120397	0.439948438	ENSG00000023572	GLRX2
ENSG00000023608	120.3702374	-0.006193695	0.183195762	0.942380079	0.984940971	ENSG00000023608	SNAPC1
ENSG00000023697	223.0775422	-0.427264114	0.296894863	0.014465162	0.138090707	ENSG00000023697	DERA
ENSG00000023734	2703.875316	-0.116514649	0.136616834	0.26264764	0.624991001	ENSG00000023734	STRAP
ENSG00000023839	4.444689965	0.001625832	0.208024767	0.952203557	NA	ENSG00000023839	ABCC2
ENSG00000023892	18.99184663	-0.064807897	0.218554912	0.179678723	NA	ENSG00000023892	DEF6
ENSG00000023902	1658.918564	-0.039604919	0.113954843	0.673181188	0.890581161	ENSG00000023902	PLEKHO1
ENSG00000023909	122.3859241	-0.100850982	0.219235985	0.239418099	0.598525018	ENSG00000023909	GCLM
ENSG00000024048	808.6122222	0.236036337	0.174012374	0.058468555	0.309796054	ENSG00000024048	UBR2
ENSG00000024422	903.3399008	-0.013060545	0.150281736	0.898802796	0.971108519	ENSG00000024422	EHD2
ENSG00000024526	373.9655792	-1.842720262	0.368353955	2.52E-08	2.21E-06	ENSG00000024526	DEPDC1
ENSG00000024862	49.14848054	0.009264849	0.196831902	0.894324764	0.970422157	ENSG00000024862	CCDC28A
ENSG00000025039	1660.918455	-0.366427472	0.180064719	0.008105526	0.095502487	ENSG00000025039	RRAGD
ENSG00000025156	383.7153571	-0.069487022	0.163996872	0.515983845	0.814192353	ENSG00000025156	HSF2
ENSG00000025293	815.9278306	0.147946053	0.162862049	0.198681684	0.550965194	ENSG00000025293	PHF20
ENSG00000025423	3.418061674	0.024920458	0.211056282	0.180174502	NA	ENSG00000025423	HSD17B6
ENSG00000025434	196.5924763	-0.063703129	0.185416434	0.514236938	0.813865555	ENSG00000025434	NR1H3
ENSG00000025708	87.18916816	0.029688927	0.190765819	0.721801611	0.909286712	ENSG00000025708	TYMP
ENSG00000025770	1022.81825	-1.027408604	0.152197509	9.79E-13	2.72E-10	ENSG00000025770	NCAPH2
ENSG00000025772	1709.884321	0.000928476	0.111982135	0.998988613	0.999554163	ENSG00000025772	TOMM34
ENSG00000025796	898.9722364	-0.016442878	0.128664107	0.870098747	0.962434372	ENSG00000025796	SEC63
ENSG00000025800	2350.667618	0.084072667	0.108174537	0.365367702	0.715799782	ENSG00000025800	KPNA6
ENSG00000026025	20966.2537	-0.454030036	0.115929965	1.46E-05	0.000624274	ENSG00000026025	VIM
ENSG00000026036	118.5333637	0.038195449	0.195212138	0.633743775	0.873606957	ENSG00000026036	RTEL1-TNFRSF6B
ENSG00000026103	223.9871627	1.77096568	0.329047665	3.66E-09	3.93E-07	ENSG00000026103	FAS
ENSG00000026297	183.7584843	0.01233788	0.183303385	0.892004726	0.970422157	ENSG00000026297	RNASET2
ENSG00000026508	177.5582247	0.233691191	0.274206129	0.075784159	0.353325835	ENSG00000026508	CD44
ENSG00000026559	35.94008878	-0.085413414	0.22304014	0.190753222	0.54226474	ENSG00000026559	KCNG1
ENSG00000026652	756.177272	-0.051972627	0.136204832	0.616897946	0.86602567	ENSG00000026652	AGPAT4
ENSG00000026751	1.875881278	0.000594449	0.209055969	0.977334774	NA	ENSG00000026751	SLAMF7
ENSG00000026950	67.3697884	0.026876578	0.201407321	0.670675361	0.889793441	ENSG00000026950	BTN3A1
ENSG00000027001	367.2526525	-0.467552599	0.22842283	0.004436888	0.063706174	ENSG00000027001	MIPEP
ENSG00000027075	370.3008496	-0.031686541	0.169013881	0.752906988	0.922529982	ENSG00000027075	PRKCH
ENSG00000027644	0.686813679	-0.000695846	0.209581397	0.969167881	NA	ENSG00000027644	INSRR
ENSG00000027697	313.1459759	0.142608001	0.210734544	0.204498939	0.558640854	ENSG00000027697	IFNGR1
ENSG00000027847	543.4393421	-0.068379597	0.156415349	0.522576453	0.817159343	ENSG00000027847	B4GALT7
ENSG00000027869	10.86155484	-0.043495711	0.213365067	0.21896463	NA	ENSG00000027869	SH2D2A
ENSG00000028116	239.9551587	0.038739028	0.172834421	0.701376689	0.901243633	ENSG00000028116	VRK2
ENSG00000028137	72.78107664	0.065375907	0.201358655	0.435169321	0.765617864	ENSG00000028137	TNFRSF1B
ENSG00000028203	1346.678211	0.013439295	0.128572189	0.897678336	0.971108519	ENSG00000028203	VEZT
ENSG00000028277	151.5124063	0.384377645	0.442169028	0.024297089	0.189592139	ENSG00000028277	POU2F2
ENSG00000028310	861.495403	-0.005330218	0.138049849	0.957699091	0.988365933	ENSG00000028310	BRD9
ENSG00000028528	1446.90795	0.069945489	0.128408191	0.496114791	0.80520396	ENSG00000028528	SNX1
ENSG00000028839	156.3986634	-0.046835563	0.180691142	0.632507462	0.872756334	ENSG00000028839	TBPL1
ENSG00000029153	89.88481739	-1.460493602	0.439729407	3.74E-05	0.001379261	ENSG00000029153	ARNTL2
ENSG00000029363	1681.217949	-0.011239237	0.13740247	0.919760848	0.97778008	ENSG00000029363	BCLAF1
ENSG00000029364	749.0184266	0.010246736	0.138808693	0.92688143	0.980595007	ENSG00000029364	SLC39A9
ENSG00000029534	432.5073746	0.836165368	0.292428371	0.000249762	0.006777048	ENSG00000029534	ANK1
ENSG00000029559	0	NA	NA	NA	NA	ENSG00000029559	IBSP
ENSG00000029639	208.3712766	0.125003102	0.193561345	0.264522708	0.626976394	ENSG00000029639	TFB1M
ENSG00000029725	1312.863014	0.306204191	0.178179206	0.020061738	0.168399893	ENSG00000029725	RABEP1
ENSG00000029993	1501.405722	-0.618487103	0.206344555	0.000233394	0.006404115	ENSG00000029993	HMGB3
ENSG00000030066	934.0498231	-0.100417244	0.138723814	0.344997861	0.700688914	ENSG00000030066	NUP160
ENSG00000030110	1591.522823	-0.033217661	0.135057934	0.746828773	0.920036307	ENSG00000030110	BAK1
ENSG00000030304	0.207067359	-0.00454838	0.209607282	0.716920932	NA	ENSG00000030304	MUSK
ENSG00000030419	101.4477425	0.00235172	0.183693501	0.981740954	0.994777345	ENSG00000030419	IKZF2
ENSG00000030582	3531.086564	-0.04558492	0.139681886	0.668913154	0.889416131	ENSG00000030582	GRN
ENSG00000031003	860.6602309	0.090570733	0.154199138	0.405639182	0.74411656	ENSG00000031003	FAM13B
ENSG00000031081	2159.217244	-0.049695714	0.121532817	0.615721818	0.865379093	ENSG00000031081	ARHGAP31
ENSG00000031544	5.800705486	0.018990992	0.209631325	0.409412397	NA	ENSG00000031544	NA
ENSG00000031691	44.5314844	-0.233920021	0.403194985	0.020789345	0.172063972	ENSG00000031691	CENPQ
ENSG00000031698	3568.954165	0.184381268	0.19023323	0.133279622	0.464204449	ENSG00000031698	SARS1
ENSG00000031823	1932.949388	-0.151922781	0.137530987	0.158151197	0.502921516	ENSG00000031823	RANBP3
ENSG00000032219	192.643519	0.789223005	0.352759497	0.001290885	0.025396021	ENSG00000032219	ARID4A
ENSG00000032389	489.1273853	-0.261148625	0.220496821	0.056335262	0.303366846	ENSG00000032389	EIPR1
ENSG00000032444	830.5960518	-0.159947937	0.179578196	0.1764869	0.525533829	ENSG00000032444	PNPLA6
ENSG00000032742	220.7178988	0.214685392	0.23974402	0.096090701	0.399471668	ENSG00000032742	IFT88
ENSG00000033011	363.4722005	0.028998096	0.161516647	0.780442615	0.932403481	ENSG00000033011	ALG1
ENSG00000033030	401.6097056	0.030316252	0.159102879	0.773639281	0.928884	ENSG00000033030	ZCCHC8
ENSG00000033050	1629.901813	-0.034438665	0.122944686	0.75066899	0.921417163	ENSG00000033050	ABCF2
ENSG00000033100	1283.920172	-0.087189675	0.133695136	0.402777129	0.742673628	ENSG00000033100	CHPF2
ENSG00000033122	76.14012235	0.150675007	0.255645655	0.114384348	0.430984426	ENSG00000033122	LRRC7
ENSG00000033170	195.6281412	-0.023457587	0.169002362	0.812767278	0.943553733	ENSG00000033170	FUT8
ENSG00000033178	369.644036	0.041425345	0.179782875	0.670315722	0.889762762	ENSG00000033178	UBA6
ENSG00000033327	1006.999474	-0.157486241	0.138657295	0.139985018	0.476446128	ENSG00000033327	GAB2
ENSG00000033627	1249.259448	0.109245759	0.13697766	0.30498065	0.664667267	ENSG00000033627	ATP6V0A1
ENSG00000033800	553.5466438	0.000541005	0.14514301	0.996308534	0.998763367	ENSG00000033800	PIAS1
ENSG00000033867	535.0890083	-0.093620785	0.17603826	0.390104957	0.733864979	ENSG00000033867	SLC4A7
ENSG00000034053	427.5655839	-0.079713143	0.152570272	0.460123103	0.783778379	ENSG00000034053	APBA2
ENSG00000034063	583.2081791	-2.292644392	0.374910071	4.66E-11	7.77E-09	ENSG00000034063	NA
ENSG00000034152	570.9508977	-0.23597985	0.187473904	0.065488675	0.3264309	ENSG00000034152	MAP2K3
ENSG00000034239	1.531517942	0.008632451	0.209370653	0.539498371	NA	ENSG00000034239	EFCAB1
ENSG00000034510	10551.64182	-0.266940312	0.14302405	0.020016372	0.168218156	ENSG00000034510	TMSB10
ENSG00000034533	108.1339917	-0.033435331	0.184171875	0.712421941	0.904347916	ENSG00000034533	ASTE1
ENSG00000034677	669.5800703	0.140604389	0.166293489	0.221516846	0.578611301	ENSG00000034677	RNF19A
ENSG00000034693	139.5711779	0.143429956	0.245227352	0.136666582	0.470119549	ENSG00000034693	PEX3
ENSG00000034713	1582.949195	0.16901337	0.150094025	0.135145249	0.466990194	ENSG00000034713	GABARAPL2
ENSG00000034971	0.523477873	-0.00289277	0.209478251	0.752813249	NA	ENSG00000034971	MYOC
ENSG00000035115	252.3760477	0.491229544	0.283746387	0.00737907	0.089699642	ENSG00000035115	SH3YL1
ENSG00000035141	1009.526483	-0.212305384	0.144147943	0.059819075	0.313910006	ENSG00000035141	FAM136A
ENSG00000035403	13228.69999	0.096278942	0.092369676	0.245355493	0.607188569	ENSG00000035403	VCL
ENSG00000035499	85.95113209	-1.976221431	0.505424384	4.17E-06	0.000213394	ENSG00000035499	DEPDC1B
ENSG00000035664	87.60898856	0.205327457	0.307650579	0.063980334	0.323606387	ENSG00000035664	DAPK2
ENSG00000035681	546.3226255	0.016231691	0.149317782	0.875624816	0.963965483	ENSG00000035681	NSMAF
ENSG00000035687	445.589397	-0.110716509	0.182763035	0.309872682	0.66975652	ENSG00000035687	ADSS2
ENSG00000035720	0	NA	NA	NA	NA	ENSG00000035720	STAP1
ENSG00000035862	3111.730039	-0.35647007	0.135033392	0.00174112	0.03203571	ENSG00000035862	TIMP2
ENSG00000035928	838.8177755	-0.065314272	0.145470699	0.538371834	0.82674201	ENSG00000035928	RFC1
ENSG00000036054	256.8676616	0.088292108	0.173910863	0.415257532	0.750904187	ENSG00000036054	TBC1D23
ENSG00000036257	1255.635794	-0.017605632	0.132369616	0.8625218	0.95928924	ENSG00000036257	CUL3
ENSG00000036448	415.8985665	0.042954184	0.191629875	0.618481241	0.866890492	ENSG00000036448	MYOM2
ENSG00000036473	0	NA	NA	NA	NA	ENSG00000036473	OTC
ENSG00000036530	68.21585991	0.012826837	0.19081832	0.874945005	0.963965483	ENSG00000036530	CYP46A1
ENSG00000036549	577.4714978	0.130179464	0.15936712	0.248961808	0.611244757	ENSG00000036549	ZZZ3
ENSG00000036565	0	NA	NA	NA	NA	ENSG00000036565	SLC18A1
ENSG00000036672	1302.501937	0.047115253	0.123283273	0.645674859	0.879059558	ENSG00000036672	USP2
ENSG00000036828	0	NA	NA	NA	NA	ENSG00000036828	CASR
ENSG00000037042	462.5212016	0.104596795	0.168687742	0.347696071	0.703525383	ENSG00000037042	TUBG2
ENSG00000037241	585.2556288	-0.053061171	0.147004182	0.611905041	0.86320923	ENSG00000037241	RPL26L1
ENSG00000037280	19.52306771	-0.039792876	0.208421181	0.430784269	NA	ENSG00000037280	FLT4
ENSG00000037474	1289.892924	-0.033254165	0.117663225	0.731720213	0.913819166	ENSG00000037474	NSUN2
ENSG00000037637	722.1316527	0.019998424	0.140102807	0.86175946	0.959061822	ENSG00000037637	FBXO42
ENSG00000037749	641.3279118	-0.042652598	0.148876353	0.685555624	0.894938077	ENSG00000037749	MFAP3
ENSG00000037757	499.4843011	-0.053152342	0.143545671	0.614204102	0.864139355	ENSG00000037757	MRI1
ENSG00000037897	250.4336653	-0.005447494	0.174497964	0.952790996	0.986941553	ENSG00000037897	METTL1
ENSG00000037965	0	NA	NA	NA	NA	ENSG00000037965	HOXC8
ENSG00000038002	86.85931271	0.008055417	0.185820245	0.927366991	0.980665533	ENSG00000038002	AGA
ENSG00000038210	173.5102254	-0.018880043	0.176580775	0.842376428	0.954240359	ENSG00000038210	PI4K2B
ENSG00000038219	929.7809917	0.36666615	0.232185162	0.016919711	0.152105847	ENSG00000038219	BOD1L1
ENSG00000038274	587.7534936	0.019657125	0.14635923	0.852611373	0.956091876	ENSG00000038274	MAT2B
ENSG00000038295	112.6308175	0.122974816	0.246004602	0.106268736	0.418757856	ENSG00000038295	TLL1
ENSG00000038358	2237.68679	-0.440985408	0.128019095	9.12E-05	0.002895786	ENSG00000038358	EDC4
ENSG00000038382	3244.782363	-0.057486776	0.119254346	0.557645363	0.838046194	ENSG00000038382	TRIO
ENSG00000038427	16407.42077	0.325179461	0.190728144	0.01814395	0.158564722	ENSG00000038427	VCAN
ENSG00000038532	1199.541373	0.103643414	0.122856873	0.303289033	0.663379474	ENSG00000038532	CLEC16A
ENSG00000038945	0.820122138	-0.000721616	0.20958125	0.969167365	NA	ENSG00000038945	MSR1
ENSG00000039068	29.93914674	0.060850179	0.21283524	0.30967233	0.669645897	ENSG00000039068	CDH1
ENSG00000039123	883.7673076	0.059628349	0.15969557	0.621646123	0.867961698	ENSG00000039123	MTREX
ENSG00000039139	13.7885848	-0.018041127	0.207630885	0.609804348	NA	ENSG00000039139	DNAH5
ENSG00000039319	669.3932999	0.098809952	0.176707076	0.365688556	0.715977151	ENSG00000039319	ZFYVE16
ENSG00000039523	1920.303602	-0.279612596	0.149280102	0.017846887	0.157093549	ENSG00000039523	RIPOR1
ENSG00000039537	4.094325998	-0.001034917	0.20874285	0.944471164	NA	ENSG00000039537	C6
ENSG00000039560	3247.18245	0.140716388	0.139839566	0.189379051	0.541070906	ENSG00000039560	RAI14
ENSG00000039600	2.900931205	0.014174128	0.209520363	0.442451387	NA	ENSG00000039600	SOX30
ENSG00000039650	831.9998407	-0.272004212	0.20793107	0.046381171	0.273923102	ENSG00000039650	PNKP
ENSG00000039987	2.376270258	0.015740574	0.210367021	0.119791494	NA	ENSG00000039987	BEST2
ENSG00000040199	414.1196813	-0.244936326	0.218656778	0.067161539	0.330355139	ENSG00000040199	PHLPP2
ENSG00000040275	580.1019845	-0.673884502	0.280004143	0.001065813	0.021723607	ENSG00000040275	SPDL1
ENSG00000040341	855.953646	0.003791558	0.138134699	0.968787814	0.991959924	ENSG00000040341	STAU2
ENSG00000040487	298.2975387	-0.069428185	0.162094709	0.519235755	0.815601739	ENSG00000040487	SLC66A1
ENSG00000040531	584.9028989	0.108346635	0.151844509	0.337641563	0.694664983	ENSG00000040531	CTNS
ENSG00000040608	156.7732094	-0.113042701	0.227286603	0.196194962	0.548417344	ENSG00000040608	RTN4R
ENSG00000040633	1430.168122	-0.037534943	0.127431968	0.707193487	0.903213293	ENSG00000040633	PHF23
ENSG00000040731	170.2640153	0.392050991	0.432383197	0.023987257	0.187690691	ENSG00000040731	CDH10
ENSG00000040933	482.2524207	0.009495874	0.142971879	0.929147367	0.981211245	ENSG00000040933	INPP4A
ENSG00000041353	3.821980832	0.008958117	0.208904963	0.651154411	NA	ENSG00000041353	RAB27B
ENSG00000041357	1096.799136	-0.075225245	0.145087843	0.478324244	0.794462912	ENSG00000041357	PSMA4
ENSG00000041515	4.471820492	0.003825865	0.20856318	0.861103577	NA	ENSG00000041515	MYO16
ENSG00000041802	898.2608535	-0.021679153	0.129369109	0.830820356	0.949317213	ENSG00000041802	LSG1
ENSG00000041880	278.7122279	0.486174137	0.378867246	0.012958423	0.129639062	ENSG00000041880	PARP3
ENSG00000041982	819.3605153	-0.034650307	0.207591478	0.473100892	0.791066627	ENSG00000041982	TNC
ENSG00000041988	326.7420551	-0.141226045	0.202008674	0.214487272	0.571348593	ENSG00000041988	THAP3
ENSG00000042062	60.29052149	-0.007857568	0.194465092	0.911857388	0.975403234	ENSG00000042062	RIPOR3
ENSG00000042088	265.1685608	-0.519558322	0.273295199	0.004872999	0.068134227	ENSG00000042088	TDP1
ENSG00000042286	657.6735016	-0.087533831	0.172962732	0.417476653	0.752710193	ENSG00000042286	AIFM2
ENSG00000042304	0	NA	NA	NA	NA	ENSG00000042304	C2orf83
ENSG00000042317	104.3341577	0.029657716	0.187518251	0.735275788	0.915623227	ENSG00000042317	SPATA7
ENSG00000042429	509.3391013	-0.099685111	0.159376673	0.36130385	0.71375246	ENSG00000042429	MED17
ENSG00000042445	722.1128272	0.483779259	0.218640667	0.002935693	0.04663577	ENSG00000042445	RETSAT
ENSG00000042493	143.7021881	-0.668101892	0.518343431	0.007375058	0.089699642	ENSG00000042493	CAPG
ENSG00000042753	1500.320649	-0.35427764	0.142739286	0.002623027	0.043231769	ENSG00000042753	AP2S1
ENSG00000042781	4.115382537	-0.000109701	0.208469719	0.993242158	NA	ENSG00000042781	USH2A
ENSG00000042813	0	NA	NA	NA	NA	ENSG00000042813	ZPBP
ENSG00000042832	12.5571243	0.101452028	0.244854588	0.009517916	NA	ENSG00000042832	TG
ENSG00000042980	30.07340083	-0.062357066	0.214012992	0.283132379	0.64511981	ENSG00000042980	ADAM28
ENSG00000043039	4.381943186	0.016508337	0.210000431	0.316829602	NA	ENSG00000043039	BARX2
ENSG00000043093	291.1781991	0.050156008	0.181000264	0.607259151	0.860769217	ENSG00000043093	DCUN1D1
ENSG00000043143	116.2666924	-0.074618185	0.197025049	0.422622763	0.756890103	ENSG00000043143	JADE2
ENSG00000043355	0.207067359	-0.00454838	0.209607282	0.716920932	NA	ENSG00000043355	ZIC2
ENSG00000043462	0	NA	NA	NA	NA	ENSG00000043462	LCP2
ENSG00000043514	297.1719038	0.062108355	0.161805225	0.561923026	0.839894642	ENSG00000043514	TRIT1
ENSG00000043591	53.45536996	0.060157807	0.21372038	0.287308077	0.649300956	ENSG00000043591	ADRB1
ENSG00000044012	0	NA	NA	NA	NA	ENSG00000044012	GUCA2B
ENSG00000044090	1094.382747	0.010342057	0.149411019	0.925300481	0.980517454	ENSG00000044090	CUL7
ENSG00000044115	10871.37979	-0.006872936	0.095496431	0.933137803	0.982954053	ENSG00000044115	CTNNA1
ENSG00000044446	821.0145957	-0.077299912	0.145359429	0.469857532	0.789365105	ENSG00000044446	PHKA2
ENSG00000044459	103.5470585	-0.065379913	0.192720494	0.477732273	0.794037495	ENSG00000044459	CNTLN
ENSG00000044524	415.7473723	0.151004934	0.248685552	0.130309485	0.458588529	ENSG00000044524	EPHA3
ENSG00000044574	12398.40255	-0.082901756	0.119441203	0.400748489	0.740815488	ENSG00000044574	HSPA5
ENSG00000046604	1677.598158	0.034258685	0.13473126	0.740971716	0.91775648	ENSG00000046604	DSG2
ENSG00000046647	184.6737452	-0.057981958	0.172918759	0.563556447	0.841183898	ENSG00000046647	GEMIN8
ENSG00000046651	273.5451897	0.223258092	0.229842311	0.088757488	0.382942131	ENSG00000046651	OFD1
ENSG00000046653	81.17613324	-0.136101389	0.234608371	0.166115197	0.513566847	ENSG00000046653	GPM6B
ENSG00000046774	0	NA	NA	NA	NA	ENSG00000046774	MAGEC2
ENSG00000046889	8.001523529	0.001806365	0.207930202	0.947588042	NA	ENSG00000046889	PREX2
ENSG00000047056	667.9294206	0.027627384	0.137785651	0.792822492	0.936986213	ENSG00000047056	WDR37
ENSG00000047188	501.4393711	0.070130495	0.161112985	0.514528856	0.813865555	ENSG00000047188	YTHDC2
ENSG00000047230	569.2176402	-0.118901984	0.152907821	0.283066622	0.64507359	ENSG00000047230	CTPS2
ENSG00000047249	855.9322382	0.248311078	0.193497336	0.060524524	0.315546083	ENSG00000047249	ATP6V1H
ENSG00000047315	2652.241429	-0.053946823	0.116296239	0.576237228	0.846429146	ENSG00000047315	POLR2B
ENSG00000047346	326.5271935	1.138973838	0.397059081	0.000179921	0.005156281	ENSG00000047346	FAM214A
ENSG00000047365	75.61281429	0.01229513	0.189140264	0.883812645	0.967626753	ENSG00000047365	ARAP2
ENSG00000047410	2097.800251	0.236475627	0.197958573	0.069732316	0.336470285	ENSG00000047410	TPR
ENSG00000047457	4.144453388	0.01810528	0.209922178	0.328953901	NA	ENSG00000047457	CP
ENSG00000047578	579.4742907	-0.057247879	0.15615288	0.589818796	0.853183384	ENSG00000047578	KATNIP
ENSG00000047579	284.2560784	-0.015167804	0.169100033	0.877800867	0.96560818	ENSG00000047579	DTNBP1
ENSG00000047597	84.24830901	0.011817458	0.189899172	0.891550833	0.970151923	ENSG00000047597	XK
ENSG00000047617	4.876774729	0.035456041	0.213022505	0.121702369	NA	ENSG00000047617	ANO2
ENSG00000047621	339.5960007	0.034300819	0.17565254	0.731747433	0.913819166	ENSG00000047621	C12orf4
ENSG00000047634	100.6503871	0.024419586	0.202306471	0.679407742	0.892521611	ENSG00000047634	SCML1
ENSG00000047644	1671.734227	-0.095234088	0.130780789	0.356575994	0.710793164	ENSG00000047644	WWC3
ENSG00000047648	230.6813594	0.033020952	0.170966559	0.745206013	0.91985028	ENSG00000047648	ARHGAP6
ENSG00000047662	1.36170263	0.002019744	0.209215283	0.887910263	NA	ENSG00000047662	FAM184B
ENSG00000047849	13447.7232	-0.067596549	0.100027247	0.476123131	0.792942327	ENSG00000047849	MAP4
ENSG00000047932	852.0030003	0.501715647	0.209749176	0.001791982	0.032688333	ENSG00000047932	GOPC
ENSG00000047936	0.151190763	-0.004289032	0.209593103	0.752399973	NA	ENSG00000047936	ROS1
ENSG00000048028	4620.150965	-0.01611232	0.125690612	0.886383104	0.96806765	ENSG00000048028	USP28
ENSG00000048052	492.2776753	0.194552629	0.180113047	0.113800545	0.430483589	ENSG00000048052	HDAC9
ENSG00000048140	1390.613653	-0.14664575	0.14257199	0.179815469	0.529774089	ENSG00000048140	TSPAN17
ENSG00000048162	697.7047404	-0.102605522	0.160027289	0.353687732	0.708468761	ENSG00000048162	NOP16
ENSG00000048342	428.0643952	-0.06928105	0.157109836	0.517243719	0.814386171	ENSG00000048342	CC2D2A
ENSG00000048392	900.2357719	1.63312079	0.222941833	1.24E-14	6.54E-12	ENSG00000048392	RRM2B
ENSG00000048405	186.9966344	-0.055687012	0.188938178	0.547515883	0.832453491	ENSG00000048405	ZNF800
ENSG00000048462	0	NA	NA	NA	NA	ENSG00000048462	TNFRSF17
ENSG00000048471	333.9678863	0.006057634	0.156854951	0.955446935	0.987496852	ENSG00000048471	SNX29
ENSG00000048540	62.7647719	0.030332483	0.202366201	0.62511306	0.868971471	ENSG00000048540	LMO3
ENSG00000048544	619.5793305	0.049371479	0.158979439	0.64368073	0.878427594	ENSG00000048544	MRPS10
ENSG00000048545	12.13314446	0.034274062	0.212015274	0.219769003	NA	ENSG00000048545	GUCA1A
ENSG00000048649	1027.521772	0.493410671	0.221482705	0.00275337	0.044685602	ENSG00000048649	RSF1
ENSG00000048707	1766.196959	0.032483647	0.12718651	0.746652587	0.920036307	ENSG00000048707	VPS13D
ENSG00000048740	2958.390523	0.049388856	0.114778964	0.613599918	0.863943636	ENSG00000048740	CELF2
ENSG00000048828	2756.411366	-0.199678564	0.136992261	0.067938523	0.332238602	ENSG00000048828	FAM120A
ENSG00000048991	972.5892165	-0.060843899	0.158750791	0.567941036	0.842511131	ENSG00000048991	R3HDM1
ENSG00000049089	34.966931	0.017194487	0.202455629	0.760857119	0.925065793	ENSG00000049089	COL9A2
ENSG00000049130	603.1808564	1.903944572	0.310740461	4.19E-11	7.16E-09	ENSG00000049130	KITLG
ENSG00000049167	133.2637139	0.12834689	0.218409802	0.216750786	0.573554683	ENSG00000049167	ERCC8
ENSG00000049192	234.2095183	0.090292097	0.182179736	0.397523931	0.738074416	ENSG00000049192	ADAMTS6
ENSG00000049239	1150.101361	0.067992845	0.129196323	0.507259927	0.810245918	ENSG00000049239	H6PD
ENSG00000049245	1240.538288	-0.0132545	0.119224771	0.889755295	0.969211704	ENSG00000049245	VAMP3
ENSG00000049246	250.6148904	0.058509422	0.186138686	0.544255681	0.830548075	ENSG00000049246	PER3
ENSG00000049247	0.414134718	-0.005211106	0.20965177	0.559901988	NA	ENSG00000049247	UTS2
ENSG00000049249	23.83337333	0.08205172	0.224960827	0.147683457	0.488092684	ENSG00000049249	TNFRSF9
ENSG00000049283	304.4927633	-0.72768452	0.320789576	0.001305831	0.025586345	ENSG00000049283	EPN3
ENSG00000049319	0.414134718	-0.005211106	0.20965177	0.559901988	NA	ENSG00000049319	NA
ENSG00000049323	6969.335643	0.006724152	0.10329414	0.941671345	0.984940971	ENSG00000049323	LTBP1
ENSG00000049449	2249.057835	-0.005954489	0.11435667	0.948653325	0.986185075	ENSG00000049449	RCN1
ENSG00000049540	57.96827443	-0.115554156	0.239878267	0.122324626	0.445404812	ENSG00000049540	ELN
ENSG00000049541	468.7343397	-1.015801248	0.254359573	3.75E-06	0.000194732	ENSG00000049541	RFC2
ENSG00000049618	2222.719018	-0.006205432	0.126005271	0.948607874	0.986185075	ENSG00000049618	ARID1B
ENSG00000049656	2255.887199	-0.243379108	0.128647282	0.022179879	0.178571944	ENSG00000049656	CLPTM1L
ENSG00000049759	1195.853232	-0.018771506	0.123495629	0.847096462	0.95511212	ENSG00000049759	NEDD4L
ENSG00000049768	3.214378638	0.014457835	0.209566498	0.432534543	NA	ENSG00000049768	FOXP3
ENSG00000049769	596.973408	0.043858052	0.158660194	0.660469366	0.886583878	ENSG00000049769	PPP1R3F
ENSG00000049860	367.3349149	-0.103703497	0.163398226	0.348674862	0.704400682	ENSG00000049860	HEXB
ENSG00000049883	158.4063154	0.18771061	0.307334836	0.050947452	0.288519184	ENSG00000049883	PTCD2
ENSG00000050030	37.96625778	-0.005344112	0.198631808	0.930488862	0.981479292	ENSG00000050030	NEXMIF
ENSG00000050130	462.5657682	-0.116902718	0.189199497	0.289564488	0.650476933	ENSG00000050130	JKAMP
ENSG00000050165	9940.376128	0.01908785	0.112454291	0.838307488	0.952480292	ENSG00000050165	DKK3
ENSG00000050327	119.6127707	0.095013201	0.219661127	0.240781329	0.600473659	ENSG00000050327	ARHGEF5
ENSG00000050344	45.09992439	-0.082093147	0.225830575	0.134204888	0.465477798	ENSG00000050344	NFE2L3
ENSG00000050393	939.0201203	-0.102739936	0.133675715	0.326369048	0.685522339	ENSG00000050393	MCUR1
ENSG00000050405	645.5633802	0.16492406	0.217244392	0.163990243	0.511064496	ENSG00000050405	LIMA1
ENSG00000050426	611.1417997	0.042131492	0.141983697	0.691762441	0.897886518	ENSG00000050426	LETMD1
ENSG00000050438	77.67722123	-0.085629981	0.214674333	0.279523411	0.642727455	ENSG00000050438	SLC4A8
ENSG00000050555	83.86862562	-0.243552547	0.383642443	0.034095653	0.229215029	ENSG00000050555	LAMC3
ENSG00000050628	304.6095006	0.035970894	0.180490458	0.708310813	0.903583158	ENSG00000050628	PTGER3
ENSG00000050730	0.943271866	0.008625165	0.209725494	0.461664002	NA	ENSG00000050730	TNIP3
ENSG00000050748	828.9126169	-0.067339712	0.139174635	0.521153645	0.816554628	ENSG00000050748	MAPK9
ENSG00000050767	103.7570339	-0.215842044	0.319310909	0.056733191	0.304624166	ENSG00000050767	COL23A1
ENSG00000050820	3506.811708	-0.065338026	0.116761967	0.501758513	0.807664389	ENSG00000050820	BCAR1
ENSG00000051009	623.9781269	-0.143384823	0.150055505	0.197629931	0.54900567	ENSG00000051009	FAM160A2
ENSG00000051108	1153.974292	-0.225098662	0.164334347	0.062802012	0.320772866	ENSG00000051108	HERPUD1
ENSG00000051128	487.6053253	-0.073706348	0.15389877	0.493472964	0.804593766	ENSG00000051128	HOMER3
ENSG00000051180	186.1231013	-2.114205789	0.335286275	1.51E-11	3.05E-09	ENSG00000051180	RAD51
ENSG00000051341	225.5887594	-1.588073875	0.341108743	1.58E-07	1.14E-05	ENSG00000051341	POLQ
ENSG00000051382	313.5033251	9.71E-05	0.1593482	0.998964353	0.999554163	ENSG00000051382	PIK3CB
ENSG00000051523	739.7263621	-0.209881293	0.171799229	0.08538884	0.375255912	ENSG00000051523	CYBA
ENSG00000051596	572.5474183	-0.714417649	0.219944992	8.61E-05	0.00278443	ENSG00000051596	THOC3
ENSG00000051620	814.2305002	-0.006426267	0.130323888	0.942138112	0.984940971	ENSG00000051620	HEBP2
ENSG00000051825	536.1124492	-0.115562202	0.17127233	0.302246064	0.662085033	ENSG00000051825	MPHOSPH9
ENSG00000052126	1192.754874	0.255561114	0.171020594	0.041436756	0.256144239	ENSG00000052126	PLEKHA5
ENSG00000052344	41.22985903	-0.011763284	0.196711628	0.862101688	0.959122779	ENSG00000052344	PRSS8
ENSG00000052723	697.5583294	0.051675468	0.155068377	0.627684168	0.869873785	ENSG00000052723	SIKE1
ENSG00000052749	1113.835449	0.155220918	0.134249584	0.145944418	0.484919029	ENSG00000052749	RRP12
ENSG00000052795	677.6901227	0.00229266	0.174199064	0.973061327	0.993163319	ENSG00000052795	FNIP2
ENSG00000052802	710.5863964	-0.098618381	0.188358635	0.352567957	0.707930507	ENSG00000052802	MSMO1
ENSG00000052841	916.778071	0.414425186	0.190886036	0.004363351	0.062841118	ENSG00000052841	TTC17
ENSG00000052850	1.185703164	0.000598182	0.209120586	0.967781518	NA	ENSG00000052850	ALX4
ENSG00000053108	2.81482595	0.02508027	0.211546439	0.067706015	NA	ENSG00000053108	FSTL4
ENSG00000053254	1487.311462	0.341915906	0.161487019	0.007284005	0.08900163	ENSG00000053254	FOXN3
ENSG00000053328	15.08991337	0.024594034	0.2095995	0.415373518	NA	ENSG00000053328	METTL24
ENSG00000053371	610.0069497	-0.195475472	0.165394089	0.100721718	0.407177679	ENSG00000053371	AKR7A2
ENSG00000053372	1029.110605	-0.230305458	0.151316516	0.047982985	0.27988759	ENSG00000053372	MRTO4
ENSG00000053438	0.271447834	0.003588037	0.20955364	0.82142328	NA	ENSG00000053438	NNAT
ENSG00000053501	290.7272079	0.0324286	0.162160836	0.7567056	0.92424097	ENSG00000053501	USE1
ENSG00000053524	72.32447866	0.052292843	0.199647658	0.510212353	0.811784706	ENSG00000053524	MCF2L2
ENSG00000053702	5.544441464	0.035990308	0.213178003	0.107995221	NA	ENSG00000053702	NRIP2
ENSG00000053747	77.29997299	-0.013578886	0.201932691	0.81460953	0.94414481	ENSG00000053747	LAMA3
ENSG00000053770	476.6585625	0.005371766	0.158704112	0.977918327	0.994138684	ENSG00000053770	AP5M1
ENSG00000053900	258.8825922	0.154048591	0.231818293	0.161131041	0.507055223	ENSG00000053900	ANAPC4
ENSG00000053918	638.5510768	-0.07367527	0.144714568	0.490144447	0.802856904	ENSG00000053918	KCNQ1
ENSG00000054116	896.4562635	-0.014577578	0.128005254	0.884367356	0.967728734	ENSG00000054116	TRAPPC3
ENSG00000054118	3082.372248	0.099565475	0.140246172	0.35246392	0.707922013	ENSG00000054118	THRAP3
ENSG00000054148	4636.224901	0.3467229	0.162892596	0.008086751	0.095360476	ENSG00000054148	PHPT1
ENSG00000054179	0.876703768	0.00535499	0.209595578	0.681993278	NA	ENSG00000054179	ENTPD2
ENSG00000054219	1.445532049	-0.004447506	0.209181725	0.754762668	NA	ENSG00000054219	LY75
ENSG00000054267	494.5291779	0.239451305	0.214910094	0.071537149	0.341071886	ENSG00000054267	ARID4B
ENSG00000054277	143.5661262	0.16166643	0.248326086	0.130683646	0.459424328	ENSG00000054277	OPN3
ENSG00000054282	356.6751803	0.539444714	0.241365908	0.002301665	0.039056721	ENSG00000054282	SDCCAG8
ENSG00000054356	4.623493676	0.038342698	0.213919764	0.083081051	NA	ENSG00000054356	PTPRN
ENSG00000054392	194.2362946	0.556705963	0.416029258	0.009536391	0.106277651	ENSG00000054392	HHAT
ENSG00000054523	3079.775737	0.073030897	0.129725391	0.474227894	0.79201753	ENSG00000054523	KIF1B
ENSG00000054598	333.1691097	-0.048278553	0.169729704	0.640325522	0.87578942	ENSG00000054598	FOXC1
ENSG00000054611	666.0636879	0.074632759	0.151112992	0.506322659	0.809353327	ENSG00000054611	TBC1D22A
ENSG00000054654	1805.561669	0.073252807	0.171410227	0.493485394	0.804593766	ENSG00000054654	SYNE2
ENSG00000054690	471.3227309	-0.066028862	0.149189094	0.536047774	0.825852162	ENSG00000054690	PLEKHH1
ENSG00000054793	807.1797388	-0.023843675	0.137004035	0.817783824	0.945098275	ENSG00000054793	ATP9A
ENSG00000054796	0	NA	NA	NA	NA	ENSG00000054796	SPO11
ENSG00000054803	0	NA	NA	NA	NA	ENSG00000054803	CBLN4
ENSG00000054938	6.094728861	0.013906808	0.209015052	0.551684955	NA	ENSG00000054938	CHRDL2
ENSG00000054965	2545.029479	0.071731226	0.121221827	0.483434716	0.797964986	ENSG00000054965	FAM168A
ENSG00000054967	97.96118836	-0.384730212	0.473483623	0.023258893	0.184254953	ENSG00000054967	RELT
ENSG00000054983	661.7414719	0.441734798	0.188003831	0.00248159	0.041562962	ENSG00000054983	GALC
ENSG00000055044	750.330146	-0.072490903	0.13852454	0.490987493	0.802991535	ENSG00000055044	NOP58
ENSG00000055070	4756.97839	-0.05412806	0.117320245	0.577105397	0.846872652	ENSG00000055070	SZRD1
ENSG00000055118	7820.734447	-0.16404682	0.13497934	0.126914774	0.453243044	ENSG00000055118	KCNH2
ENSG00000055130	2102.820504	0.051505666	0.115899499	0.594672359	0.855233383	ENSG00000055130	CUL1
ENSG00000055147	445.9955196	0.262304246	0.272387104	0.060673976	0.315799848	ENSG00000055147	FAM114A2
ENSG00000055163	4422.488307	0.570346228	0.127537644	8.75E-07	5.30E-05	ENSG00000055163	CYFIP2
ENSG00000055208	2101.145714	0.166646785	0.16240992	0.155671804	0.498726336	ENSG00000055208	TAB2
ENSG00000055211	552.5957058	-0.121299755	0.164877063	0.281524572	0.643706451	ENSG00000055211	GINM1
ENSG00000055332	614.3436594	0.073749515	0.151971101	0.494523794	0.804971198	ENSG00000055332	EIF2AK2
ENSG00000055483	907.674779	-0.067051618	0.128504856	0.506195067	0.809353327	ENSG00000055483	USP36
ENSG00000055609	1583.93869	0.316672148	0.148876705	0.008320852	0.097100397	ENSG00000055609	KMT2C
ENSG00000055732	30.03290052	-0.02109321	0.202668016	0.70437685	0.902575459	ENSG00000055732	MCOLN3
ENSG00000055813	41.13280889	0.067405215	0.220378577	0.146972719	0.48668417	ENSG00000055813	CCDC85A
ENSG00000055917	1186.846328	-0.051597695	0.146352173	0.622859413	0.868052132	ENSG00000055917	PUM2
ENSG00000055950	987.6560967	-0.097718927	0.147065779	0.367135531	0.716422885	ENSG00000055950	MRPL43
ENSG00000055955	9.669541465	-0.002487545	0.20707608	0.933887022	NA	ENSG00000055955	ITIH4
ENSG00000055957	0.381178717	0.004326195	0.209585375	0.741574977	NA	ENSG00000055957	ITIH1
ENSG00000056050	231.2142004	-0.065419925	0.187963335	0.493969464	0.804621749	ENSG00000056050	HPF1
ENSG00000056097	2220.866352	0.028136562	0.124698533	0.779786535	0.931816541	ENSG00000056097	ZFR
ENSG00000056277	76.36203646	0.007356532	0.190144515	0.929018993	0.981211245	ENSG00000056277	ZNF280C
ENSG00000056291	0.871700589	0.006369568	0.209672892	0.491520626	NA	ENSG00000056291	NPFFR2
ENSG00000056487	67.5801674	-0.026537581	0.194726707	0.725197499	0.910489549	ENSG00000056487	PHF21B
ENSG00000056558	172.7722438	0.260478038	0.328604427	0.053540993	0.295995293	ENSG00000056558	TRAF1
ENSG00000056586	1518.18948	0.085780775	0.140294787	0.409127619	0.746731773	ENSG00000056586	RC3H2
ENSG00000056661	958.799407	-0.112204629	0.13830931	0.291120479	0.652105298	ENSG00000056661	NA
ENSG00000056736	29.07581533	-0.084726179	0.226755949	0.132067058	0.461656203	ENSG00000056736	IL17RB
ENSG00000056972	256.2536865	-0.076843099	0.170423657	0.472863194	0.790870889	ENSG00000056972	TRAF3IP2
ENSG00000056998	719.6336932	0.170312457	0.160191323	0.140415061	0.477217441	ENSG00000056998	GYG2
ENSG00000057019	4794.596955	0.172385606	0.126937737	0.096637916	0.399689968	ENSG00000057019	DCBLD2
ENSG00000057149	0	NA	NA	NA	NA	ENSG00000057149	SERPINB3
ENSG00000057252	274.8701409	-0.070116986	0.182783734	0.486639798	0.800624348	ENSG00000057252	SOAT1
ENSG00000057294	9203.830655	0.100240841	0.106062582	0.26619202	0.62884263	ENSG00000057294	PKP2
ENSG00000057468	1.218539804	0.0088271	0.20979712	0.335789116	NA	ENSG00000057468	MSH4
ENSG00000057593	15.02591499	-0.006502766	0.20546919	0.872426561	NA	ENSG00000057593	F7
ENSG00000057608	3522.754762	-0.239698872	0.12315905	0.020233002	0.169336503	ENSG00000057608	GDI2
ENSG00000057657	7.285454592	0.038857042	0.213550427	0.128102131	NA	ENSG00000057657	PRDM1
ENSG00000057663	317.8104714	0.030028407	0.161188137	0.774498429	0.929057561	ENSG00000057663	ATG5
ENSG00000057704	37.74054237	-0.067592537	0.212837408	0.309499091	0.669645897	ENSG00000057704	TMCC3
ENSG00000057757	639.3129609	-0.173200285	0.181270554	0.125443786	0.450974543	ENSG00000057757	PITHD1
ENSG00000057935	816.2251172	0.140829236	0.144077612	0.202876498	0.557038594	ENSG00000057935	MTA3
ENSG00000058056	2163.935182	-0.037234341	0.119885983	0.705229334	0.902922683	ENSG00000058056	USP13
ENSG00000058063	464.5572849	-0.043362376	0.153091915	0.680827477	0.893286958	ENSG00000058063	ATP11B
ENSG00000058085	424.4514562	0.088342813	0.163986842	0.415047468	0.750721387	ENSG00000058085	LAMC2
ENSG00000058091	1458.737433	0.162721003	0.132963741	0.125704834	0.451112768	ENSG00000058091	CDK14
ENSG00000058262	4970.992454	0.017578531	0.106468754	0.830854006	0.949317213	ENSG00000058262	SEC61A1
ENSG00000058272	1588.825622	0.293054674	0.153623591	0.015550043	0.14417837	ENSG00000058272	PPP1R12A
ENSG00000058335	1.772605015	0.01027189	0.209795256	0.411904296	NA	ENSG00000058335	RASGRF1
ENSG00000058404	284.9718009	0.097889422	0.184913796	0.363734994	0.715151441	ENSG00000058404	CAMK2B
ENSG00000058453	242.0806671	-0.003588745	0.161883956	0.981108844	0.994631914	ENSG00000058453	CROCC
ENSG00000058600	911.6417263	0.004450697	0.124385676	0.915927972	0.976653647	ENSG00000058600	POLR3E
ENSG00000058668	6052.277955	0.035847253	0.111874631	0.70951462	0.903672415	ENSG00000058668	ATP2B4
ENSG00000058673	2060.442718	0.274249814	0.149937026	0.020536763	0.170749504	ENSG00000058673	ZC3H11A
ENSG00000058729	313.3285355	0.192482992	0.206933281	0.123305964	0.446861385	ENSG00000058729	RIOK2
ENSG00000058799	335.2431134	-0.030210315	0.155857781	0.772304082	0.928749294	ENSG00000058799	YIPF1
ENSG00000058804	339.8268144	-0.346817564	0.326628673	0.030632682	0.215339559	ENSG00000058804	NDC1
ENSG00000058866	29.71318832	0.092354082	0.22905385	0.138114213	0.472138748	ENSG00000058866	DGKG
ENSG00000059122	1370.854263	-0.094495403	0.150845986	0.383554085	0.72984913	ENSG00000059122	FLYWCH1
ENSG00000059145	337.1490052	-0.701877093	0.268297224	0.000592875	0.013755635	ENSG00000059145	UNKL
ENSG00000059377	10.6946035	-0.010897474	0.206939605	0.753569333	NA	ENSG00000059377	TBXAS1
ENSG00000059378	295.5198494	-0.161202681	0.22500208	0.159334727	0.504849474	ENSG00000059378	PARP12
ENSG00000059573	817.3133444	-0.162883989	0.163543116	0.160915759	0.506940031	ENSG00000059573	ALDH18A1
ENSG00000059588	388.9900678	0.213253783	0.220806932	0.098464568	0.403147837	ENSG00000059588	TARBP1
ENSG00000059691	1018.248554	-0.007886042	0.128012626	0.936760151	0.984393548	ENSG00000059691	GATB
ENSG00000059728	165.5574558	0.108861516	0.198550548	0.301838495	0.662027878	ENSG00000059728	MXD1
ENSG00000059758	396.1544644	0.011526923	0.168138895	0.901982258	0.972087586	ENSG00000059758	CDK17
ENSG00000059769	228.8540112	0.062776242	0.176500789	0.542348576	0.829667661	ENSG00000059769	DNAJC25
ENSG00000059804	1465.780714	-0.016322806	0.134004201	0.876195424	0.964365605	ENSG00000059804	SLC2A3
ENSG00000059915	137.6810594	0.034926421	0.185377867	0.702337102	0.901742613	ENSG00000059915	PSD
ENSG00000060069	728.2905715	-0.099821008	0.157564662	0.364032485	0.715357367	ENSG00000060069	CTDP1
ENSG00000060138	5278.089059	0.199527913	0.131942072	0.061233861	0.316267813	ENSG00000060138	YBX3
ENSG00000060140	3.526173702	0.014964292	0.209475034	0.454729735	NA	ENSG00000060140	STYK1
ENSG00000060237	5988.260248	-0.106771728	0.098931166	0.218359626	0.575582328	ENSG00000060237	WNK1
ENSG00000060303	0.322894183	-0.004366554	0.209597394	0.752397853	NA	ENSG00000060303	RPS17P5
ENSG00000060339	1445.270622	0.15820357	0.160639941	0.171601983	0.519297604	ENSG00000060339	CCAR1
ENSG00000060491	819.5059655	-0.054188146	0.16142896	0.607254162	0.860769217	ENSG00000060491	OGFR
ENSG00000060558	0.414134718	-0.005211106	0.20965177	0.559901988	NA	ENSG00000060558	GNA15
ENSG00000060566	1.800897514	-0.007796667	0.209767831	0.352434566	NA	ENSG00000060566	CREB3L3
ENSG00000060642	127.6355354	0.275059642	0.380229288	0.040314072	0.252315404	ENSG00000060642	PIGV
ENSG00000060656	854.835261	-0.024783367	0.203455711	0.654751113	0.883290529	ENSG00000060656	PTPRU
ENSG00000060688	609.4981815	-0.321228579	0.205160822	0.023076978	0.183195303	ENSG00000060688	SNRNP40
ENSG00000060709	10.17846116	0.009282784	0.207281644	0.781741606	NA	ENSG00000060709	RIMBP2
ENSG00000060718	256.3821075	0.101293132	0.218387728	0.248131346	0.610050252	ENSG00000060718	COL11A1
ENSG00000060749	677.8634178	-0.218221551	0.202477431	0.089763455	0.385057263	ENSG00000060749	QSER1
ENSG00000060762	741.7430511	-0.059914487	0.13753963	0.566651311	0.842469364	ENSG00000060762	MPC1
ENSG00000060971	1952.756936	0.086700867	0.119514826	0.380306393	0.726505048	ENSG00000060971	ACAA1
ENSG00000060982	613.7519537	-0.156108366	0.161523398	0.175379836	0.524012695	ENSG00000060982	BCAT1
ENSG00000061273	1318.690475	-0.066269018	0.132535045	0.52105829	0.816522755	ENSG00000061273	HDAC7
ENSG00000061337	83.48814732	-0.093268125	0.215523565	0.268635323	0.630631907	ENSG00000061337	LZTS1
ENSG00000061455	366.0296169	0.022043919	0.164081696	0.835788763	0.951235542	ENSG00000061455	PRDM6
ENSG00000061492	0	NA	NA	NA	NA	ENSG00000061492	WNT8A
ENSG00000061656	11.84691097	0.001840372	0.206550401	0.962452823	NA	ENSG00000061656	SPAG4
ENSG00000061676	2766.692809	-0.041247076	0.15302622	0.695584324	0.899258724	ENSG00000061676	NCKAP1
ENSG00000061794	781.5774464	0.062639089	0.159086799	0.559386203	0.838261314	ENSG00000061794	MRPS35
ENSG00000061918	303.9888658	-0.186224274	0.216417791	0.129465524	0.457548061	ENSG00000061918	GUCY1B1
ENSG00000061936	1060.51564	-0.030414316	0.136722515	0.767774587	0.926768688	ENSG00000061936	SFSWAP
ENSG00000061938	1055.675419	0.0131669	0.134622034	0.89992859	0.971433471	ENSG00000061938	TNK2
ENSG00000061987	617.2199396	0.128358428	0.169377145	0.260927419	0.623675884	ENSG00000061987	MON2
ENSG00000062038	1515.239591	0.046953312	0.121798038	0.655635724	0.883872635	ENSG00000062038	CDH3
ENSG00000062096	0.438148076	0.005655851	0.209652129	0.576800111	NA	ENSG00000062096	ARSF
ENSG00000062194	707.0757529	0.11779194	0.156458978	0.291903429	0.652804928	ENSG00000062194	GPBP1
ENSG00000062282	61.64874776	0.012288181	0.194008423	0.871162369	0.963310419	ENSG00000062282	DGAT2
ENSG00000062370	129.8467621	-0.002628899	0.178000746	0.975609995	0.993638032	ENSG00000062370	ZNF112
ENSG00000062485	7714.249739	-0.245094261	0.11216883	0.011307378	0.118995898	ENSG00000062485	CS
ENSG00000062524	9.743809573	0.025823313	0.210112496	0.356252492	NA	ENSG00000062524	LTK
ENSG00000062582	1233.890393	-0.206302564	0.163700042	0.08483836	0.374563625	ENSG00000062582	MRPS24
ENSG00000062598	1317.273723	0.041381455	0.118648727	0.683297387	0.893799607	ENSG00000062598	ELMO2
ENSG00000062650	880.9984531	-0.037089484	0.12825673	0.713185879	0.904891308	ENSG00000062650	WAPL
ENSG00000062716	844.0087634	0.141768126	0.150929852	0.205775988	0.560220233	ENSG00000062716	VMP1
ENSG00000062725	609.920868	0.052633913	0.162020299	0.619846906	0.867140167	ENSG00000062725	APPBP2
ENSG00000062822	967.2054402	-1.246663402	0.20819289	1.17E-10	1.72E-08	ENSG00000062822	POLD1
ENSG00000063015	12.8474615	-0.010067916	0.207210676	0.760670363	NA	ENSG00000063015	SEZ6
ENSG00000063046	6398.065462	-0.323794253	0.14346017	0.005898878	0.077125792	ENSG00000063046	EIF4B
ENSG00000063127	43.23369911	-0.002559677	0.199978027	0.962415551	0.989807451	ENSG00000063127	SLC6A16
ENSG00000063169	676.3139486	-0.12402321	0.189588338	0.26834809	0.630575784	ENSG00000063169	BICRA
ENSG00000063176	513.8821702	-0.06868073	0.153924822	0.521717055	0.816737848	ENSG00000063176	SPHK2
ENSG00000063177	10054.20719	-0.153311103	0.123127379	0.130243489	0.458583803	ENSG00000063177	RPL18
ENSG00000063180	150.6202474	0.260861174	0.310654866	0.057412627	0.306532001	ENSG00000063180	CA11
ENSG00000063241	1281.806658	-0.39943464	0.25087479	0.013642313	0.133285018	ENSG00000063241	ISOC2
ENSG00000063244	3854.10652	-0.328130163	0.139169583	0.004226872	0.061499909	ENSG00000063244	U2AF2
ENSG00000063245	4509.576432	-0.302306417	0.153645762	0.012710383	0.128334159	ENSG00000063245	EPN1
ENSG00000063322	1075.469318	-0.171361325	0.149413234	0.128717965	0.45574642	ENSG00000063322	MED29
ENSG00000063438	266.3579645	-0.045239967	0.16361472	0.664812245	0.887806881	ENSG00000063438	AHRR
ENSG00000063515	0	NA	NA	NA	NA	ENSG00000063515	GSC2
ENSG00000063587	554.3158009	-0.188715381	0.178457955	0.117587094	0.436651209	ENSG00000063587	ZNF275
ENSG00000063601	762.8574762	0.394888985	0.199300877	0.007014949	0.086533966	ENSG00000063601	MTMR1
ENSG00000063660	5897.77164	-0.019905658	0.129054525	0.823783487	0.947631572	ENSG00000063660	GPC1
ENSG00000063761	269.2925602	-0.02320361	0.173479731	0.811569835	0.943321044	ENSG00000063761	ADCK1
ENSG00000063854	1377.346531	-0.065049204	0.143306573	0.543333776	0.829995877	ENSG00000063854	HAGH
ENSG00000063978	1670.299158	-0.195053213	0.130298845	0.064796392	0.324691494	ENSG00000063978	RNF4
ENSG00000064012	41.39664038	0.082621235	0.222756316	0.1862713	0.536542584	ENSG00000064012	CASP8
ENSG00000064042	1415.738883	0.152946116	0.214657567	0.18529267	0.535130663	ENSG00000064042	LIMCH1
ENSG00000064102	439.6202041	0.06679215	0.162141967	0.533884917	0.824716721	ENSG00000064102	INTS13
ENSG00000064115	1118.588234	0.418162343	0.164195792	0.0017022	0.031441946	ENSG00000064115	TM7SF3
ENSG00000064195	4.80148367	0.001053171	0.208518021	0.958891578	NA	ENSG00000064195	DLX3
ENSG00000064199	97.02956807	-0.140542217	0.248692762	0.122924476	0.446067187	ENSG00000064199	SPA17
ENSG00000064201	102.0759516	0.10259115	0.230021278	0.164681423	0.511981299	ENSG00000064201	TSPAN32
ENSG00000064205	0.16210468	-0.000612946	0.209583294	0.969171968	NA	ENSG00000064205	CCN5
ENSG00000064218	0	NA	NA	NA	NA	ENSG00000064218	DMRT3
ENSG00000064225	226.9762037	0.028417914	0.167307624	0.780923156	0.932570649	ENSG00000064225	ST3GAL6
ENSG00000064270	0.550474199	-0.004632048	0.209612414	0.716912647	NA	ENSG00000064270	ATP2C2
ENSG00000064300	1465.209217	-0.195650185	0.322605894	0.041172836	0.254944503	ENSG00000064300	NGFR
ENSG00000064309	277.1551132	-0.171408428	0.199336727	0.156473691	0.499980371	ENSG00000064309	CDON
ENSG00000064313	499.4885448	-0.085747137	0.164689576	0.429571399	0.761071545	ENSG00000064313	TAF2
ENSG00000064393	3899.810368	-0.14916505	0.110861079	0.115299724	0.432709495	ENSG00000064393	HIPK2
ENSG00000064419	1121.557736	-0.201877549	0.145033543	0.072379575	0.343030399	ENSG00000064419	TNPO3
ENSG00000064489	92.14476776	-0.02942006	0.18905203	0.728385131	0.912517159	ENSG00000064489	BORCS8-MEF2B
ENSG00000064490	805.1310245	-0.079269127	0.138559873	0.450802035	0.776034207	ENSG00000064490	RFXANK
ENSG00000064545	566.7568411	-0.250559727	0.262990698	0.06617012	0.327754654	ENSG00000064545	TMEM161A
ENSG00000064547	67.51118915	-0.036225048	0.1992034	0.611260387	0.862947654	ENSG00000064547	LPAR2
ENSG00000064601	2314.843691	-0.114435773	0.132706284	0.273597845	0.63554266	ENSG00000064601	CTSA
ENSG00000064607	4260.885757	-0.056890769	0.108551649	0.539651367	0.827799988	ENSG00000064607	SUGP2
ENSG00000064651	303.9587409	0.018789733	0.169833636	0.853980233	0.956525121	ENSG00000064651	SLC12A2
ENSG00000064652	516.0060168	0.10310225	0.162250633	0.353443223	0.708468761	ENSG00000064652	SNX24
ENSG00000064655	3.337425312	0.00020273	0.208565271	0.997285712	NA	ENSG00000064655	EYA2
ENSG00000064666	6159.059191	-0.246092231	0.189123574	0.056777823	0.304748465	ENSG00000064666	CNN2
ENSG00000064687	381.5820696	0.015750518	0.15764819	0.882625834	0.967597078	ENSG00000064687	ABCA7
ENSG00000064692	319.8432218	0.061468277	0.170924968	0.558117737	0.838046194	ENSG00000064692	SNCAIP
ENSG00000064703	468.2588522	-0.17402149	0.198732768	0.151671219	0.49190853	ENSG00000064703	DDX20
ENSG00000064726	1928.740658	-0.05230006	0.148542341	0.620861602	0.867140167	ENSG00000064726	BTBD1
ENSG00000064763	37.10708259	-0.015727355	0.201315596	0.783383142	0.933479483	ENSG00000064763	FAR2
ENSG00000064787	0.109343154	0.004041433	0.209565788	0.821420476	NA	ENSG00000064787	BCAS1
ENSG00000064835	0.218686309	0.004994694	0.209609197	0.714238619	NA	ENSG00000064835	POU1F1
ENSG00000064886	0.34340684	-0.000646208	0.209582253	0.969169877	NA	ENSG00000064886	CHI3L2
ENSG00000064932	666.477606	-0.205556717	0.183107906	0.097732515	0.40186477	ENSG00000064932	SBNO2
ENSG00000064933	227.8168271	-0.084288228	0.193332637	0.39475107	0.736924291	ENSG00000064933	PMS1
ENSG00000064961	1367.324431	-0.300675878	0.14221644	0.009370189	0.105162578	ENSG00000064961	HMG20B
ENSG00000064989	14.56570304	-0.02134966	0.206453578	0.62107784	NA	ENSG00000064989	CALCRL
ENSG00000064995	748.2815795	0.044504999	0.133938752	0.668674527	0.889416131	ENSG00000064995	TAF11
ENSG00000064999	783.1307357	0.030505555	0.15017478	0.774030693	0.92901824	ENSG00000064999	ANKS1A
ENSG00000065000	4546.572326	-0.194550327	0.122979307	0.056308976	0.303366846	ENSG00000065000	AP3D1
ENSG00000065029	1031.813865	-0.196971146	0.183730406	0.107582743	0.421605447	ENSG00000065029	ZNF76
ENSG00000065054	704.3965324	-0.029550249	0.149377822	0.777225004	0.930204497	ENSG00000065054	SLC9A3R2
ENSG00000065057	436.2375495	-0.480029484	0.21853086	0.003072943	0.048382654	ENSG00000065057	NTHL1
ENSG00000065060	1491.241424	0.04664658	0.122366319	0.640401286	0.875805711	ENSG00000065060	UHRF1BP1
ENSG00000065135	588.6411258	-0.207880718	0.178815618	0.092459709	0.392000429	ENSG00000065135	GNAI3
ENSG00000065150	3290.777265	-0.369403385	0.180995522	0.007193462	0.088115498	ENSG00000065150	IPO5
ENSG00000065154	418.1937551	0.098353074	0.161408271	0.374666102	0.721618373	ENSG00000065154	OAT
ENSG00000065183	742.0184577	0.068377326	0.132447705	0.508926404	0.811194379	ENSG00000065183	WDR3
ENSG00000065243	1030.582624	-0.001879065	0.14747341	0.981944675	0.994777345	ENSG00000065243	PKN2
ENSG00000065268	1076.737297	-0.314133373	0.156162051	0.010674601	0.115161351	ENSG00000065268	WDR18
ENSG00000065308	1255.844479	-0.029439	0.122009434	0.765790674	0.926430183	ENSG00000065308	TRAM2
ENSG00000065320	177.5414239	0.02315139	0.194079317	0.765141585	0.926156493	ENSG00000065320	NTN1
ENSG00000065325	0.109343154	0.004041433	0.209565788	0.821420476	NA	ENSG00000065325	GLP2R
ENSG00000065328	235.6339173	-1.43161176	0.495850572	0.000151043	0.004427067	ENSG00000065328	MCM10
ENSG00000065357	384.4169998	0.352780575	0.237978194	0.021304342	0.174091821	ENSG00000065357	DGKA
ENSG00000065361	93.75071345	-0.024725655	0.195867984	0.734310887	0.915130831	ENSG00000065361	ERBB3
ENSG00000065371	0	NA	NA	NA	NA	ENSG00000065371	ROPN1
ENSG00000065413	33.80802659	-0.095564421	0.233822841	0.093233676	0.393634798	ENSG00000065413	ANKRD44
ENSG00000065427	2994.682741	-0.133394908	0.116336421	0.17119238	0.519028661	ENSG00000065427	KARS1
ENSG00000065457	311.1868352	-0.095297643	0.170993264	0.384111406	0.72984913	ENSG00000065457	ADAT1
ENSG00000065485	176.2445246	-0.050435798	0.186841835	0.586051043	0.851132663	ENSG00000065485	PDIA5
ENSG00000065491	419.2243403	0.050315549	0.155167671	0.636051104	0.874184036	ENSG00000065491	TBC1D22B
ENSG00000065518	2121.66984	0.158566942	0.183042147	0.182648902	0.533272272	ENSG00000065518	NDUFB4
ENSG00000065526	1595.500447	0.060045866	0.117258278	0.541152173	0.828735346	ENSG00000065526	SPEN
ENSG00000065534	581.5234535	-0.024710244	0.206403886	0.582511255	0.849467998	ENSG00000065534	MYLK
ENSG00000065548	889.1656671	0.203747384	0.155697259	0.081072497	0.366574573	ENSG00000065548	ZC3H15
ENSG00000065559	1057.295762	0.118414364	0.140194572	0.271637887	0.63330371	ENSG00000065559	MAP2K4
ENSG00000065600	173.8002857	0.015916518	0.171762905	0.8735255	0.963376924	ENSG00000065600	PACC1
ENSG00000065609	283.342273	0.493197454	0.273902671	0.006501388	0.082485072	ENSG00000065609	SNAP91
ENSG00000065613	1461.284145	0.218051825	0.185782651	0.083671484	0.372607903	ENSG00000065613	SLK
ENSG00000065615	156.7942141	0.005614372	0.176235394	0.954840196	0.987382545	ENSG00000065615	CYB5R4
ENSG00000065618	19.80200836	0.039743827	0.209715285	0.393602983	NA	ENSG00000065618	COL17A1
ENSG00000065621	33.05018055	0.087037578	0.227287433	0.136408548	0.469682442	ENSG00000065621	GSTO2
ENSG00000065665	754.7974482	-0.082899459	0.148106341	0.438275172	0.767084419	ENSG00000065665	SEC61A2
ENSG00000065675	40.94196853	0.024642828	0.202321024	0.679173353	0.892521611	ENSG00000065675	PRKCQ
ENSG00000065717	514.6030068	-0.013612982	0.146684204	0.89451307	0.970422157	ENSG00000065717	TLE2
ENSG00000065802	1827.316802	0.181502268	0.121730953	0.07351044	0.34677859	ENSG00000065802	ASB1
ENSG00000065809	387.0675892	0.095322745	0.166564562	0.386938508	0.731588655	ENSG00000065809	FAM107B
ENSG00000065833	625.0862801	0.079515837	0.168187606	0.461885677	0.784737434	ENSG00000065833	ME1
ENSG00000065882	2878.982247	-0.091692869	0.120626099	0.354346184	0.708728539	ENSG00000065882	TBC1D1
ENSG00000065883	991.0449907	-0.021499107	0.122332061	0.827651859	0.948158652	ENSG00000065883	CDK13
ENSG00000065911	1171.940955	-0.150588597	0.19113564	0.196972041	0.548739541	ENSG00000065911	MTHFD2
ENSG00000065923	123.262312	0.036972927	0.182051354	0.696751459	0.899401408	ENSG00000065923	SLC9A7
ENSG00000065970	986.8975206	-0.07316299	0.12992999	0.47166202	0.790244173	ENSG00000065970	FOXJ2
ENSG00000065978	30160.89294	0.097553991	0.127907841	0.316500744	0.676217858	ENSG00000065978	YBX1
ENSG00000065989	56.60450335	0.112794505	0.251437052	0.021760524	0.176095148	ENSG00000065989	PDE4A
ENSG00000066027	1524.461101	-0.013867601	0.155844193	0.892028032	0.970422157	ENSG00000066027	PPP2R5A
ENSG00000066032	31.60659411	-0.017128631	0.204120147	0.731069677	0.913790056	ENSG00000066032	CTNNA2
ENSG00000066044	2677.257749	-0.245039334	0.139550941	0.028987022	0.208418601	ENSG00000066044	ELAVL1
ENSG00000066056	36.80348734	-0.078937465	0.22085941	0.199754862	0.551983314	ENSG00000066056	TIE1
ENSG00000066084	1975.512019	0.047666797	0.108102803	0.607806082	0.861028269	ENSG00000066084	DIP2B
ENSG00000066117	1237.180283	-0.205300708	0.14944087	0.072976511	0.345160189	ENSG00000066117	SMARCD1
ENSG00000066135	1723.539022	0.205905629	0.154652654	0.077787207	0.357473281	ENSG00000066135	KDM4A
ENSG00000066136	2602.841469	0.107523908	0.114260539	0.26447102	0.626969568	ENSG00000066136	NFYC
ENSG00000066185	11.29121198	0.007807634	0.207867433	0.782306496	NA	ENSG00000066185	ZMYND12
ENSG00000066230	51.04985527	-0.006383663	0.198043538	0.918569621	0.977527221	ENSG00000066230	SLC9A3
ENSG00000066248	31.41653021	-0.0271987	0.203974103	0.622623547	0.868052132	ENSG00000066248	NGEF
ENSG00000066279	240.5172452	-1.129661056	0.491978466	0.00079942	0.017473917	ENSG00000066279	ASPM
ENSG00000066294	0	NA	NA	NA	NA	ENSG00000066294	CD84
ENSG00000066322	824.7448189	-0.118619199	0.169504358	0.292333599	0.653026486	ENSG00000066322	ELOVL1
ENSG00000066336	1.485103821	-0.000792206	0.209227646	0.924910265	NA	ENSG00000066336	SPI1
ENSG00000066379	231.0284038	-0.083199588	0.171769945	0.438789204	0.767340193	ENSG00000066379	POLR1H
ENSG00000066382	531.3566936	0.017127369	0.151499341	0.871262717	0.963319372	ENSG00000066382	MPPED2
ENSG00000066405	1.721643385	0.00530621	0.209417036	0.625517915	NA	ENSG00000066405	CLDN18
ENSG00000066422	266.9257493	-0.005483841	0.16043471	0.956174371	0.987714966	ENSG00000066422	ZBTB11
ENSG00000066427	162.8465572	0.131624733	0.254490984	0.08401788	0.372927923	ENSG00000066427	ATXN3
ENSG00000066455	548.8345917	0.123998569	0.150770337	0.263353071	0.625469054	ENSG00000066455	GOLGA5
ENSG00000066468	692.1866292	0.074301908	0.174926854	0.483287824	0.797964986	ENSG00000066468	FGFR2
ENSG00000066557	218.2838888	0.00145682	0.173567812	0.990002451	0.997951735	ENSG00000066557	LRRC40
ENSG00000066583	1416.267698	-0.14265326	0.162510673	0.210919136	0.565721094	ENSG00000066583	ISOC1
ENSG00000066629	319.5244652	-0.30031428	0.246872784	0.040174636	0.251841772	ENSG00000066629	EML1
ENSG00000066651	138.2565977	0.486406683	0.416097251	0.014195697	0.136529965	ENSG00000066651	TRMT11
ENSG00000066654	377.4209353	0.156649248	0.20063566	0.184461572	0.534783383	ENSG00000066654	THUMPD1
ENSG00000066697	596.3965641	0.122916134	0.17006006	0.278954922	0.642229581	ENSG00000066697	MSANTD3
ENSG00000066735	598.296675	-0.692354306	0.188048528	1.92E-05	0.000780746	ENSG00000066735	KIF26A
ENSG00000066739	670.3939691	-0.012285237	0.138865804	0.903399145	0.972438508	ENSG00000066739	ATG2B
ENSG00000066777	840.9672087	0.079734214	0.148634041	0.460475847	0.784068504	ENSG00000066777	ARFGEF1
ENSG00000066813	0	NA	NA	NA	NA	ENSG00000066813	ACSM2B
ENSG00000066827	231.3444352	0.088756278	0.176361556	0.410975759	0.747257385	ENSG00000066827	ZFAT
ENSG00000066855	179.6554324	-0.039185149	0.17323857	0.693347937	0.898413759	ENSG00000066855	MTFR1
ENSG00000066923	13.85979805	-0.013991749	0.206447421	0.717865237	NA	ENSG00000066923	STAG3
ENSG00000066926	792.4682558	-0.026927399	0.136064805	0.794931488	0.937233323	ENSG00000066926	FECH
ENSG00000066933	902.5508096	0.058665834	0.151680711	0.586853962	0.851565213	ENSG00000066933	MYO9A
ENSG00000067048	797.0907368	0.047268934	0.145721662	0.656087893	0.88420157	ENSG00000067048	DDX3Y
ENSG00000067057	17205.51969	-0.0513677	0.13193309	0.603883463	0.858643962	ENSG00000067057	PFKP
ENSG00000067064	696.1303819	-0.038891678	0.162541492	0.70777648	0.903330378	ENSG00000067064	IDI1
ENSG00000067066	49.40860054	0.07900541	0.212927847	0.30375002	0.663433068	ENSG00000067066	SP100
ENSG00000067082	1216.063082	0.116884041	0.13233207	0.274725617	0.63649096	ENSG00000067082	KLF6
ENSG00000067113	322.4601916	0.163641853	0.188431554	0.172061274	0.519842067	ENSG00000067113	PLPP1
ENSG00000067141	1819.654339	0.121664227	0.120750937	0.222425767	0.579145897	ENSG00000067141	NEO1
ENSG00000067167	503.7178861	-0.148692359	0.207378903	0.19523806	0.547361091	ENSG00000067167	TRAM1
ENSG00000067177	418.327289	0.066329373	0.153101209	0.538323851	0.82674201	ENSG00000067177	PHKA1
ENSG00000067182	1047.968917	-0.056518733	0.133430973	0.594146389	0.855087163	ENSG00000067182	TNFRSF1A
ENSG00000067191	347.7365118	-0.127240678	0.182634944	0.262802504	0.624991001	ENSG00000067191	CACNB1
ENSG00000067208	280.5740179	-0.037972633	0.166139698	0.711728982	0.904347916	ENSG00000067208	EVI5
ENSG00000067221	187.4216122	-0.073382277	0.185144041	0.465683434	0.787217659	ENSG00000067221	STOML1
ENSG00000067225	23630.58757	-0.342347881	0.109040972	0.000505051	0.011901409	ENSG00000067225	PKM
ENSG00000067248	536.4475276	-0.026977378	0.149941359	0.796099222	0.937605942	ENSG00000067248	DHX29
ENSG00000067334	583.601695	-0.080361749	0.170032905	0.453151436	0.778069023	ENSG00000067334	DNTTIP2
ENSG00000067365	365.2080519	0.134867055	0.189568672	0.240164978	0.599714906	ENSG00000067365	METTL22
ENSG00000067369	2385.327963	0.111068227	0.112464025	0.243995872	0.605058621	ENSG00000067369	TP53BP1
ENSG00000067445	1252.914501	0.035862293	0.132260733	0.726481488	0.91114356	ENSG00000067445	TRO
ENSG00000067533	639.8476803	0.219564373	0.17456351	0.075766112	0.353325835	ENSG00000067533	RRP15
ENSG00000067560	6888.266634	-0.03798931	0.13807981	0.714295315	0.905311455	ENSG00000067560	RHOA
ENSG00000067596	1056.448536	0.090122795	0.13324978	0.388582526	0.732354419	ENSG00000067596	DHX8
ENSG00000067601	39.35181439	0.066706247	0.219470001	0.167830753	0.515781427	ENSG00000067601	PMS2P4
ENSG00000067606	841.6621541	0.092396062	0.166555402	0.400045318	0.739901289	ENSG00000067606	PRKCZ
ENSG00000067646	187.4534802	-0.05066994	0.175608566	0.613830063	0.864039816	ENSG00000067646	ZFY
ENSG00000067704	3310.248474	0.073813408	0.110477963	0.432814616	0.763968174	ENSG00000067704	IARS2
ENSG00000067715	77.92403533	0.183670752	0.303861022	0.050889743	0.288422651	ENSG00000067715	SYT1
ENSG00000067798	139.8955472	0.029355228	0.184173768	0.748130645	0.920677059	ENSG00000067798	NAV3
ENSG00000067829	1397.1226	-0.051219236	0.141628419	0.622198093	0.868052132	ENSG00000067829	IDH3G
ENSG00000067836	1955.452842	0.024420233	0.128615718	0.818577267	0.945552377	ENSG00000067836	ROGDI
ENSG00000067840	221.8717036	-0.134090124	0.194521562	0.239059861	0.598149147	ENSG00000067840	PDZD4
ENSG00000067842	0.902246552	0.001659205	0.20927494	0.893545682	NA	ENSG00000067842	ATP2B3
ENSG00000067900	1105.756086	0.177560861	0.185060937	0.143441109	0.48173664	ENSG00000067900	ROCK1
ENSG00000067955	596.09921	-0.537566627	0.181832981	0.000335013	0.00854378	ENSG00000067955	CBFB
ENSG00000067992	165.6265249	-0.005443948	0.174357993	0.953180022	0.986941553	ENSG00000067992	PDK3
ENSG00000068001	1295.930033	-0.145328337	0.129010235	0.161933479	0.507543324	ENSG00000068001	HYAL2
ENSG00000068024	295.5182366	-0.171902173	0.215306119	0.151783855	0.491950569	ENSG00000068024	HDAC4
ENSG00000068028	354.6787966	-0.440304622	0.245218744	0.008081682	0.095360476	ENSG00000068028	RASSF1
ENSG00000068078	135.2934707	-0.352139861	0.567458355	0.02132472	0.174158022	ENSG00000068078	FGFR3
ENSG00000068079	52.80150344	-0.044475471	0.206611405	0.45445193	0.778793801	ENSG00000068079	IFI35
ENSG00000068097	505.5861473	0.149579832	0.161903172	0.19127386	0.54246521	ENSG00000068097	HEATR6
ENSG00000068120	854.9648322	-0.187346627	0.159420522	0.109186075	0.423392868	ENSG00000068120	COASY
ENSG00000068137	665.9083052	-0.136813381	0.165151696	0.230547911	0.588123118	ENSG00000068137	PLEKHH3
ENSG00000068305	4095.01647	0.256103437	0.185166183	0.048809586	0.282271827	ENSG00000068305	MEF2A
ENSG00000068308	1032.221524	-0.132802451	0.140398035	0.218858893	0.576093957	ENSG00000068308	OTUD5
ENSG00000068323	1268.805106	0.090516416	0.121290952	0.363526264	0.715151441	ENSG00000068323	TFE3
ENSG00000068354	541.0182984	0.157570575	0.157835269	0.16704526	0.514985008	ENSG00000068354	TBC1D25
ENSG00000068366	404.8165567	-0.203238737	0.206910334	0.108447045	0.422181608	ENSG00000068366	ACSL4
ENSG00000068383	2187.059074	-0.037113317	0.129857219	0.754467002	0.923457196	ENSG00000068383	INPP5A
ENSG00000068394	515.1157735	0.019003179	0.151333868	0.857058485	0.958095482	ENSG00000068394	GPKOW
ENSG00000068400	872.0240439	0.333668621	0.214466016	0.021566231	0.175319779	ENSG00000068400	GRIPAP1
ENSG00000068438	602.1267238	-0.161890531	0.161465359	0.16207326	0.507543324	ENSG00000068438	FTSJ1
ENSG00000068489	617.343663	-1.826487569	0.294223694	2.75E-11	5.14E-09	ENSG00000068489	PRR11
ENSG00000068615	855.4243668	0.068837991	0.141498918	0.517412205	0.814470655	ENSG00000068615	REEP1
ENSG00000068650	2877.453305	-0.107900093	0.112206223	0.258292249	0.620934391	ENSG00000068650	ATP11A
ENSG00000068654	3041.322462	-0.091291941	0.111294579	0.333472496	0.692265546	ENSG00000068654	POLR1A
ENSG00000068697	1802.881381	-0.113685594	0.127951646	0.267940292	0.630139419	ENSG00000068697	LAPTM4A
ENSG00000068724	209.402266	0.092798936	0.18387246	0.385104194	0.730261742	ENSG00000068724	TTC7A
ENSG00000068745	1097.534959	0.14891655	0.135322226	0.163833039	0.510686771	ENSG00000068745	IP6K2
ENSG00000068781	107.4119352	-0.022121138	0.194251519	0.766635689	0.92652018	ENSG00000068781	STON1-GTF2A1L
ENSG00000068784	316.3077193	0.159770048	0.201253426	0.178602857	0.527955852	ENSG00000068784	SRBD1
ENSG00000068793	1384.468246	-0.039160736	0.122888	0.692260289	0.897960115	ENSG00000068793	NA
ENSG00000068796	495.1299449	0.026260596	0.150301104	0.803767726	0.940469231	ENSG00000068796	KIF2A
ENSG00000068831	486.3800763	0.043768163	0.169578248	0.670334807	0.889762762	ENSG00000068831	RASGRP2
ENSG00000068878	1547.843964	0.046103132	0.13190652	0.657769003	0.884876986	ENSG00000068878	PSME4
ENSG00000068885	323.869315	-0.003949625	0.166782139	0.966722906	0.991470237	ENSG00000068885	IFT80
ENSG00000068903	849.861568	0.044659137	0.151136904	0.651393692	0.881827551	ENSG00000068903	SIRT2
ENSG00000068912	535.9953382	-0.000602211	0.143858563	0.993757573	0.998763367	ENSG00000068912	ERLEC1
ENSG00000068971	497.6736648	0.089885587	0.164417829	0.410465568	0.746981795	ENSG00000068971	PPP2R5B
ENSG00000068976	2122.652764	-0.07246513	0.147809478	0.497525195	0.805273369	ENSG00000068976	PYGM
ENSG00000068985	0	NA	NA	NA	NA	ENSG00000068985	PAGE1
ENSG00000069011	5.466907397	0.001280361	0.207768909	0.965352921	NA	ENSG00000069011	PITX1
ENSG00000069018	0.605255933	0.003468408	0.209551077	0.821426423	NA	ENSG00000069018	TRPC7
ENSG00000069020	1235.148506	0.421206636	0.146618355	0.000670432	0.015168668	ENSG00000069020	MAST4
ENSG00000069122	7.18951354	-0.010280763	0.207747746	0.733714738	NA	ENSG00000069122	ADGRF5
ENSG00000069188	1821.409306	0.249779477	0.185056966	0.052660759	0.29335236	ENSG00000069188	SDK2
ENSG00000069206	0	NA	NA	NA	NA	ENSG00000069206	ADAM7
ENSG00000069248	963.853831	-0.097606615	0.139549224	0.358348624	0.712079224	ENSG00000069248	NUP133
ENSG00000069275	4663.710596	-0.150690637	0.137046397	0.173203426	0.521226942	ENSG00000069275	NUCKS1
ENSG00000069329	2205.408721	-0.018806597	0.131970013	0.852272965	0.955985157	ENSG00000069329	VPS35
ENSG00000069345	1551.852426	0.10811435	0.142320491	0.316493584	0.676217858	ENSG00000069345	DNAJA2
ENSG00000069399	307.1947524	0.177585834	0.234341035	0.133892612	0.465055543	ENSG00000069399	BCL3
ENSG00000069424	71.92411028	-0.043943012	0.200276111	0.54850094	0.832759365	ENSG00000069424	KCNAB2
ENSG00000069431	261.8794747	0.868402484	0.32013136	0.00036114	0.009073319	ENSG00000069431	ABCC9
ENSG00000069482	25.95730996	0.024754349	0.205356352	0.619851781	0.867140167	ENSG00000069482	GAL
ENSG00000069493	74.56583692	0.054874467	0.199769738	0.494375326	0.804971198	ENSG00000069493	CLEC2D
ENSG00000069509	216.9268506	0.138540082	0.223932322	0.190695388	0.54226474	ENSG00000069509	FUNDC1
ENSG00000069535	56.20305034	-0.059827211	0.209922195	0.356814567	0.711102789	ENSG00000069535	MAOB
ENSG00000069667	72.79514151	-0.006897091	0.192292842	0.926108056	0.980558174	ENSG00000069667	RORA
ENSG00000069696	3.144640468	0.004352892	0.208366779	0.852143523	NA	ENSG00000069696	DRD4
ENSG00000069702	178.0010905	0.009714228	0.176741898	0.921300029	0.978134299	ENSG00000069702	TGFBR3
ENSG00000069712	34.2430648	1.68830321	0.902016904	0.001571375	0.029533651	ENSG00000069712	NA
ENSG00000069764	0.542895668	0.004443605	0.209591454	0.714239713	NA	ENSG00000069764	PLA2G10
ENSG00000069812	2.848002266	0.023938967	0.211354271	0.077276901	NA	ENSG00000069812	HES2
ENSG00000069849	861.1202816	-0.322670582	0.173319797	0.01423767	0.136747184	ENSG00000069849	ATP1B3
ENSG00000069869	288.1365794	-0.040542327	0.167773427	0.690767292	0.897364909	ENSG00000069869	NEDD4
ENSG00000069943	58.27947104	0.056454892	0.202888008	0.459403145	0.783243154	ENSG00000069943	PIGB
ENSG00000069956	937.5579985	-0.004138635	0.139191288	0.966778007	0.991470237	ENSG00000069956	MAPK6
ENSG00000069966	507.2875265	-0.01780106	0.16135179	0.860568487	0.958683671	ENSG00000069966	GNB5
ENSG00000069974	200.8192346	-0.304169514	0.309416659	0.042373572	0.259983315	ENSG00000069974	RAB27A
ENSG00000069998	905.8140987	-0.03246705	0.146230037	0.757861541	0.92443337	ENSG00000069998	HDHD5
ENSG00000070010	1000.999036	-0.071260307	0.13397858	0.486661762	0.800624348	ENSG00000070010	UFD1
ENSG00000070018	942.4207832	0.093356026	0.129932343	0.367549874	0.716440089	ENSG00000070018	LRP6
ENSG00000070019	0.207067359	-0.00454838	0.209607282	0.716920932	NA	ENSG00000070019	GUCY2C
ENSG00000070031	7.505809324	-0.019008646	0.208322877	0.55667138	NA	ENSG00000070031	SCT
ENSG00000070047	1960.982092	-0.305611139	0.150096735	0.010733255	0.115525009	ENSG00000070047	PHRF1
ENSG00000070061	1591.167448	0.010212538	0.120149966	0.919368969	0.977527221	ENSG00000070061	ELP1
ENSG00000070081	500.7506188	-0.150450721	0.205866265	0.193232381	0.544969096	ENSG00000070081	NUCB2
ENSG00000070087	3091.602697	-0.261929544	0.160338994	0.030361327	0.214601116	ENSG00000070087	PFN2
ENSG00000070159	140.4554899	-0.026291034	0.182309659	0.772869541	0.928749294	ENSG00000070159	PTPN3
ENSG00000070182	3862.256377	-0.139058063	0.110110165	0.140513994	0.477217441	ENSG00000070182	SPTB
ENSG00000070190	0.904268861	-0.000555569	0.209354872	0.951493099	NA	ENSG00000070190	DAPP1
ENSG00000070193	137.552499	0.132449705	0.261598557	0.051763725	0.290130461	ENSG00000070193	FGF10
ENSG00000070214	181.9824113	0.025948603	0.186193358	0.771567758	0.928749294	ENSG00000070214	SLC44A1
ENSG00000070269	255.9416171	0.383677951	0.326173664	0.02332045	0.184508594	ENSG00000070269	TMEM260
ENSG00000070366	1709.092654	-0.041535107	0.127116735	0.680185986	0.892836865	ENSG00000070366	SMG6
ENSG00000070367	683.3918349	-0.045972877	0.158772412	0.665875471	0.888045904	ENSG00000070367	EXOC5
ENSG00000070371	158.5467863	-0.163379414	0.224866857	0.157230183	0.501341285	ENSG00000070371	CLTCL1
ENSG00000070388	0.478515193	-0.001395703	0.209434165	0.921567125	NA	ENSG00000070388	FGF22
ENSG00000070404	567.040857	-0.021917979	0.200038009	0.731251786	0.913819166	ENSG00000070404	FSTL3
ENSG00000070413	1965.778543	-0.218391076	0.127483661	0.037581599	0.242002977	ENSG00000070413	DGCR2
ENSG00000070423	804.5352975	-0.217578426	0.152424767	0.060660687	0.315799848	ENSG00000070423	RNF126
ENSG00000070444	590.8238734	0.055251765	0.158924441	0.604567371	0.859185807	ENSG00000070444	MNT
ENSG00000070476	824.4699254	-0.005011663	0.139628175	0.960123589	0.989345045	ENSG00000070476	ZXDC
ENSG00000070495	933.5767342	-0.189563898	0.153565507	0.099740355	0.4049845	ENSG00000070495	JMJD6
ENSG00000070501	263.2127953	0.122388994	0.200812572	0.261984485	0.624623849	ENSG00000070501	POLB
ENSG00000070526	22.35129289	-0.023166136	0.204060975	0.660419729	NA	ENSG00000070526	ST6GALNAC1
ENSG00000070540	1094.424531	0.01481884	0.134984964	0.887468773	0.96852769	ENSG00000070540	WIPI1
ENSG00000070601	86.18374791	0.041564638	0.195152095	0.609500879	0.862051792	ENSG00000070601	FRMPD1
ENSG00000070610	4392.312798	-0.077427269	0.105342926	0.387532396	0.731833675	ENSG00000070610	GBA2
ENSG00000070614	4281.056019	-0.054048622	0.110771902	0.568016928	0.842511131	ENSG00000070614	NDST1
ENSG00000070669	897.3513346	-0.072684653	0.185171159	0.467067672	0.787684138	ENSG00000070669	ASNS
ENSG00000070718	391.0927475	-0.000192364	0.147516975	0.996703176	0.998763367	ENSG00000070718	AP3M2
ENSG00000070729	0	NA	NA	NA	NA	ENSG00000070729	CNGB1
ENSG00000070731	8.23676444	0.016501735	0.208179844	0.600956065	NA	ENSG00000070731	ST6GALNAC2
ENSG00000070748	0	NA	NA	NA	NA	ENSG00000070748	CHAT
ENSG00000070756	7175.289922	-0.358976624	0.11188446	0.000302765	0.007929546	ENSG00000070756	PABPC1
ENSG00000070759	23.05077592	0.010658542	0.20474738	0.817947743	NA	ENSG00000070759	TESK2
ENSG00000070761	1231.942906	-0.106415712	0.130656615	0.304834059	0.664572916	ENSG00000070761	CFAP20
ENSG00000070770	1009.519592	-0.011664695	0.135916781	0.908419867	0.974163636	ENSG00000070770	CSNK2A2
ENSG00000070778	1755.838781	-0.475720669	0.142112393	0.000112169	0.003445955	ENSG00000070778	PTPN21
ENSG00000070785	570.0708697	-0.128068435	0.152929102	0.249217518	0.611449277	ENSG00000070785	EIF2B3
ENSG00000070808	1070.316178	0.067723391	0.155638599	0.527777562	0.820498903	ENSG00000070808	CAMK2A
ENSG00000070814	2160.160303	-0.425954	0.13481214	0.000261338	0.007021475	ENSG00000070814	TCOF1
ENSG00000070831	3344.208113	0.087681989	0.113044135	0.367467621	0.716440089	ENSG00000070831	CDC42
ENSG00000070882	453.6943303	0.309418099	0.301192302	0.040798147	0.253699934	ENSG00000070882	OSBPL3
ENSG00000070886	4.326926097	0.020401547	0.210070047	0.33350146	NA	ENSG00000070886	EPHA8
ENSG00000070915	0.414134718	-0.005211106	0.20965177	0.559901988	NA	ENSG00000070915	SLC12A3
ENSG00000070950	176.5569262	-0.192122594	0.247590796	0.112207761	0.428393067	ENSG00000070950	RAD18
ENSG00000070961	757.215571	0.11985021	0.153408886	0.281075631	0.643621261	ENSG00000070961	ATP2B1
ENSG00000070985	0	NA	NA	NA	NA	ENSG00000070985	TRPM5
ENSG00000071051	1306.987099	-0.061893503	0.11877493	0.536265972	0.826000986	ENSG00000071051	NCK2
ENSG00000071054	7901.126553	0.168036347	0.108211057	0.067156195	0.330355139	ENSG00000071054	MAP4K4
ENSG00000071073	139.6080745	0.023464079	0.185887645	0.791781544	0.936564078	ENSG00000071073	MGAT4A
ENSG00000071082	8244.700515	0.080538371	0.164137611	0.444567493	0.771076472	ENSG00000071082	RPL31
ENSG00000071127	13944.20985	-0.001208268	0.097317146	0.946344636	0.985706936	ENSG00000071127	WDR1
ENSG00000071189	385.3660969	0.061495076	0.180251857	0.542947968	0.829806063	ENSG00000071189	SNX13
ENSG00000071203	0	NA	NA	NA	NA	ENSG00000071203	MS4A12
ENSG00000071205	1416.10573	0.279325758	0.141567988	0.01475962	0.139493653	ENSG00000071205	ARHGAP10
ENSG00000071242	2616.819046	0.02070912	0.112081303	0.827921137	0.948158652	ENSG00000071242	RPS6KA2
ENSG00000071243	168.8579473	-0.036459557	0.181714349	0.696828383	0.899401408	ENSG00000071243	ING3
ENSG00000071246	2899.385219	0.000171229	0.192537954	0.998402715	0.999389001	ENSG00000071246	VASH1
ENSG00000071282	416.5948983	-0.158324022	0.227270836	0.163435259	0.509899345	ENSG00000071282	LMCD1
ENSG00000071462	1333.856999	0.025076605	0.133259424	0.803217183	0.940130127	ENSG00000071462	BUD23
ENSG00000071537	1119.983441	0.076880424	0.140008346	0.467681978	0.788171613	ENSG00000071537	SEL1L
ENSG00000071539	501.802054	-1.682988435	0.337516766	2.99E-08	2.57E-06	ENSG00000071539	TRIP13
ENSG00000071553	2837.767636	0.068050683	0.11718811	0.484933048	0.799170564	ENSG00000071553	ATP6AP1
ENSG00000071564	2200.358337	-0.578253528	0.16615761	5.09E-05	0.001787992	ENSG00000071564	TCF3
ENSG00000071575	1256.068733	0.011093989	0.131543217	0.916619112	0.977093382	ENSG00000071575	TRIB2
ENSG00000071626	3180.985334	-0.547358808	0.159114597	6.40E-05	0.002176092	ENSG00000071626	DAZAP1
ENSG00000071655	2771.865346	-0.438904095	0.179697651	0.002056449	0.036465982	ENSG00000071655	MBD3
ENSG00000071677	0	NA	NA	NA	NA	ENSG00000071677	PRLH
ENSG00000071794	1151.473109	-0.166723259	0.159477538	0.148831202	0.488631384	ENSG00000071794	HLTF
ENSG00000071859	1889.982225	0.162491173	0.145109787	0.141102611	0.477934538	ENSG00000071859	FAM50A
ENSG00000071889	1788.993532	0.082723531	0.139347755	0.438285645	0.767084419	ENSG00000071889	FAM3A
ENSG00000071894	3192.804271	-0.158126446	0.119430782	0.111796176	0.427823186	ENSG00000071894	CPSF1
ENSG00000071909	17.36591017	0.012851946	0.205309451	0.773501553	NA	ENSG00000071909	MYO3B
ENSG00000071967	168.0300142	0.012845532	0.185617592	0.883094997	0.967605285	ENSG00000071967	CYBRD1
ENSG00000071991	6.208605899	0.008040156	0.208370388	0.745206342	NA	ENSG00000071991	CDH19
ENSG00000071994	921.5673346	-0.051766751	0.130494291	0.612882305	0.863562611	ENSG00000071994	PDCD2
ENSG00000072041	7.473566887	0.036579552	0.212291076	0.221071412	NA	ENSG00000072041	SLC6A15
ENSG00000072042	1108.035154	-0.070604983	0.140611099	0.503641397	0.808139203	ENSG00000072042	RDH11
ENSG00000072062	7383.750341	-0.005102283	0.116603409	0.965088077	0.990907698	ENSG00000072062	PRKACA
ENSG00000072071	1117.24485	-0.14416209	0.204157359	0.206967923	0.561979331	ENSG00000072071	ADGRL1
ENSG00000072080	0	NA	NA	NA	NA	ENSG00000072080	SPP2
ENSG00000072110	10534.46635	-0.181404578	0.113195969	0.071425777	0.341071886	ENSG00000072110	ACTN1
ENSG00000072121	1239.62024	-0.105840494	0.130754697	0.309240077	0.669629523	ENSG00000072121	ZFYVE26
ENSG00000072133	40.40543895	0.038417853	0.205497658	0.513877096	0.813797169	ENSG00000072133	RPS6KA6
ENSG00000072134	1441.868719	-0.082089932	0.128826224	0.423771214	0.757699854	ENSG00000072134	EPN2
ENSG00000072135	288.6858401	-0.083905965	0.171692894	0.435822661	0.765617864	ENSG00000072135	PTPN18
ENSG00000072163	4823.38696	-0.038810474	0.133608239	0.705993185	0.902968931	ENSG00000072163	LIMS2
ENSG00000072182	12.77111285	0.018356618	0.207291531	0.625841233	NA	ENSG00000072182	ASIC4
ENSG00000072195	6132.139433	0.023847991	0.105394045	0.79114196	0.936354067	ENSG00000072195	SPEG
ENSG00000072201	46.34406673	0.009391499	0.203068641	0.859507041	0.958592897	ENSG00000072201	LNX1
ENSG00000072210	1510.014793	-0.040595516	0.118048006	0.676408425	0.891553209	ENSG00000072210	ALDH3A2
ENSG00000072274	1229.855311	0.043309259	0.127110915	0.671928485	0.890007235	ENSG00000072274	TFRC
ENSG00000072310	618.8990602	-0.52833624	0.364283625	0.009328719	0.104863076	ENSG00000072310	SREBF1
ENSG00000072315	19.11606325	0.048825466	0.214842801	0.185030705	NA	ENSG00000072315	TRPC5
ENSG00000072364	2462.794377	0.135804627	0.122356709	0.179785222	0.529774089	ENSG00000072364	AFF4
ENSG00000072401	166.4921798	0.014955044	0.170928261	0.882309676	0.967566873	ENSG00000072401	UBE2D1
ENSG00000072415	617.8910149	0.173169373	0.16909746	0.147606605	0.488092684	ENSG00000072415	MPP5
ENSG00000072422	489.4510903	0.139108795	0.183666661	0.230164592	0.587912324	ENSG00000072422	RHOBTB1
ENSG00000072444	0.414134718	-0.005211106	0.20965177	0.559901988	NA	ENSG00000072444	NA
ENSG00000072501	2845.257847	-0.396090973	0.149668926	0.001323649	0.025792969	ENSG00000072501	SMC1A
ENSG00000072506	2054.29135	-0.046299996	0.13589723	0.651659376	0.882018883	ENSG00000072506	HSD17B10
ENSG00000072518	1317.454833	-0.045792237	0.122074203	0.643892204	0.878462667	ENSG00000072518	MARK2
ENSG00000072571	217.9357127	-1.776861468	0.336679231	6.26E-09	6.35E-07	ENSG00000072571	HMMR
ENSG00000072609	942.7246976	0.024904968	0.129279596	0.810505505	0.943228831	ENSG00000072609	CHFR
ENSG00000072657	8.625814991	0.000207128	0.207002543	0.997775004	NA	ENSG00000072657	TRHDE
ENSG00000072682	903.7938486	0.379419762	0.163981036	0.003774638	0.056676666	ENSG00000072682	P4HA2
ENSG00000072694	0.414134718	-0.005211106	0.20965177	0.559901988	NA	ENSG00000072694	FCGR2B
ENSG00000072736	921.8086398	0.179412854	0.148112071	0.112247077	0.428393067	ENSG00000072736	NFATC3
ENSG00000072756	271.1102442	0.0361395	0.159159247	0.731292319	0.913819166	ENSG00000072756	TRNT1
ENSG00000072778	5883.396382	0.106686342	0.121563186	0.279635828	0.642727455	ENSG00000072778	ACADVL
ENSG00000072786	650.0170509	0.080903776	0.146078605	0.453926098	0.778519516	ENSG00000072786	STK10
ENSG00000072803	2140.668627	0.133115797	0.123434698	0.188164521	0.539689021	ENSG00000072803	FBXW11
ENSG00000072818	14.45411648	0.050725684	0.214035831	0.242030387	NA	ENSG00000072818	ACAP1
ENSG00000072832	1970.377841	0.271500073	0.146017607	0.019574791	0.165982063	ENSG00000072832	CRMP1
ENSG00000072840	567.693433	-0.140668098	0.166777333	0.220228248	0.57769043	ENSG00000072840	EVC
ENSG00000072849	394.4605468	-0.002248226	0.17108864	0.979698084	0.994505093	ENSG00000072849	DERL2
ENSG00000072858	0.17170342	-0.000612335	0.209583214	0.969171885	NA	ENSG00000072858	SIDT1
ENSG00000072864	455.9344136	-0.9344079	0.24165488	6.64E-06	0.000310896	ENSG00000072864	NDE1
ENSG00000072952	164.4190951	-0.206667891	0.270383968	0.093596358	0.394658585	ENSG00000072952	IRAG1
ENSG00000072954	424.4054936	-0.095690738	0.171248769	0.382235795	0.728993635	ENSG00000072954	TMEM38A
ENSG00000072958	1674.731063	-0.103206372	0.134110697	0.325744205	0.68488158	ENSG00000072958	AP1M1
ENSG00000073008	1216.974059	-0.042653749	0.146803579	0.683119301	0.893722763	ENSG00000073008	PVR
ENSG00000073009	497.4909611	0.002758721	0.148890101	0.98074187	0.994517786	ENSG00000073009	NA
ENSG00000073050	905.5578058	-0.474372337	0.178313989	0.000983022	0.020371506	ENSG00000073050	XRCC1
ENSG00000073060	1070.748658	-0.089481007	0.163520054	0.412748524	0.749232317	ENSG00000073060	SCARB1
ENSG00000073067	4.891427184	0.031407628	0.212137493	0.144377162	NA	ENSG00000073067	CYP2W1
ENSG00000073111	1335.024527	-1.585303665	0.293339568	3.16E-09	3.45E-07	ENSG00000073111	MCM2
ENSG00000073146	4.001653873	-0.004245179	0.208061978	0.867114499	NA	ENSG00000073146	MOV10L1
ENSG00000073150	121.8450258	-0.878285608	0.495603733	0.002837189	0.045581385	ENSG00000073150	PANX2
ENSG00000073169	524.2876852	-0.427228664	0.199709847	0.004421841	0.063554438	ENSG00000073169	SELENOO
ENSG00000073282	0.864289472	0.003393391	0.209473409	0.723530177	NA	ENSG00000073282	TP63
ENSG00000073331	34.00464035	-0.084715329	0.224311961	0.171374576	0.519297604	ENSG00000073331	ALPK1
ENSG00000073350	1274.78672	-0.248045104	0.143596292	0.029533897	0.210748423	ENSG00000073350	LLGL2
ENSG00000073417	167.3493866	0.021692207	0.177095718	0.82311463	0.947323068	ENSG00000073417	PDE8A
ENSG00000073464	669.502437	-0.036732099	0.145089125	0.72607391	0.910868383	ENSG00000073464	CLCN4
ENSG00000073536	778.7002523	-0.191760454	0.15525905	0.09756367	0.401403196	ENSG00000073536	NLE1
ENSG00000073578	6464.120117	-0.002484335	0.105544551	0.977950467	0.994138684	ENSG00000073578	SDHA
ENSG00000073584	2456.044696	0.032563901	0.113132395	0.733534017	0.914860673	ENSG00000073584	SMARCE1
ENSG00000073598	6.870311737	-0.03204885	0.212089375	0.172219045	NA	ENSG00000073598	FNDC8
ENSG00000073605	116.6160288	0.181072864	0.263617066	0.105734789	0.417793434	ENSG00000073605	GSDMB
ENSG00000073614	1125.091412	0.29078847	0.155707257	0.017136293	0.153372523	ENSG00000073614	KDM5A
ENSG00000073670	1523.184069	-0.091764099	0.164027861	0.40135458	0.741142177	ENSG00000073670	ADAM11
ENSG00000073711	1342.033772	0.317624223	0.149853154	0.008375528	0.097629616	ENSG00000073711	PPP2R3A
ENSG00000073712	2984.37814	0.000375574	0.12529454	0.967063056	0.991470237	ENSG00000073712	FERMT2
ENSG00000073734	4.883911798	-0.010093212	0.208016409	0.716431448	NA	ENSG00000073734	ABCB11
ENSG00000073737	39.38977359	0.024782923	0.205747227	0.610059724	0.862240434	ENSG00000073737	DHRS9
ENSG00000073754	0	NA	NA	NA	NA	ENSG00000073754	CD5L
ENSG00000073756	26.9549893	0.005666189	0.209118515	0.766305013	0.926430183	ENSG00000073756	PTGS2
ENSG00000073792	2920.678642	0.207215423	0.154630076	0.077509075	0.357051074	ENSG00000073792	IGF2BP2
ENSG00000073803	258.4244524	0.044516334	0.162405174	0.672396558	0.890544074	ENSG00000073803	MAP3K13
ENSG00000073849	3064.737919	0.150459088	0.125974906	0.143659499	0.482005854	ENSG00000073849	ST6GAL1
ENSG00000073861	0.540875458	-0.004631105	0.209612369	0.716912773	NA	ENSG00000073861	TBX21
ENSG00000073905	4.894398675	-0.004903865	0.207863759	0.868655085	NA	ENSG00000073905	VDAC1P1
ENSG00000073910	2116.125229	0.230484528	0.158046902	0.054179513	0.29790332	ENSG00000073910	FRY
ENSG00000073921	2231.590211	0.003323251	0.1411672	0.97555999	0.993638032	ENSG00000073921	PICALM
ENSG00000073969	1106.199314	0.365385961	0.191140283	0.009784128	0.107911937	ENSG00000073969	NSF
ENSG00000074047	947.3467386	-0.083894136	0.143731688	0.432196135	0.763687682	ENSG00000074047	GLI2
ENSG00000074054	2028.241909	0.152451835	0.131623839	0.148258239	0.488092684	ENSG00000074054	CLASP1
ENSG00000074071	1453.175795	-0.359729727	0.167416133	0.006051321	0.078165322	ENSG00000074071	MRPS34
ENSG00000074181	1454.229193	-0.246805425	0.271770313	0.068289132	0.333021658	ENSG00000074181	NOTCH3
ENSG00000074201	808.8377993	0.088111994	0.133705442	0.404466631	0.743811723	ENSG00000074201	CLNS1A
ENSG00000074211	12.80641993	-0.025126836	0.208148139	0.514991792	NA	ENSG00000074211	PPP2R2C
ENSG00000074219	1890.964284	-0.236264112	0.127033178	0.024916007	0.192410709	ENSG00000074219	TEAD2
ENSG00000074266	272.1500392	-0.012732318	0.163407774	0.898745277	0.971108519	ENSG00000074266	EED
ENSG00000074276	8.646116073	0.008440739	0.20771445	0.780090765	NA	ENSG00000074276	CDHR2
ENSG00000074317	1.058574695	-0.00059811	0.209387528	0.92199221	NA	ENSG00000074317	SNCB
ENSG00000074319	1280.835414	0.03694536	0.127657579	0.715128003	0.90551285	ENSG00000074319	TSG101
ENSG00000074356	906.2102822	0.060274588	0.126664618	0.55058902	0.833670171	ENSG00000074356	NCBP3
ENSG00000074370	124.7965276	-0.06661248	0.206601287	0.383342104	0.729651293	ENSG00000074370	ATP2A3
ENSG00000074410	39.5019918	-0.144738418	0.268356164	0.059989428	0.313910006	ENSG00000074410	CA12
ENSG00000074416	170.0338761	-0.008595287	0.189661687	0.911094957	0.975353261	ENSG00000074416	MGLL
ENSG00000074527	402.2805908	0.305762242	0.294965232	0.042332782	0.259941577	ENSG00000074527	NTN4
ENSG00000074582	621.5800823	-0.170641377	0.156480566	0.137587961	0.471227141	ENSG00000074582	BCS1L
ENSG00000074590	2421.756086	-0.04400519	0.122156219	0.656139146	0.88420157	ENSG00000074590	NUAK1
ENSG00000074603	697.739014	0.344980404	0.234475505	0.022646761	0.180564981	ENSG00000074603	DPP8
ENSG00000074621	80.1268687	0.052700199	0.194316725	0.543401946	0.829995877	ENSG00000074621	SLC24A1
ENSG00000074657	2977.554811	0.049056614	0.102892885	0.585161042	0.851132663	ENSG00000074657	ZNF532
ENSG00000074660	51.01012964	0.059655435	0.2163999	0.212001617	0.567337284	ENSG00000074660	SCARF1
ENSG00000074695	1170.917159	0.067822633	0.124354177	0.500130281	0.80658509	ENSG00000074695	LMAN1
ENSG00000074696	1286.382503	-0.351293324	0.223087681	0.01837752	0.160137285	ENSG00000074696	HACD3
ENSG00000074706	2.929291644	-0.000296729	0.208718061	0.986604558	NA	ENSG00000074706	IPCEF1
ENSG00000074755	1662.958037	0.152676316	0.132520036	0.149782176	0.489813268	ENSG00000074755	ZZEF1
ENSG00000074771	0	NA	NA	NA	NA	ENSG00000074771	NOX3
ENSG00000074800	17462.11484	-0.466435357	0.1072141	1.95E-06	0.000107421	ENSG00000074800	ENO1
ENSG00000074803	2.570242971	-0.008631143	0.209848141	0.173908014	NA	ENSG00000074803	SLC12A1
ENSG00000074842	951.3526823	-0.039947647	0.150349335	0.704150242	0.902518552	ENSG00000074842	MYDGF
ENSG00000074855	469.2771861	-0.13806085	0.171180985	0.228417701	0.585933407	ENSG00000074855	ANO8
ENSG00000074935	270.8432512	0.039326074	0.178550552	0.689522076	0.896873982	ENSG00000074935	TUBE1
ENSG00000074964	1277.00423	-0.064773346	0.128689789	0.52492584	0.819117585	ENSG00000074964	ARHGEF10L
ENSG00000074966	5.976797778	0.010144367	0.208761615	0.643018888	NA	ENSG00000074966	TXK
ENSG00000075035	6.821511671	-0.021214857	0.210179474	0.324530117	NA	ENSG00000075035	WSCD2
ENSG00000075043	38.86841632	-0.073157356	0.223222752	0.120833569	0.443275153	ENSG00000075043	KCNQ2
ENSG00000075073	0	NA	NA	NA	NA	ENSG00000075073	TACR2
ENSG00000075089	98.2515147	-0.059443074	0.198666278	0.474951688	0.792293585	ENSG00000075089	ACTR6
ENSG00000075131	131.0476347	-0.184916494	0.262246564	0.104929956	0.416534554	ENSG00000075131	TIPIN
ENSG00000075142	843.4585708	-0.036718701	0.126370717	0.716291849	0.90612798	ENSG00000075142	SRI
ENSG00000075151	2468.046725	0.286112139	0.120508048	0.005548081	0.074266148	ENSG00000075151	EIF4G3
ENSG00000075188	266.8683746	-0.099467474	0.198236859	0.327910675	0.687110907	ENSG00000075188	NUP37
ENSG00000075213	531.6671009	0.22689729	0.207528563	0.08194036	0.36773361	ENSG00000075213	SEMA3A
ENSG00000075218	642.769062	-1.887828869	0.301113734	1.85E-11	3.70E-09	ENSG00000075218	GTSE1
ENSG00000075223	454.9525381	0.338056842	0.24020164	0.025418898	0.194809555	ENSG00000075223	SEMA3C
ENSG00000075234	453.4813118	-0.211769466	0.179876649	0.087972934	0.38118022	ENSG00000075234	TTC38
ENSG00000075239	1469.214855	0.050171926	0.133997257	0.619636961	0.867140167	ENSG00000075239	ACAT1
ENSG00000075240	903.2959444	0.134886727	0.137803058	0.210309026	0.56483223	ENSG00000075240	GRAMD4
ENSG00000075275	2432.178047	-0.124200336	0.150064106	0.259789137	0.622528496	ENSG00000075275	CELSR1
ENSG00000075290	1.362222461	0.009399831	0.209822545	0.32275233	NA	ENSG00000075290	WNT8B
ENSG00000075292	1249.692161	0.294915991	0.202513361	0.032464105	0.222051976	ENSG00000075292	ZNF638
ENSG00000075303	110.7084289	-0.108464214	0.20654829	0.281553848	0.643706451	ENSG00000075303	SLC25A40
ENSG00000075336	872.2714577	0.368029921	0.205331245	0.011935346	0.123949355	ENSG00000075336	TIMM21
ENSG00000075340	1308.766002	-1.04218585	0.150522695	3.11E-13	1.02E-10	ENSG00000075340	ADD2
ENSG00000075388	0.218686309	0.004994694	0.209609197	0.714238619	NA	ENSG00000075388	FGF4
ENSG00000075391	2368.81619	0.341740933	0.138250019	0.003144085	0.04910589	ENSG00000075391	RASAL2
ENSG00000075399	736.0360255	-0.03073521	0.152250061	0.768326093	0.926855204	ENSG00000075399	VPS9D1
ENSG00000075407	335.3170876	0.407678164	0.265972207	0.014305533	0.137120468	ENSG00000075407	ZNF37A
ENSG00000075413	1708.089564	0.08943537	0.122634413	0.374732553	0.721618373	ENSG00000075413	MARK3
ENSG00000075415	12150.07092	-0.080481371	0.107048865	0.388524536	0.732354419	ENSG00000075415	SLC25A3
ENSG00000075420	1925.808499	0.19242907	0.134654181	0.074622718	0.349602997	ENSG00000075420	FNDC3B
ENSG00000075426	664.1665337	0.080144228	0.139046054	0.45624737	0.780080173	ENSG00000075426	FOSL2
ENSG00000075429	0	NA	NA	NA	NA	ENSG00000075429	CACNG5
ENSG00000075461	26.41377084	-0.055286867	0.215337384	0.21922202	0.576331278	ENSG00000075461	CACNG4
ENSG00000075539	812.3073546	0.085710992	0.140488301	0.422328832	0.756890103	ENSG00000075539	FRYL
ENSG00000075568	1298.137753	0.3528315	0.170479503	0.007419851	0.09004107	ENSG00000075568	TMEM131
ENSG00000075618	7862.654351	-0.400000858	0.206395402	0.008397854	0.097683005	ENSG00000075618	FSCN1
ENSG00000075624	26517.87654	-0.435023021	0.19597438	0.002933492	0.04663577	ENSG00000075624	ACTB
ENSG00000075643	75.91747468	-0.049913718	0.202212018	0.494555212	0.804971198	ENSG00000075643	MOCOS
ENSG00000075651	585.241683	0.396050969	0.228914264	0.011361007	0.119416419	ENSG00000075651	PLD1
ENSG00000075673	0	NA	NA	NA	NA	ENSG00000075673	ATP12A
ENSG00000075702	358.7080547	-2.08827216	0.292726787	5.40E-14	2.37E-11	ENSG00000075702	WDR62
ENSG00000075711	815.8971064	0.067572148	0.140864276	0.524317826	0.818799283	ENSG00000075711	DLG1
ENSG00000075785	3468.695203	0.013401792	0.101305518	0.881095377	0.967132391	ENSG00000075785	RAB7A
ENSG00000075790	430.8885475	-0.003839751	0.159500752	0.967402562	0.991518434	ENSG00000075790	BCAP29
ENSG00000075826	276.9581962	0.128723978	0.195066191	0.254966304	0.618071085	ENSG00000075826	SEC31B
ENSG00000075856	1194.859607	-0.01810148	0.118606527	0.849467557	0.955179673	ENSG00000075856	SART3
ENSG00000075884	1.265134964	0.006813825	0.209720545	0.364055776	NA	ENSG00000075884	ARHGAP15
ENSG00000075886	3.906476007	-0.005687545	0.208704551	0.777341884	NA	ENSG00000075886	TUBA3D
ENSG00000075891	0.218686309	0.004994694	0.209609197	0.714238619	NA	ENSG00000075891	PAX2
ENSG00000075914	432.2577557	-0.036875585	0.154904269	0.73906859	0.917171723	ENSG00000075914	EXOSC7
ENSG00000075945	1682.120046	0.30470105	0.179921535	0.021177736	0.173508298	ENSG00000075945	KIFAP3
ENSG00000075975	1065.781797	0.172405481	0.175406175	0.149244231	0.488975211	ENSG00000075975	MKRN2
ENSG00000076003	1174.198006	-1.12976078	0.675087491	0.002388339	0.040238685	ENSG00000076003	MCM6
ENSG00000076043	892.2188845	0.107041835	0.130571995	0.303602173	0.663433068	ENSG00000076043	REXO2
ENSG00000076053	257.3079013	-0.025709557	0.164445243	0.801511374	0.939705837	ENSG00000076053	RBM7
ENSG00000076067	628.265836	0.163049603	0.154181227	0.161293879	0.507128381	ENSG00000076067	RBMS2
ENSG00000076108	2532.38169	0.035281564	0.118546438	0.71954355	0.908539813	ENSG00000076108	BAZ2A
ENSG00000076201	1526.741053	-0.187291963	0.139094588	0.086995319	0.379183697	ENSG00000076201	PTPN23
ENSG00000076242	1406.556369	-0.392553661	0.142085044	0.001038107	0.021281201	ENSG00000076242	MLH1
ENSG00000076248	860.9252361	-0.439411408	0.158749259	0.000829046	0.017982954	ENSG00000076248	UNG
ENSG00000076258	53.45792935	0.107372024	0.227648036	0.190537996	0.542221066	ENSG00000076258	FMO4
ENSG00000076321	425.9123872	-0.046501654	0.154865477	0.659663046	0.886172346	ENSG00000076321	KLHL20
ENSG00000076344	98.48660079	-0.129417135	0.245438454	0.121442932	0.444476116	ENSG00000076344	RGS11
ENSG00000076351	226.8993024	-0.079841237	0.181552979	0.443047347	0.769851748	ENSG00000076351	SLC46A1
ENSG00000076356	3638.574042	0.387137656	0.125509472	0.000400334	0.009911188	ENSG00000076356	PLXNA2
ENSG00000076382	1266.549351	-1.803550257	0.23282331	5.28E-16	4.40E-13	ENSG00000076382	SPAG5
ENSG00000076513	927.4151652	0.057872755	0.126369046	0.568698239	0.842830515	ENSG00000076513	ANKRD13A
ENSG00000076554	383.3227841	-0.185826801	0.185301761	0.130647417	0.459424328	ENSG00000076554	TPD52
ENSG00000076555	2212.456494	0.026974334	0.119919468	0.785291324	0.933855638	ENSG00000076555	ACACB
ENSG00000076604	1608.254259	0.035981095	0.156073276	0.740782374	0.91775648	ENSG00000076604	TRAF4
ENSG00000076641	361.3755378	0.065742067	0.181907425	0.516087526	0.814192353	ENSG00000076641	PAG1
ENSG00000076650	227.5481721	-0.102703997	0.181427235	0.346337193	0.702332811	ENSG00000076650	GPATCH1
ENSG00000076662	83.38148488	-0.029731567	0.192903095	0.707290885	0.903213293	ENSG00000076662	ICAM3
ENSG00000076685	1731.913675	0.14118251	0.130281446	0.176645008	0.525722463	ENSG00000076685	NT5C2
ENSG00000076706	1656.997504	-0.099507905	0.156742312	0.365072645	0.7157983	ENSG00000076706	MCAM
ENSG00000076716	505.0851679	-0.045612089	0.187254943	0.615872897	0.865379093	ENSG00000076716	GPC4
ENSG00000076770	18.29488404	-0.048243622	0.212430176	0.294277871	NA	ENSG00000076770	MBNL3
ENSG00000076826	195.2670601	-0.152456732	0.217681186	0.180597178	0.530927108	ENSG00000076826	CAMSAP3
ENSG00000076864	490.9306297	-0.07053035	0.164454698	0.51637219	0.814342082	ENSG00000076864	RAP1GAP
ENSG00000076924	1162.232519	-0.447687909	0.194148245	0.002657964	0.043540271	ENSG00000076924	XAB2
ENSG00000076928	743.5123321	-0.039072238	0.136188463	0.705671067	0.902949437	ENSG00000076928	ARHGEF1
ENSG00000076944	646.0775094	0.033247995	0.138334587	0.750114267	0.921417163	ENSG00000076944	STXBP2
ENSG00000076984	1098.611466	-0.173694647	0.173618658	0.144005163	0.48248872	ENSG00000076984	MAP2K7
ENSG00000077009	258.6188966	-0.72186135	0.349340395	0.00208727	0.036828379	ENSG00000077009	NMRK2
ENSG00000077044	1478.876199	0.12057259	0.123079282	0.232410676	0.591068098	ENSG00000077044	DGKD
ENSG00000077063	347.4153571	-0.097709337	0.163915008	0.374436824	0.721608584	ENSG00000077063	CTTNBP2
ENSG00000077080	0	NA	NA	NA	NA	ENSG00000077080	ACTL6B
ENSG00000077092	398.7715387	0.067957159	0.196783429	0.453384946	0.778164336	ENSG00000077092	RARB
ENSG00000077097	2876.695935	0.106545895	0.126271722	0.297048364	0.657194025	ENSG00000077097	TOP2B
ENSG00000077147	1054.431408	0.070367821	0.14890287	0.517129478	0.814370249	ENSG00000077147	TM9SF3
ENSG00000077150	495.5686722	-0.040288041	0.158879266	0.701117695	0.901155714	ENSG00000077150	NFKB2
ENSG00000077152	609.7040685	-1.568619556	0.273472225	5.03E-10	6.49E-08	ENSG00000077152	UBE2T
ENSG00000077157	24165.91878	0.241368567	0.143389763	0.036152764	0.237155024	ENSG00000077157	PPP1R12B
ENSG00000077232	1612.233575	0.058890073	0.149637425	0.582033328	0.849332658	ENSG00000077232	DNAJC10
ENSG00000077235	4544.310714	-0.086642173	0.115228408	0.375915327	0.722494896	ENSG00000077235	GTF3C1
ENSG00000077238	211.9263938	0.005292577	0.169285039	0.959915251	0.98920222	ENSG00000077238	IL4R
ENSG00000077254	720.2712381	0.081661861	0.149719087	0.450248218	0.775843037	ENSG00000077254	USP33
ENSG00000077264	5.699702743	-0.009886045	0.208279956	0.707263994	NA	ENSG00000077264	PAK3
ENSG00000077274	13.39915267	0.000749637	0.207535709	0.984313916	NA	ENSG00000077274	CAPN6
ENSG00000077279	1.964074683	0.000574969	0.209208374	0.966726126	NA	ENSG00000077279	DCX
ENSG00000077312	1529.907784	-0.68633077	0.133777778	2.65E-08	2.31E-06	ENSG00000077312	SNRPA
ENSG00000077327	0.34340684	-0.000646208	0.209582253	0.969169877	NA	ENSG00000077327	SPAG6
ENSG00000077348	303.642562	-0.088627264	0.166057255	0.413126867	0.749409289	ENSG00000077348	EXOSC5
ENSG00000077380	2059.923059	0.088674722	0.123066955	0.377813645	0.724286545	ENSG00000077380	DYNC1I2
ENSG00000077420	1.904965755	0.00813575	0.209764455	0.349764577	NA	ENSG00000077420	APBB1IP
ENSG00000077454	1590.162497	-0.205734068	0.177577659	0.094141153	0.395699672	ENSG00000077454	LRCH4
ENSG00000077458	92.28353483	0.039034276	0.20321483	0.549853247	0.83342761	ENSG00000077458	FAM76B
ENSG00000077463	523.002493	-0.205546737	0.196270054	0.102935919	0.41193639	ENSG00000077463	SIRT6
ENSG00000077498	0	NA	NA	NA	NA	ENSG00000077498	TYR
ENSG00000077514	411.6597907	-0.603170094	0.236710323	0.000879189	0.018755152	ENSG00000077514	POLD3
ENSG00000077522	42940.52186	0.068140131	0.123588906	0.516660436	0.814342082	ENSG00000077522	ACTN2
ENSG00000077549	4423.303894	-0.024997415	0.10312358	0.782552185	0.933212796	ENSG00000077549	CAPZB
ENSG00000077585	79.41773964	0.01309857	0.192553243	0.863797605	0.959880371	ENSG00000077585	GPR137B
ENSG00000077616	189.7914653	0.117689016	0.212864051	0.247179087	0.609146019	ENSG00000077616	NAALAD2
ENSG00000077684	798.0864549	-0.145667328	0.151238998	0.193383247	0.54517781	ENSG00000077684	JADE1
ENSG00000077713	128.8962488	-0.102049919	0.210622208	0.281555351	0.643706451	ENSG00000077713	SLC25A43
ENSG00000077721	911.01429	-0.028431835	0.133525287	0.781239926	0.932570649	ENSG00000077721	UBE2A
ENSG00000077782	2645.032335	-0.193457899	0.124453014	0.061009654	0.316167808	ENSG00000077782	FGFR1
ENSG00000077800	0	NA	NA	NA	NA	ENSG00000077800	FKBP6
ENSG00000077809	6362.943911	0.081304757	0.098550262	0.351212627	0.707311517	ENSG00000077809	NA
ENSG00000077935	0.219074038	0.004784327	0.209599654	0.741572187	NA	ENSG00000077935	SMC1B
ENSG00000077942	815.2457928	-1.244767935	0.199960687	2.81E-11	5.18E-09	ENSG00000077942	FBLN1
ENSG00000077943	529.9471564	0.047604501	0.147082693	0.65453652	0.883290529	ENSG00000077943	ITGA8
ENSG00000077984	0	NA	NA	NA	NA	ENSG00000077984	CST7
ENSG00000078018	84.54419813	-0.031643452	0.189745122	0.707459259	0.903250566	ENSG00000078018	MAP2
ENSG00000078043	398.0895912	0.088857688	0.179169293	0.407334579	0.745221607	ENSG00000078043	PIAS2
ENSG00000078053	65.80859751	-0.128486159	0.250333402	0.096084958	0.399471668	ENSG00000078053	AMPH
ENSG00000078061	1568.47556	-0.063235184	0.122308574	0.526448678	0.819690589	ENSG00000078061	ARAF
ENSG00000078070	855.2902407	0.242399512	0.156721139	0.042961415	0.261679103	ENSG00000078070	MCCC1
ENSG00000078081	23.21282595	-0.026895375	0.206128978	0.575280232	NA	ENSG00000078081	LAMP3
ENSG00000078098	0.975027853	-0.003038047	0.209481367	0.688785351	NA	ENSG00000078098	FAP
ENSG00000078114	17215.82798	0.33998663	0.143376498	0.004058457	0.059599656	ENSG00000078114	NEBL
ENSG00000078124	256.7177367	-0.052980334	0.168801091	0.609276029	0.862051792	ENSG00000078124	ACER3
ENSG00000078140	930.7416116	-0.16033081	0.168245018	0.169173779	0.517331154	ENSG00000078140	UBE2K
ENSG00000078142	759.8991699	0.081397171	0.147054523	0.442452573	0.769631301	ENSG00000078142	PIK3C3
ENSG00000078177	337.3025351	0.30104681	0.247215712	0.04003653	0.251420195	ENSG00000078177	N4BP2
ENSG00000078237	442.2743721	1.17219403	0.260623646	3.63E-07	2.41E-05	ENSG00000078237	TIGAR
ENSG00000078246	434.4773066	0.006666914	0.151537762	0.957269209	0.988224949	ENSG00000078246	TULP3
ENSG00000078269	1028.403466	0.097531283	0.13216411	0.350045579	0.706221373	ENSG00000078269	SYNJ2
ENSG00000078295	70.0221028	-0.063461735	0.206244281	0.398144626	0.73850414	ENSG00000078295	ADCY2
ENSG00000078304	1678.900464	-0.019537543	0.131036583	0.847554539	0.955142524	ENSG00000078304	PPP2R5C
ENSG00000078319	111.6729194	0.030595697	0.191999254	0.709700717	0.903672415	ENSG00000078319	PMS2P1
ENSG00000078328	321.6904969	-0.044667299	0.162118872	0.670706172	0.889793441	ENSG00000078328	RBFOX1
ENSG00000078369	7729.03603	-0.113232648	0.100307156	0.197548626	0.54900567	ENSG00000078369	GNB1
ENSG00000078399	0	NA	NA	NA	NA	ENSG00000078399	HOXA9
ENSG00000078401	476.5638482	-0.068734807	0.148073944	0.519722309	0.815843828	ENSG00000078401	EDN1
ENSG00000078403	721.235771	-0.04222039	0.154787018	0.687593704	0.896114312	ENSG00000078403	MLLT10
ENSG00000078487	135.8108832	-0.010543159	0.179315795	0.908822848	0.974358458	ENSG00000078487	ZCWPW1
ENSG00000078549	27.88807323	0.015315774	0.20501119	0.743717764	0.919024956	ENSG00000078549	ADCYAP1R1
ENSG00000078579	0.219074038	0.004784327	0.209599654	0.741572187	NA	ENSG00000078579	FGF20
ENSG00000078589	0	NA	NA	NA	NA	ENSG00000078589	P2RY10
ENSG00000078596	145.2374107	0.019832716	0.182982566	0.830246872	0.949216806	ENSG00000078596	ITM2A
ENSG00000078618	2514.291819	0.110854646	0.132027664	0.288602616	0.649977438	ENSG00000078618	NRDC
ENSG00000078668	3338.127123	-0.083308726	0.134702989	0.425959062	0.759586894	ENSG00000078668	VDAC3
ENSG00000078674	2024.309169	-0.001010647	0.1388207	0.995155687	0.998763367	ENSG00000078674	PCM1
ENSG00000078687	626.9845617	0.002061916	0.135212377	0.986624948	0.997124736	ENSG00000078687	TNRC6C
ENSG00000078699	651.3340285	0.17744309	0.155366132	0.122946757	0.446067187	ENSG00000078699	CBFA2T2
ENSG00000078725	39.94064095	0.058366281	0.214173398	0.272165855	0.633981086	ENSG00000078725	BRINP1
ENSG00000078747	989.0266864	0.062432076	0.145094952	0.558744058	0.838171678	ENSG00000078747	ITCH
ENSG00000078795	0.869292651	0.002375593	0.209261996	0.833526312	NA	ENSG00000078795	PKD2L2
ENSG00000078804	3264.256387	0.047998742	0.121667442	0.643574037	0.878427594	ENSG00000078804	TP53INP2
ENSG00000078808	3838.930391	-0.119997128	0.132141123	0.251576702	0.614020181	ENSG00000078808	SDF4
ENSG00000078814	2798.707252	0.087237298	0.141241812	0.413215809	0.749409289	ENSG00000078814	MYH7B
ENSG00000078898	0	NA	NA	NA	NA	ENSG00000078898	BPIFB2
ENSG00000078900	27.64359479	-0.003001673	0.205483874	0.937345837	0.984393548	ENSG00000078900	TP73
ENSG00000078902	1027.283151	-0.077579734	0.142517008	0.465351249	0.787107764	ENSG00000078902	TOLLIP
ENSG00000078967	406.5031249	-0.075341725	0.155778417	0.48363533	0.797964986	ENSG00000078967	UBE2D4
ENSG00000079101	27.48328643	-0.025121744	0.205333749	0.613308748	0.863734527	ENSG00000079101	CLUL1
ENSG00000079102	884.3408866	0.320518994	0.224293654	0.027770442	0.204650122	ENSG00000079102	RUNX1T1
ENSG00000079112	8.356676042	0.000147788	0.20816363	0.999867186	NA	ENSG00000079112	CDH17
ENSG00000079134	344.5377851	-0.032074154	0.152614917	0.758632465	0.92443337	ENSG00000079134	THOC1
ENSG00000079150	122.2859886	-0.148105694	0.250663242	0.123823127	0.448434688	ENSG00000079150	FKBP7
ENSG00000079156	63.49822925	-0.106848617	0.228595196	0.183115545	0.534004284	ENSG00000079156	OSBPL6
ENSG00000079215	1544.930498	0.047270488	0.140499058	0.65428942	0.883267576	ENSG00000079215	SLC1A3
ENSG00000079246	5646.821427	-0.178361358	0.117383365	0.071984757	0.342102433	ENSG00000079246	XRCC5
ENSG00000079257	27.07635965	0.006823587	0.201793243	0.904048359	0.972609588	ENSG00000079257	LXN
ENSG00000079263	0.624453414	0.003464743	0.209551001	0.821426523	NA	ENSG00000079263	SP140
ENSG00000079277	380.5007208	0.133432757	0.176963327	0.249106013	0.61138718	ENSG00000079277	MKNK1
ENSG00000079308	4674.073601	-0.080812412	0.113746027	0.401745368	0.741475549	ENSG00000079308	TNS1
ENSG00000079313	1471.605969	-0.344831231	0.189334784	0.012905984	0.129362075	ENSG00000079313	REXO1
ENSG00000079332	1693.749762	-0.026141902	0.138573693	0.81435821	0.94414481	ENSG00000079332	SAR1A
ENSG00000079335	72.45181023	0.056407709	0.201177347	0.474488446	0.792056535	ENSG00000079335	CDC14A
ENSG00000079337	72.12314282	-0.063966039	0.209497551	0.360218297	0.71282233	ENSG00000079337	RAPGEF3
ENSG00000079385	24.58487062	-0.013207662	0.202189929	0.808817019	0.942583455	ENSG00000079385	CEACAM1
ENSG00000079387	489.398138	-0.110583801	0.165887743	0.321573257	0.680655778	ENSG00000079387	SENP1
ENSG00000079393	8.975209057	0.022319896	0.209667161	0.403609458	NA	ENSG00000079393	DUSP13
ENSG00000079432	2680.485331	-0.276129531	0.187377336	0.036272337	0.237217469	ENSG00000079432	CIC
ENSG00000079435	267.9024031	-0.269718884	0.274933529	0.056585792	0.304227271	ENSG00000079435	LIPE
ENSG00000079459	2710.807947	-0.129127687	0.154150428	0.251796383	0.614113311	ENSG00000079459	FDFT1
ENSG00000079462	610.4809691	-0.34550913	0.191959334	0.013389676	0.132154309	ENSG00000079462	PAFAH1B3
ENSG00000079482	851.3000379	0.192768727	0.155353702	0.097880693	0.402191731	ENSG00000079482	OPHN1
ENSG00000079557	0	NA	NA	NA	NA	ENSG00000079557	AFM
ENSG00000079616	1239.226255	-1.559377151	0.219615604	7.20E-14	3.00E-11	ENSG00000079616	KIF22
ENSG00000079689	0.535484551	0.001568547	0.209415643	0.883932229	NA	ENSG00000079689	SCGN
ENSG00000079691	446.5518375	0.186431147	0.187977254	0.130170279	0.45854185	ENSG00000079691	CARMIL1
ENSG00000079739	3154.990124	-0.196078687	0.162044162	0.094284991	0.395843519	ENSG00000079739	PGM1
ENSG00000079785	2230.58878	-0.082329923	0.116129921	0.392279708	0.73538169	ENSG00000079785	DDX1
ENSG00000079805	3552.305245	-0.308379739	0.134705187	0.005954582	0.077355036	ENSG00000079805	DNM2
ENSG00000079819	477.1970653	-0.312186946	0.234011934	0.033038401	0.224787894	ENSG00000079819	EPB41L2
ENSG00000079841	24.65713729	-0.045705571	0.210533701	0.359398886	0.712648239	ENSG00000079841	RIMS1
ENSG00000079931	139.3041109	0.180196491	0.252361349	0.117422706	0.436332078	ENSG00000079931	MOXD1
ENSG00000079950	716.3066691	0.031289412	0.13341702	0.762955961	0.925467082	ENSG00000079950	STX7
ENSG00000079974	393.8680439	0.140309335	0.183720129	0.226929706	0.58488823	ENSG00000079974	RABL2B
ENSG00000079999	1610.3764	-0.298228448	0.178001312	0.022427174	0.179764261	ENSG00000079999	KEAP1
ENSG00000080007	0	NA	NA	NA	NA	ENSG00000080007	DDX43
ENSG00000080031	125.2407691	-0.030421659	0.197368273	0.67529786	0.891349132	ENSG00000080031	PTPRH
ENSG00000080166	0.658017459	-0.00069993	0.209581482	0.969167998	NA	ENSG00000080166	DCT
ENSG00000080189	525.3975789	0.113276249	0.157254042	0.310752406	0.670515477	ENSG00000080189	SLC35C2
ENSG00000080200	402.2580073	-0.097823522	0.172957957	0.371379223	0.718639426	ENSG00000080200	CRYBG3
ENSG00000080224	0.747942818	-0.005599408	0.209662457	0.547202486	NA	ENSG00000080224	EPHA6
ENSG00000080293	1.083548712	0.001736515	0.20924697	0.889626511	NA	ENSG00000080293	SCTR
ENSG00000080298	113.0606858	0.38665327	0.611415228	0.019433565	0.165675811	ENSG00000080298	RFX3
ENSG00000080345	510.74553	0.009341055	0.171098474	0.929313132	0.981260595	ENSG00000080345	RIF1
ENSG00000080371	634.9805697	0.277337454	0.188478706	0.036226909	0.237155024	ENSG00000080371	RAB21
ENSG00000080493	404.2543527	0.107304667	0.183003958	0.329556753	0.688222008	ENSG00000080493	SLC4A4
ENSG00000080503	1762.7626	-0.195819364	0.125218127	0.057929573	0.308363574	ENSG00000080503	SMARCA2
ENSG00000080511	0	NA	NA	NA	NA	ENSG00000080511	RDH8
ENSG00000080546	1033.101492	1.507289198	0.233676853	5.89E-12	1.33E-09	ENSG00000080546	SESN1
ENSG00000080561	81.35431317	-0.056063261	0.20219516	0.464704001	0.786618512	ENSG00000080561	MID2
ENSG00000080572	0	NA	NA	NA	NA	ENSG00000080572	DNAAF6
ENSG00000080573	37.13775001	0.032092751	0.205831633	0.546626105	0.831744398	ENSG00000080573	COL5A3
ENSG00000080603	4392.149838	-0.153198773	0.121976248	0.128401299	0.455082783	ENSG00000080603	SRCAP
ENSG00000080608	487.7556468	0.085560811	0.152693438	0.439673629	0.76809322	ENSG00000080608	PUM3
ENSG00000080618	0	NA	NA	NA	NA	ENSG00000080618	CPB2
ENSG00000080644	10.09424707	-0.050640653	0.217360654	0.061323394	NA	ENSG00000080644	CHRNA3
ENSG00000080709	546.2126257	-0.005273279	0.136504921	0.958540231	0.988580183	ENSG00000080709	KCNN2
ENSG00000080802	406.786582	0.196259553	0.185335615	0.110897041	0.425760604	ENSG00000080802	CNOT4
ENSG00000080815	817.9511722	0.154242976	0.146979366	0.165436042	0.512673587	ENSG00000080815	PSEN1
ENSG00000080819	371.8165548	0.048741467	0.173353975	0.634803729	0.874184036	ENSG00000080819	CPOX
ENSG00000080822	748.7045064	-0.11818591	0.174690321	0.294170368	0.65429615	ENSG00000080822	CLDND1
ENSG00000080823	143.586024	0.007384525	0.180185564	0.938101224	0.984694451	ENSG00000080823	MOK
ENSG00000080824	18538.04817	-0.19469795	0.154803002	0.093033223	0.393139498	ENSG00000080824	HSP90AA1
ENSG00000080839	177.4504955	-0.97902642	0.339050266	0.000189084	0.005375438	ENSG00000080839	RBL1
ENSG00000080845	2056.279313	-0.016036119	0.112743529	0.864331883	0.960100681	ENSG00000080845	DLGAP4
ENSG00000080854	385.2671814	0.003806389	0.146257765	0.973489967	0.993377117	ENSG00000080854	IGSF9B
ENSG00000080910	0	NA	NA	NA	NA	ENSG00000080910	CFHR2
ENSG00000080947	115.0724293	1.014200123	0.468455222	0.001180062	0.02351174	ENSG00000080947	CROCCP3
ENSG00000080986	315.1606345	-2.308060873	0.351519161	2.52E-12	6.06E-10	ENSG00000080986	NDC80
ENSG00000081014	615.1765906	0.099212313	0.177971901	0.365039368	0.7157983	ENSG00000081014	AP4E1
ENSG00000081019	197.327187	-0.057125687	0.175317982	0.574806997	0.845784884	ENSG00000081019	RSBN1
ENSG00000081026	246.2838516	-0.280211472	0.295267261	0.051295133	0.289481277	ENSG00000081026	MAGI3
ENSG00000081041	5.625112553	-0.018324991	0.209905038	0.355752142	NA	ENSG00000081041	CXCL2
ENSG00000081051	43.19211871	0.016573008	0.205683846	0.710196163	0.903789997	ENSG00000081051	AFP
ENSG00000081052	11.3657482	0.058874693	0.219814763	0.06204699	NA	ENSG00000081052	COL4A4
ENSG00000081059	141.0041575	-0.751324006	0.378279959	0.002304719	0.03906182	ENSG00000081059	TCF7
ENSG00000081087	503.2022321	0.070590104	0.163668761	0.510398683	0.8119901	ENSG00000081087	OSTM1
ENSG00000081138	7.85163958	0.018231704	0.209307054	0.467664981	NA	ENSG00000081138	CDH7
ENSG00000081148	27.65920712	0.01302374	0.202318661	0.814124451	0.944099523	ENSG00000081148	IMPG2
ENSG00000081154	1135.59601	0.26763079	0.175571891	0.036142041	0.237155024	ENSG00000081154	PCNP
ENSG00000081177	443.8173209	0.047308266	0.175814755	0.638887561	0.874752995	ENSG00000081177	EXD2
ENSG00000081181	902.1022584	-0.097100271	0.181821102	0.362007278	0.714384575	ENSG00000081181	ARG2
ENSG00000081189	2219.284978	0.164610106	0.140988989	0.134366163	0.465477798	ENSG00000081189	MEF2C
ENSG00000081237	0.34340684	-0.000646208	0.209582253	0.969169877	NA	ENSG00000081237	PTPRC
ENSG00000081248	88.77074366	0.143285121	0.255756883	0.104793663	0.416298768	ENSG00000081248	CACNA1S
ENSG00000081277	0.633208756	-0.001523629	0.209424922	0.832742255	NA	ENSG00000081277	PKP1
ENSG00000081307	603.2776767	0.071269967	0.138701282	0.504694712	0.808221466	ENSG00000081307	UBA5
ENSG00000081320	131.0609473	-0.117217183	0.215834818	0.237295084	0.596895607	ENSG00000081320	STK17B
ENSG00000081377	987.5395422	0.05897589	0.140753695	0.574293932	0.845292977	ENSG00000081377	CDC14B
ENSG00000081386	207.3977149	0.008138306	0.171692518	0.93018728	0.981464332	ENSG00000081386	ZNF510
ENSG00000081479	470.6750547	0.013319015	0.187222331	0.878821548	0.966270843	ENSG00000081479	LRP2
ENSG00000081665	140.4748615	0.02834383	0.184400326	0.756218866	0.92424097	ENSG00000081665	ZNF506
ENSG00000081692	546.4620188	-0.027218019	0.151341216	0.793657573	0.936986213	ENSG00000081692	JMJD4
ENSG00000081721	335.344061	0.069184959	0.158647974	0.521526576	0.816737848	ENSG00000081721	DUSP12
ENSG00000081760	942.7039597	-0.054940869	0.125804908	0.585937684	0.851132663	ENSG00000081760	AACS
ENSG00000081791	1904.125907	0.045064845	0.122375806	0.651225628	0.881768326	ENSG00000081791	DELE1
ENSG00000081800	0	NA	NA	NA	NA	ENSG00000081800	SLC13A1
ENSG00000081803	638.6350163	0.119930033	0.161106479	0.286892928	0.649204511	ENSG00000081803	CADPS2
ENSG00000081818	17.44007371	0.006493599	0.204464358	0.889028017	NA	ENSG00000081818	PCDHB4
ENSG00000081842	512.8663988	-0.473109371	0.199481245	0.002114125	0.037163538	ENSG00000081842	PCDHA6
ENSG00000081853	18.66246163	0.023889248	0.205931625	0.613642514	NA	ENSG00000081853	PCDHGA2
ENSG00000081870	111.9538755	-0.534974862	0.946961028	0.011888387	0.123660168	ENSG00000081870	HSPB11
ENSG00000081913	279.701531	-0.497189487	0.290666819	0.007305044	0.089119872	ENSG00000081913	PHLPP1
ENSG00000081923	50.65499389	-0.109154065	0.233316136	0.152914763	0.493660128	ENSG00000081923	ATP8B1
ENSG00000081985	3.642795871	0.011961293	0.20892409	0.59255647	NA	ENSG00000081985	IL12RB2
ENSG00000082014	4301.188712	-0.116417611	0.111656456	0.219111172	0.576292767	ENSG00000082014	SMARCD3
ENSG00000082068	397.5850768	0.228997861	0.193979678	0.07752131	0.357051074	ENSG00000082068	WDR70
ENSG00000082074	0	NA	NA	NA	NA	ENSG00000082074	FYB1
ENSG00000082126	4.344519779	-0.021499178	0.210359975	0.297651376	NA	ENSG00000082126	MPP4
ENSG00000082146	719.3452366	-0.032969881	0.156952758	0.7514552	0.921838764	ENSG00000082146	STRADB
ENSG00000082153	2318.289774	-0.317165446	0.151819823	0.008877428	0.101152771	ENSG00000082153	BZW1
ENSG00000082175	4.467425358	0.015154152	0.209267189	0.492945431	NA	ENSG00000082175	PGR
ENSG00000082196	25.21150734	-0.022440606	0.204338983	0.66257874	0.887291056	ENSG00000082196	C1QTNF3
ENSG00000082212	1043.211069	0.010339272	0.137888524	0.922318944	0.978608711	ENSG00000082212	ME2
ENSG00000082213	517.1812068	-0.11185512	0.174287448	0.314317233	0.67395772	ENSG00000082213	C5orf22
ENSG00000082258	729.5893885	0.146702836	0.161954141	0.20160069	0.554857938	ENSG00000082258	CCNT2
ENSG00000082269	177.2244648	-0.091150914	0.20347601	0.335379323	0.693338834	ENSG00000082269	FAM135A
ENSG00000082293	54.37526606	0.903874713	0.799772868	0.0058701	0.076862088	ENSG00000082293	COL19A1
ENSG00000082397	3834.529902	-0.015162941	0.115908167	0.872373219	0.963375618	ENSG00000082397	EPB41L3
ENSG00000082438	525.8130793	0.383129011	0.251376258	0.016680369	0.150430846	ENSG00000082438	COBLL1
ENSG00000082458	996.7929418	0.151265841	0.172629838	0.194198059	0.546085625	ENSG00000082458	DLG3
ENSG00000082482	2.257515665	0.006769311	0.209255304	0.646565857	NA	ENSG00000082482	KCNK2
ENSG00000082497	23.20604675	-0.024241835	0.204598531	0.637301471	NA	ENSG00000082497	SERTAD4
ENSG00000082512	240.791854	-0.1220292	0.2256307	0.200371632	0.553225374	ENSG00000082512	TRAF5
ENSG00000082515	531.8758371	-0.031518282	0.141491282	0.762252186	0.925341311	ENSG00000082515	MRPL22
ENSG00000082516	878.883406	0.086878294	0.1547657	0.426620956	0.760103657	ENSG00000082516	GEMIN5
ENSG00000082556	1.586467091	0.002045934	0.209299152	0.86013244	NA	ENSG00000082556	OPRK1
ENSG00000082641	8219.035257	0.029296559	0.12867255	0.780510392	0.93240593	ENSG00000082641	NFE2L1
ENSG00000082684	340.128994	-0.617384771	0.377590523	0.005423663	0.073580104	ENSG00000082684	SEMA5B
ENSG00000082701	1367.172344	0.305910935	0.137595643	0.00712525	0.08743841	ENSG00000082701	GSK3B
ENSG00000082781	3735.344258	-0.212478075	0.111024275	0.026226941	0.198535423	ENSG00000082781	ITGB5
ENSG00000082805	2180.660522	0.042522839	0.111179913	0.660123366	0.886371043	ENSG00000082805	ERC1
ENSG00000082898	1906.15929	-0.333194555	0.226568861	0.025033767	0.192690736	ENSG00000082898	XPO1
ENSG00000082929	0.390777458	0.004309422	0.209584886	0.741575057	NA	ENSG00000082929	LINC01587
ENSG00000082996	158.3164453	0.123900161	0.217067674	0.225797545	0.583484732	ENSG00000082996	RNF13
ENSG00000083067	22.63943552	0.010962295	0.20612141	0.786071393	NA	ENSG00000083067	TRPM3
ENSG00000083093	177.4443849	0.045188831	0.174955797	0.653783411	0.883263458	ENSG00000083093	PALB2
ENSG00000083097	665.390864	0.23557624	0.194705845	0.069489802	0.335560665	ENSG00000083097	DOP1A
ENSG00000083099	663.1599342	-0.040528096	0.136799549	0.695778969	0.899258724	ENSG00000083099	LYRM2
ENSG00000083123	531.3584457	0.182482688	0.170248816	0.127145134	0.453348267	ENSG00000083123	BCKDHB
ENSG00000083168	1352.996244	0.159332828	0.158514535	0.165833625	0.513096211	ENSG00000083168	KAT6A
ENSG00000083223	280.1515459	0.097510185	0.170996041	0.376519985	0.72318483	ENSG00000083223	TUT7
ENSG00000083290	498.6969354	-0.092509343	0.166039992	0.39987061	0.739894623	ENSG00000083290	ULK2
ENSG00000083307	0.562480877	0.004243338	0.209583209	0.741576979	NA	ENSG00000083307	GRHL2
ENSG00000083312	1606.908243	-0.132857382	0.164638847	0.242148187	0.602545902	ENSG00000083312	TNPO1
ENSG00000083444	3885.603775	-0.242378257	0.12512039	0.020160776	0.168831624	ENSG00000083444	PLOD1
ENSG00000083454	40.16638673	0.005581299	0.197338599	0.941358769	0.984940971	ENSG00000083454	P2RX5
ENSG00000083457	271.6047461	-0.001544879	0.170446441	0.986616309	0.997124736	ENSG00000083457	ITGAE
ENSG00000083520	491.3324652	0.043205185	0.175163774	0.671222891	0.890007235	ENSG00000083520	DIS3
ENSG00000083535	121.2559193	0.05102218	0.194049018	0.55256583	0.835059003	ENSG00000083535	PIBF1
ENSG00000083544	301.9108924	0.119775029	0.173618791	0.29040454	0.651136693	ENSG00000083544	TDRD3
ENSG00000083622	0	NA	NA	NA	NA	ENSG00000083622	AC000061.1
ENSG00000083635	175.0954778	0.071396322	0.186459043	0.474420627	0.792056535	ENSG00000083635	NUFIP1
ENSG00000083642	465.8355152	-0.051924939	0.157451036	0.623400017	0.868205764	ENSG00000083642	PDS5B
ENSG00000083720	2105.943486	-0.072959026	0.132943566	0.481800804	0.796893576	ENSG00000083720	OXCT1
ENSG00000083750	196.7780378	0.572656741	0.345804787	0.006203953	0.079574386	ENSG00000083750	RRAGB
ENSG00000083782	0	NA	NA	NA	NA	ENSG00000083782	EPYC
ENSG00000083799	421.6664424	0.228477105	0.192636052	0.075833717	0.353409039	ENSG00000083799	CYLD
ENSG00000083807	91.84483762	-0.059189015	0.20215531	0.453457864	0.778164336	ENSG00000083807	SLC27A5
ENSG00000083812	252.4530939	-0.123126524	0.198268444	0.262802491	0.624991001	ENSG00000083812	ZNF324
ENSG00000083814	224.8635346	0.147799417	0.221068118	0.184190884	0.534722608	ENSG00000083814	ZNF671
ENSG00000083817	133.2929511	-0.022167381	0.176832784	0.815791263	0.94414481	ENSG00000083817	ZNF416
ENSG00000083828	108.3480316	-0.063042883	0.190422056	0.501422213	0.807489558	ENSG00000083828	ZNF586
ENSG00000083838	302.0783257	0.04706111	0.173419907	0.644476585	0.87857882	ENSG00000083838	ZNF446
ENSG00000083842	0	NA	NA	NA	NA	ENSG00000083842	NA
ENSG00000083844	186.2701909	-0.03820588	0.182153476	0.682615825	0.893722763	ENSG00000083844	ZNF264
ENSG00000083845	8985.860248	-0.22506361	0.116253933	0.023828458	0.187067238	ENSG00000083845	RPS5
ENSG00000083857	10495.86509	0.249923513	0.104204914	0.006336982	0.080981882	ENSG00000083857	FAT1
ENSG00000083896	1109.364158	0.317631245	0.273042292	0.036596059	0.238142977	ENSG00000083896	YTHDC1
ENSG00000083937	275.8838626	0.148439298	0.205048755	0.199686349	0.551983314	ENSG00000083937	CHMP2B
ENSG00000084070	773.0589118	0.021703493	0.129941571	0.831115414	0.949368167	ENSG00000084070	SMAP2
ENSG00000084072	523.5086423	0.027767513	0.145733649	0.79307127	0.936986213	ENSG00000084072	PPIE
ENSG00000084073	348.6233536	0.022639929	0.153377961	0.830517607	0.949317213	ENSG00000084073	ZMPSTE24
ENSG00000084090	4347.979086	-0.040532003	0.119942733	0.679344948	0.892521611	ENSG00000084090	STARD7
ENSG00000084092	446.9297068	-0.255125392	0.211300062	0.058184804	0.30925801	ENSG00000084092	NOA1
ENSG00000084093	997.5563841	0.298853723	0.228098796	0.037392984	0.241116758	ENSG00000084093	REST
ENSG00000084110	0.219074038	0.004784327	0.209599654	0.741572187	NA	ENSG00000084110	HAL
ENSG00000084112	3210.600118	0.009339481	0.10770781	0.920364966	0.97778008	ENSG00000084112	SSH1
ENSG00000084207	7469.108798	-0.172142514	0.135385431	0.108554914	0.422253909	ENSG00000084207	GSTP1
ENSG00000084234	16887.01547	0.132311102	0.110331321	0.142332158	0.479829846	ENSG00000084234	APLP2
ENSG00000084444	315.9190411	0.087440217	0.187973259	0.399511237	0.739684992	ENSG00000084444	FAM234B
ENSG00000084453	21.30804542	0.096336312	0.235712889	0.072570004	NA	ENSG00000084453	SLCO1A2
ENSG00000084463	1658.666654	-0.256778987	0.150590273	0.028794829	0.207911949	ENSG00000084463	WBP11
ENSG00000084623	3480.344079	-0.175741834	0.110313649	0.064680489	0.324507597	ENSG00000084623	EIF3I
ENSG00000084628	66.79314678	-0.048222217	0.207206786	0.43425145	0.764968468	ENSG00000084628	NKAIN1
ENSG00000084636	1473.279446	0.041144241	0.148842427	0.700332598	0.90062139	ENSG00000084636	COL16A1
ENSG00000084652	1898.46586	0.029455478	0.116085673	0.761322884	0.925123802	ENSG00000084652	TXLNA
ENSG00000084674	5.973595727	0.003342822	0.207472155	0.91304932	NA	ENSG00000084674	APOB
ENSG00000084676	1227.926914	0.251306238	0.154302408	0.035153315	0.232812757	ENSG00000084676	NCOA1
ENSG00000084693	1179.369727	0.095593728	0.123639817	0.341969449	0.69864483	ENSG00000084693	AGBL5
ENSG00000084710	193.7279805	-0.24137943	0.290237765	0.067878728	0.33215855	ENSG00000084710	EFR3B
ENSG00000084731	548.205663	-0.243390398	0.270237845	0.071104149	0.340311556	ENSG00000084731	KIF3C
ENSG00000084733	1446.035075	-0.128865459	0.165972818	0.25512727	0.618077863	ENSG00000084733	RAB10
ENSG00000084734	0.633208756	-0.001523629	0.209424922	0.832742255	NA	ENSG00000084734	GCKR
ENSG00000084754	6627.84269	-0.011304518	0.09902919	0.895749077	0.970880561	ENSG00000084754	HADHA
ENSG00000084764	1015.523665	0.255279316	0.160659937	0.036204454	0.237155024	ENSG00000084764	MAPRE3
ENSG00000084774	1576.242755	-0.434233196	0.142656728	0.000368895	0.009197098	ENSG00000084774	CAD
ENSG00000085063	2148.207496	-0.010924925	0.136715596	0.902670947	0.972404357	ENSG00000085063	CD59
ENSG00000085117	97.9579699	0.047234249	0.194889032	0.572692714	0.844748724	ENSG00000085117	CD82
ENSG00000085185	491.0838667	-0.051183822	0.144993743	0.636259041	0.874184036	ENSG00000085185	BCORL1
ENSG00000085224	1229.406693	0.617202074	0.226178299	0.000524183	0.012331772	ENSG00000085224	ATRX
ENSG00000085231	917.4455598	-0.128746613	0.157509459	0.251421381	0.613777959	ENSG00000085231	AK6
ENSG00000085265	0	NA	NA	NA	NA	ENSG00000085265	FCN1
ENSG00000085274	269.2382242	0.082714783	0.171462047	0.443515263	0.7700657	ENSG00000085274	MYNN
ENSG00000085276	48.67873504	-0.084013827	0.223007511	0.184891225	0.534975721	ENSG00000085276	MECOM
ENSG00000085365	464.7122939	0.548158603	0.251555375	0.002516403	0.041849578	ENSG00000085365	SCAMP1
ENSG00000085377	1423.52189	0.014939338	0.125334838	0.88368722	0.967626753	ENSG00000085377	PREP
ENSG00000085382	236.6684597	0.060128045	0.176415474	0.557949292	0.838046194	ENSG00000085382	HACE1
ENSG00000085415	530.8414933	-0.055417523	0.14670266	0.602006253	0.858322938	ENSG00000085415	SEH1L
ENSG00000085433	307.5542583	-0.019407521	0.167212622	0.845920554	0.95511212	ENSG00000085433	WDR47
ENSG00000085449	505.0634703	-0.001494296	0.147031237	0.986554843	0.997124736	ENSG00000085449	WDFY1
ENSG00000085465	21.4121468	0.003916699	0.205557061	0.927297544	NA	ENSG00000085465	OVGP1
ENSG00000085491	646.9493352	-0.042564125	0.146388155	0.685435203	0.894863224	ENSG00000085491	SLC25A24
ENSG00000085511	856.5996599	-0.108028117	0.140475422	0.312935603	0.672418126	ENSG00000085511	MAP3K4
ENSG00000085514	9.808163477	-0.023379477	0.208859082	0.479067229	NA	ENSG00000085514	PILRA
ENSG00000085552	237.6543523	-0.139112701	0.203046551	0.219631777	0.576873983	ENSG00000085552	IGSF9
ENSG00000085563	3.883067711	0.030428091	0.21184923	0.169828466	NA	ENSG00000085563	ABCB1
ENSG00000085644	315.4342676	-0.056054071	0.161195908	0.595757889	0.85558022	ENSG00000085644	ZNF213
ENSG00000085662	4275.212922	-0.104137359	0.116341219	0.281539254	0.643706451	ENSG00000085662	AKR1B1
ENSG00000085719	1015.602629	-0.108067659	0.149753944	0.323391251	0.682143015	ENSG00000085719	CPNE3
ENSG00000085721	803.9154495	-0.023898455	0.139970892	0.815020358	0.94414481	ENSG00000085721	RRN3
ENSG00000085733	4776.640619	-0.00247737	0.118317456	0.976490975	0.993651053	ENSG00000085733	CTTN
ENSG00000085741	292.7345632	-0.294151997	0.248838748	0.043172276	0.262175472	ENSG00000085741	WNT11
ENSG00000085760	660.6142932	0.205258713	0.181200422	0.097419258	0.401148236	ENSG00000085760	MTIF2
ENSG00000085788	774.5413831	0.103111434	0.172701505	0.352250946	0.707822515	ENSG00000085788	DDHD2
ENSG00000085831	536.3483132	-0.081118003	0.176204146	0.444399667	0.771068208	ENSG00000085831	TTC39A
ENSG00000085832	1675.925132	0.139522914	0.140759161	0.200306053	0.553151969	ENSG00000085832	EPS15
ENSG00000085840	134.0350081	-1.678036275	0.520325336	5.07E-05	0.001785259	ENSG00000085840	ORC1
ENSG00000085871	493.5318234	-0.007387393	0.152079064	0.941549908	0.984940971	ENSG00000085871	MGST2
ENSG00000085872	1669.351627	-0.256905292	0.168076182	0.038342245	0.245010398	ENSG00000085872	CHERP
ENSG00000085978	693.1426824	0.040175918	0.145788441	0.693346796	0.898413759	ENSG00000085978	ATG16L1
ENSG00000085982	510.1653704	0.12300506	0.204543712	0.254891652	0.618071085	ENSG00000085982	USP40
ENSG00000085998	3197.09742	0.024724384	0.116391287	0.79958844	0.938909163	ENSG00000085998	POMGNT1
ENSG00000085999	156.5514822	-2.170581846	0.483985987	3.44E-07	2.34E-05	ENSG00000085999	RAD54L
ENSG00000086015	2792.751783	-0.1015305	0.118304873	0.300557104	0.660355059	ENSG00000086015	MAST2
ENSG00000086061	4223.825576	0.003122489	0.132380903	0.977822219	0.994138684	ENSG00000086061	DNAJA1
ENSG00000086062	947.8140965	-0.119454139	0.147656036	0.274993169	0.63649096	ENSG00000086062	B4GALT1
ENSG00000086065	901.4651918	0.309262585	0.17162704	0.016960026	0.152371707	ENSG00000086065	CHMP5
ENSG00000086102	1089.352298	0.2751255	0.1434703	0.017243432	0.153652842	ENSG00000086102	NFX1
ENSG00000086159	0.877091496	0.004907112	0.209581816	0.722073779	NA	ENSG00000086159	AQP6
ENSG00000086189	254.0338646	-0.037092941	0.161802261	0.720689888	0.908781526	ENSG00000086189	DIMT1
ENSG00000086200	374.0236026	-0.132019442	0.176816237	0.247533929	0.609413109	ENSG00000086200	IPO11
ENSG00000086205	0	NA	NA	NA	NA	ENSG00000086205	FOLH1
ENSG00000086232	1726.772549	-0.135540633	0.123536868	0.180301312	0.530654443	ENSG00000086232	EIF2AK1
ENSG00000086288	0	NA	NA	NA	NA	ENSG00000086288	NME8
ENSG00000086289	531.2137965	-0.064989744	0.149875641	0.542740441	0.829667661	ENSG00000086289	EPDR1
ENSG00000086300	18.46643678	-0.00101766	0.206882083	0.971032837	NA	ENSG00000086300	SNX10
ENSG00000086475	1364.794952	-0.385153294	0.153281035	0.002185735	0.037728743	ENSG00000086475	SEPHS1
ENSG00000086504	2146.23986	0.095401509	0.137509955	0.367864006	0.716440089	ENSG00000086504	MRPL28
ENSG00000086506	6.691000361	0.015722756	0.209536653	0.435870965	NA	ENSG00000086506	HBQ1
ENSG00000086544	584.0650982	0.360440311	0.27462764	0.024540243	0.19075501	ENSG00000086544	ITPKC
ENSG00000086548	2.927304448	0.014208805	0.209910609	0.301880501	NA	ENSG00000086548	CEACAM6
ENSG00000086570	5.786513661	-0.029408365	0.212178847	0.09551243	NA	ENSG00000086570	FAT2
ENSG00000086589	788.6611827	0.05476136	0.140461036	0.630396237	0.871787972	ENSG00000086589	RBM22
ENSG00000086598	1906.663107	-0.466503966	0.142461981	0.000148515	0.004371037	ENSG00000086598	TMED2
ENSG00000086619	51.72991036	0.095117706	0.223606397	0.208367561	0.563136258	ENSG00000086619	ERO1B
ENSG00000086666	889.2134774	0.151322523	0.140153873	0.166318334	0.513916768	ENSG00000086666	ZFAND6
ENSG00000086696	0.433552514	0.003514783	0.209552058	0.821425231	NA	ENSG00000086696	HSD17B2
ENSG00000086712	273.4493704	-0.026095305	0.161986532	0.799474016	0.938863616	ENSG00000086712	TXLNG
ENSG00000086717	0.585838138	-0.005251151	0.209654993	0.559900657	NA	ENSG00000086717	PPEF1
ENSG00000086730	17.29717287	0.032839684	0.208879175	0.440695496	NA	ENSG00000086730	LAT2
ENSG00000086758	9363.776471	-0.069329917	0.101571843	0.428771589	0.760829319	ENSG00000086758	HUWE1
ENSG00000086827	312.5805533	-0.152770215	0.212602946	0.185542814	0.535417079	ENSG00000086827	ZW10
ENSG00000086848	528.97531	0.118090561	0.162222412	0.295106565	0.655145812	ENSG00000086848	ALG9
ENSG00000086967	2.767067604	0.02328137	0.211241838	0.086017923	NA	ENSG00000086967	MYBPC2
ENSG00000086991	24.20847914	-0.067992774	0.217766452	0.21740094	0.574204915	ENSG00000086991	NOX4
ENSG00000087008	867.6984653	-0.14001955	0.13780982	0.192868377	0.544815531	ENSG00000087008	ACOX3
ENSG00000087053	851.0883642	0.020509277	0.13727686	0.844882741	0.954976837	ENSG00000087053	MTMR2
ENSG00000087074	2047.031701	0.253794039	0.175985011	0.045404801	0.270294797	ENSG00000087074	PPP1R15A
ENSG00000087076	70.94397902	0.045130218	0.202405515	0.522113375	0.816912189	ENSG00000087076	HSD17B14
ENSG00000087077	1519.201318	0.340639263	0.175194333	0.010677807	0.115161351	ENSG00000087077	TRIP6
ENSG00000087085	105.3322339	0.07668023	0.205606207	0.369248894	0.717262058	ENSG00000087085	ACHE
ENSG00000087086	8354.026936	0.065673723	0.16473198	0.542632398	0.829667661	ENSG00000087086	FTL
ENSG00000087087	2374.159431	-0.407062231	0.142607314	0.000735822	0.01641254	ENSG00000087087	SRRT
ENSG00000087088	2157.95314	1.038821917	0.19371772	5.11E-09	5.25E-07	ENSG00000087088	BAX
ENSG00000087095	646.3423287	0.122671684	0.155130883	0.273702852	0.635578434	ENSG00000087095	NLK
ENSG00000087111	3555.319602	-0.007659178	0.120134477	0.934949708	0.983875708	ENSG00000087111	PIGS
ENSG00000087116	158.6219145	-0.02053003	0.19238505	0.789005919	0.934917972	ENSG00000087116	ADAMTS2
ENSG00000087128	0	NA	NA	NA	NA	ENSG00000087128	TMPRSS11E
ENSG00000087152	1927.834476	-0.107241325	0.119455666	0.274952902	0.63649096	ENSG00000087152	ATXN7L3
ENSG00000087157	693.1227905	-0.102487012	0.160444514	0.352996567	0.708357737	ENSG00000087157	PGS1
ENSG00000087191	2993.730685	-0.029483576	0.126426405	0.766459839	0.926465514	ENSG00000087191	PSMC5
ENSG00000087206	539.9044364	0.176349457	0.182915485	0.144911424	0.483356094	ENSG00000087206	UIMC1
ENSG00000087237	1.035992892	0.003840263	0.209442504	0.687878287	NA	ENSG00000087237	CETP
ENSG00000087245	2601.756805	0.237561104	0.15315776	0.044051951	0.265419116	ENSG00000087245	MMP2
ENSG00000087250	12.28721095	0.003097601	0.207624788	0.917170971	NA	ENSG00000087250	MT3
ENSG00000087253	151.0353802	-0.113937417	0.202681135	0.278137429	0.641541122	ENSG00000087253	LPCAT2
ENSG00000087258	1160.78626	0.022349451	0.199299545	0.743719617	0.919024956	ENSG00000087258	GNAO1
ENSG00000087263	855.309266	0.060598645	0.130591389	0.564889362	0.841491178	ENSG00000087263	OGFOD1
ENSG00000087266	736.6675003	-0.126834972	0.144158182	0.24282751	0.603601027	ENSG00000087266	SH3BP2
ENSG00000087269	942.8818442	0.002610803	0.140719098	0.981539226	0.994650722	ENSG00000087269	NOP14
ENSG00000087274	7808.192076	-0.10668901	0.110832706	0.266152003	0.62884263	ENSG00000087274	ADD1
ENSG00000087299	220.6162328	-0.085485502	0.181377802	0.41264049	0.749132069	ENSG00000087299	L2HGDH
ENSG00000087301	47.93195104	-0.057549781	0.209832049	0.363457714	0.715151441	ENSG00000087301	TXNDC16
ENSG00000087302	2224.785194	0.053554901	0.107918645	0.563750938	0.841385672	ENSG00000087302	RTRAF
ENSG00000087303	7129.515071	-0.060626357	0.105797606	0.506134404	0.809353327	ENSG00000087303	NID2
ENSG00000087338	199.9179086	0.183648716	0.254166037	0.113555972	0.430444912	ENSG00000087338	GMCL1
ENSG00000087365	4830.914446	-0.232040481	0.125281818	0.025720491	0.196167146	ENSG00000087365	SF3B2
ENSG00000087448	650.5916103	0.032444353	0.142666927	0.757746025	0.92443337	ENSG00000087448	KLHL42
ENSG00000087460	29601.25236	0.044342044	0.105000621	0.657144775	0.884716312	ENSG00000087460	GNAS
ENSG00000087470	1414.081563	-0.070760879	0.134230726	0.494948935	0.804971198	ENSG00000087470	DNM1L
ENSG00000087494	8.385188135	0.002095346	0.206626436	0.952763711	NA	ENSG00000087494	PTHLH
ENSG00000087495	68.57282274	-0.038234944	0.200028734	0.589534085	0.853088343	ENSG00000087495	PHACTR3
ENSG00000087502	404.7001246	0.085525588	0.165595862	0.432325931	0.763687682	ENSG00000087502	ERGIC2
ENSG00000087510	30.66406002	0.061385143	0.213622358	0.292356634	0.653026486	ENSG00000087510	TFAP2C
ENSG00000087586	981.8150379	-1.528459577	0.296130333	1.22E-08	1.16E-06	ENSG00000087586	AURKA
ENSG00000087589	22.30994595	0.032302094	0.209208125	0.428215015	NA	ENSG00000087589	CASS4
ENSG00000087842	265.9430465	-0.092596081	0.200954382	0.340029479	0.696557139	ENSG00000087842	PIR
ENSG00000087884	220.3622911	0.072497423	0.190450628	0.457429269	0.781535784	ENSG00000087884	AAMDC
ENSG00000087903	28.60974166	-0.044190627	0.211261065	0.328827519	0.687678317	ENSG00000087903	RFX2
ENSG00000087916	0.109343154	0.004041433	0.209565788	0.821420476	NA	ENSG00000087916	NA
ENSG00000087995	476.152581	-0.139117051	0.170633058	0.230716083	0.588234787	ENSG00000087995	METTL2A
ENSG00000088002	0.438148076	0.005655851	0.209652129	0.576800111	NA	ENSG00000088002	SULT2B1
ENSG00000088035	38.17724716	-0.075981657	0.219928202	0.205030506	0.559107266	ENSG00000088035	ALG6
ENSG00000088038	1080.596061	-0.240944085	0.16108628	0.04602182	0.272481444	ENSG00000088038	CNOT3
ENSG00000088053	8.255384575	-0.00775255	0.207160496	0.810642856	NA	ENSG00000088053	GP6
ENSG00000088179	325.7228985	0.040939816	0.171882039	0.687286861	0.895987372	ENSG00000088179	PTPN4
ENSG00000088205	1138.276149	-0.053657526	0.12172104	0.588517174	0.852430532	ENSG00000088205	DDX18
ENSG00000088247	4471.868517	-0.441700508	0.128159877	8.90E-05	0.002850041	ENSG00000088247	KHSRP
ENSG00000088256	2914.105163	-0.18547983	0.121389653	0.065117175	0.32560883	ENSG00000088256	GNA11
ENSG00000088280	1279.464773	-0.396143474	0.191132004	0.005926653	0.07727963	ENSG00000088280	ASAP3
ENSG00000088298	347.9135046	-0.043045757	0.160109442	0.677957306	0.892015815	ENSG00000088298	EDEM2
ENSG00000088305	191.4319599	-0.721595472	0.388549274	0.003096701	0.04854121	ENSG00000088305	DNMT3B
ENSG00000088320	1.969666018	0.013794037	0.209770651	0.352630531	NA	ENSG00000088320	REM1
ENSG00000088325	2415.013102	-1.515837909	0.46104065	3.82E-05	0.001399608	ENSG00000088325	TPX2
ENSG00000088340	91.75718633	-0.061470074	0.198271154	0.468574076	0.78860978	ENSG00000088340	FER1L4
ENSG00000088356	931.5006513	-0.043442168	0.146758261	0.679896394	0.892643243	ENSG00000088356	PDRG1
ENSG00000088367	912.6858311	-0.132178749	0.161621375	0.241995846	0.602513084	ENSG00000088367	EPB41L1
ENSG00000088386	0.786558093	0.003851593	0.209545505	0.809559824	NA	ENSG00000088386	SLC15A1
ENSG00000088387	1633.050908	-0.011001702	0.192546136	0.872988681	0.963376924	ENSG00000088387	DOCK9
ENSG00000088448	668.5105257	-0.068559949	0.159719146	0.521791513	0.816737848	ENSG00000088448	ANKRD10
ENSG00000088451	71.78230866	0.051027842	0.201001805	0.504264008	0.808139203	ENSG00000088451	TGDS
ENSG00000088538	70.52263759	0.265221795	0.439276029	0.02523166	0.193898334	ENSG00000088538	DOCK3
ENSG00000088543	419.2002048	0.072607184	0.153534451	0.501516363	0.807549503	ENSG00000088543	C3orf18
ENSG00000088682	1628.663996	-0.000563588	0.12023833	0.988183657	0.997482765	ENSG00000088682	COQ9
ENSG00000088726	92.70534346	0.329211614	0.482540967	0.027409199	0.202983195	ENSG00000088726	TMEM40
ENSG00000088727	69.58993478	0.027786937	0.194946135	0.718776096	0.907890345	ENSG00000088727	KIF9
ENSG00000088756	346.1156428	-0.010240471	0.161306707	0.918935261	0.977527221	ENSG00000088756	ARHGAP28
ENSG00000088766	1113.257925	-0.145065691	0.142749953	0.183638694	0.534406636	ENSG00000088766	CRLS1
ENSG00000088782	0	NA	NA	NA	NA	ENSG00000088782	DEFB127
ENSG00000088808	2715.679976	0.01135247	0.127797346	0.910068582	0.974725021	ENSG00000088808	PPP1R13B
ENSG00000088812	1822.493635	0.14913012	0.123584798	0.142321098	0.479829846	ENSG00000088812	ATRN
ENSG00000088826	128.4768436	0.078002356	0.201980093	0.385997866	0.731076866	ENSG00000088826	SMOX
ENSG00000088827	0	NA	NA	NA	NA	ENSG00000088827	SIGLEC1
ENSG00000088832	4611.672319	-0.115956383	0.116347306	0.227591621	0.585530419	ENSG00000088832	FKBP1A
ENSG00000088833	1876.562077	-0.034464317	0.115544854	0.721762538	0.909286712	ENSG00000088833	NSFL1C
ENSG00000088836	29.84494231	2.236636868	1.600568848	0.00250901	0.041786338	ENSG00000088836	SLC4A11
ENSG00000088854	1722.871683	0.333456898	0.132905976	0.002957861	0.046882931	ENSG00000088854	C20orf194
ENSG00000088876	233.1166982	0.085852102	0.186452827	0.410433537	0.746981795	ENSG00000088876	ZNF343
ENSG00000088881	69.90097411	-0.004905531	0.197715559	0.937067837	0.984393548	ENSG00000088881	EBF4
ENSG00000088882	885.5082169	-0.069736439	0.168594184	0.510796282	0.812250502	ENSG00000088882	CPXM1
ENSG00000088888	1505.362172	-0.219159302	0.152221864	0.059794245	0.313910006	ENSG00000088888	MAVS
ENSG00000088899	241.4906944	0.015818298	0.18367456	0.861339886	0.959061822	ENSG00000088899	LZTS3
ENSG00000088926	0	NA	NA	NA	NA	ENSG00000088926	F11
ENSG00000088930	1377.681812	-0.040679102	0.133488987	0.691009049	0.897596774	ENSG00000088930	XRN2
ENSG00000088970	121.7358512	0.383351642	0.512880033	0.02261497	0.180564981	ENSG00000088970	KIZ
ENSG00000088986	5147.875496	-0.08692155	0.123749144	0.38706446	0.731631769	ENSG00000088986	DYNLL1
ENSG00000088992	270.1739957	-0.21756409	0.236070365	0.093483932	0.394339298	ENSG00000088992	TESC
ENSG00000089006	1099.635743	-0.308278994	0.154462687	0.011551185	0.120844476	ENSG00000089006	SNX5
ENSG00000089009	13645.20594	-0.017987996	0.12991198	0.858194709	0.958216866	ENSG00000089009	RPL6
ENSG00000089012	3.569328323	0.000822369	0.208289941	0.979115903	NA	ENSG00000089012	SIRPG
ENSG00000089022	741.2884903	-0.236501833	0.188536953	0.065398598	0.326260307	ENSG00000089022	MAPKAPK5
ENSG00000089041	6.219885173	0.023633413	0.210408653	0.30068282	NA	ENSG00000089041	P2RX7
ENSG00000089048	175.1401843	0.108183511	0.205458262	0.28786554	0.649300956	ENSG00000089048	ESF1
ENSG00000089050	323.1364913	-0.130574044	0.180380997	0.253024697	0.616019913	ENSG00000089050	RBBP9
ENSG00000089053	1756.264079	-0.273182601	0.141117099	0.016853785	0.151705449	ENSG00000089053	ANAPC5
ENSG00000089057	649.5220969	-0.022128806	0.148436183	0.831780513	0.949439842	ENSG00000089057	SLC23A2
ENSG00000089060	169.6226669	-0.020303039	0.175418827	0.831216189	0.949399897	ENSG00000089060	SLC8B1
ENSG00000089063	1274.641894	-0.071142872	0.134819503	0.497512696	0.805273369	ENSG00000089063	TMEM230
ENSG00000089091	78.03065013	0.035166369	0.19241539	0.672801058	0.890581161	ENSG00000089091	DZANK1
ENSG00000089094	698.3153225	-0.17565379	0.154703459	0.125251975	0.45091832	ENSG00000089094	KDM2B
ENSG00000089101	1.09971727	-0.005905297	0.209575007	0.539081499	NA	ENSG00000089101	CFAP61
ENSG00000089116	0.16210468	-0.000612946	0.209583294	0.969171968	NA	ENSG00000089116	LHX5
ENSG00000089123	91.60960638	0.306727334	0.425524587	0.033030129	0.224787894	ENSG00000089123	TASP1
ENSG00000089127	9.977552056	0.038557263	0.213500316	0.130023072	NA	ENSG00000089127	OAS1
ENSG00000089154	3704.79104	-0.18825825	0.116133264	0.057225197	0.306094569	ENSG00000089154	GCN1
ENSG00000089157	35017.40562	-0.021714089	0.10098963	0.804750451	0.940920621	ENSG00000089157	RPLP0
ENSG00000089159	3505.045096	0.142029467	0.107626345	0.125558713	0.45105107	ENSG00000089159	PXN
ENSG00000089163	72.51859009	0.042873833	0.201210035	0.549606054	0.833249063	ENSG00000089163	SIRT4
ENSG00000089169	2.3956381	-0.004267594	0.209135713	0.777199919	NA	ENSG00000089169	RPH3A
ENSG00000089177	320.542825	0.030306604	0.157785539	0.770751142	0.928724684	ENSG00000089177	KIF16B
ENSG00000089195	381.1988059	-0.053784083	0.154719775	0.612225212	0.863236064	ENSG00000089195	TRMT6
ENSG00000089199	12.44854259	-0.014285247	0.20674434	0.703567596	NA	ENSG00000089199	CHGB
ENSG00000089220	4267.6074	-0.121024097	0.114507019	0.210173724	0.564789629	ENSG00000089220	PEBP1
ENSG00000089225	2409.305582	0.026752712	0.190932687	0.74817917	0.920677059	ENSG00000089225	TBX5
ENSG00000089234	396.0638671	-0.03238851	0.162698126	0.750393762	0.921417163	ENSG00000089234	BRAP
ENSG00000089248	2148.706141	-0.057814345	0.156522866	0.582893921	0.849884169	ENSG00000089248	ERP29
ENSG00000089250	0	NA	NA	NA	NA	ENSG00000089250	NOS1
ENSG00000089280	6211.679959	-0.275506676	0.129654082	0.010863966	0.116139718	ENSG00000089280	FUS
ENSG00000089289	601.161327	-0.179108905	0.16942152	0.131859207	0.461295861	ENSG00000089289	IGBP1
ENSG00000089327	268.1044378	-0.155110617	0.208433754	0.183031106	0.533925409	ENSG00000089327	FXYD5
ENSG00000089335	513.8723855	0.216998007	0.229490706	0.094583127	0.396617274	ENSG00000089335	ZNF302
ENSG00000089351	1378.65437	-0.189217054	0.181010941	0.120413203	0.442190448	ENSG00000089351	GRAMD1A
ENSG00000089356	0.426141397	0.000327077	0.209411468	0.996437941	NA	ENSG00000089356	FXYD3
ENSG00000089472	10235.89249	0.220164995	0.137966492	0.050245528	0.286175758	ENSG00000089472	HEPH
ENSG00000089486	2263.858345	0.383281331	0.157690757	0.002980754	0.047140442	ENSG00000089486	CDIP1
ENSG00000089505	23.46649247	0.035291346	0.207191278	0.489390504	0.802136764	ENSG00000089505	CMTM1
ENSG00000089558	0	NA	NA	NA	NA	ENSG00000089558	KCNH4
ENSG00000089597	6683.309547	-0.223449793	0.123785218	0.030598393	0.215205158	ENSG00000089597	GANAB
ENSG00000089639	182.8824994	0.179165348	0.231357397	0.135487463	0.467646023	ENSG00000089639	GMIP
ENSG00000089682	194.6499847	0.856743174	0.329023796	0.00048765	0.011548909	ENSG00000089682	RBM41
ENSG00000089685	1194.994567	-2.344458293	0.291613487	4.73E-17	4.47E-14	ENSG00000089685	BIRC5
ENSG00000089692	3.408484668	-0.011112248	0.209245438	0.550463953	NA	ENSG00000089692	LAG3
ENSG00000089693	5158.607051	-0.042087604	0.107405927	0.676407692	0.891553209	ENSG00000089693	MLF2
ENSG00000089723	56.50118467	-0.01324784	0.193405517	0.858614917	0.958400441	ENSG00000089723	OTUB2
ENSG00000089737	4006.150701	-0.045394039	0.113508552	0.635385064	0.874184036	ENSG00000089737	DDX24
ENSG00000089775	132.5672609	-0.006183927	0.176671941	0.946263265	0.985706936	ENSG00000089775	ZBTB25
ENSG00000089818	672.8386914	0.1999088	0.183153944	0.105617282	0.417504512	ENSG00000089818	NECAP1
ENSG00000089820	200.0386442	-0.108167373	0.186750893	0.32124608	0.680381739	ENSG00000089820	ARHGAP4
ENSG00000089847	38.4549547	0.04506337	0.206456935	0.463277565	0.785849042	ENSG00000089847	ANKRD24
ENSG00000089876	570.7327995	0.001596088	0.150577179	0.989916222	0.997939579	ENSG00000089876	DHX32
ENSG00000089902	978.7284381	-0.104050213	0.129775571	0.313056185	0.672456956	ENSG00000089902	RCOR1
ENSG00000089916	891.8917321	0.118612317	0.150249443	0.283266428	0.645217974	ENSG00000089916	GPATCH2L
ENSG00000090006	853.6457147	-0.035495265	0.162306244	0.73009477	0.913568351	ENSG00000090006	LTBP4
ENSG00000090013	398.0641088	0.088686017	0.169468644	0.414292448	0.750087504	ENSG00000090013	BLVRB
ENSG00000090020	521.8976643	-0.080837955	0.1624003	0.463973847	0.786465886	ENSG00000090020	SLC9A1
ENSG00000090054	484.4470516	-0.002519877	0.140672594	0.980826969	0.994517786	ENSG00000090054	SPTLC1
ENSG00000090060	1977.173222	-0.125803922	0.134243841	0.2335733	0.59252329	ENSG00000090060	PAPOLA
ENSG00000090061	1320.44651	-0.023855065	0.120050239	0.798453281	0.93871631	ENSG00000090061	CCNK
ENSG00000090097	2056.399349	-0.00417605	0.151223744	0.966960892	0.991470237	ENSG00000090097	PCBP4
ENSG00000090104	2.960632699	-0.013588772	0.210035051	0.248523989	NA	ENSG00000090104	RGS1
ENSG00000090238	457.2734788	0.825958478	0.206375868	4.38E-06	0.000222786	ENSG00000090238	YPEL3
ENSG00000090263	514.0250099	-0.110976272	0.154715562	0.314960994	0.674726165	ENSG00000090263	MRPS33
ENSG00000090266	2461.359547	0.076577423	0.154242202	0.476609864	0.793287285	ENSG00000090266	NDUFB2
ENSG00000090273	2601.017992	-0.214063158	0.139280315	0.052849672	0.294125324	ENSG00000090273	NUDC
ENSG00000090316	1673.102708	-0.09606959	0.130021702	0.351467286	0.707434309	ENSG00000090316	MAEA
ENSG00000090339	399.4647286	0.130769125	0.213051093	0.224199621	0.581337201	ENSG00000090339	ICAM1
ENSG00000090372	3769.174737	-0.13855773	0.154519115	0.189239883	0.541070906	ENSG00000090372	STRN4
ENSG00000090376	41.37565534	-0.034434492	0.201739541	0.597484607	0.85650443	ENSG00000090376	IRAK3
ENSG00000090382	1.064353331	-0.006603088	0.209522345	0.568587997	NA	ENSG00000090382	LYZ
ENSG00000090402	0.17170342	-0.000612335	0.209583214	0.969171885	NA	ENSG00000090402	SI
ENSG00000090432	861.524739	0.034698397	0.132595801	0.742221812	0.918133818	ENSG00000090432	MUL1
ENSG00000090447	166.234293	-0.327378802	0.450153612	0.028090976	0.206369027	ENSG00000090447	TFAP4
ENSG00000090470	517.4585468	-0.03186961	0.141319149	0.759457765	0.92448144	ENSG00000090470	PDCD7
ENSG00000090487	1015.381638	-0.060064332	0.126285605	0.55105571	0.833931758	ENSG00000090487	SPG21
ENSG00000090512	0.109343154	0.004041433	0.209565788	0.821420476	NA	ENSG00000090512	FETUB
ENSG00000090520	1504.146654	0.022752531	0.138584858	0.826353618	0.948158652	ENSG00000090520	DNAJB11
ENSG00000090530	884.2913705	0.383012111	0.167102412	0.00394971	0.058429164	ENSG00000090530	P3H2
ENSG00000090534	2.446228942	0.013030689	0.209643801	0.397638281	NA	ENSG00000090534	THPO
ENSG00000090539	22.5460572	0.027865526	0.204543686	0.611370267	NA	ENSG00000090539	CHRD
ENSG00000090554	3.065023081	-0.002720635	0.209149167	0.847218417	NA	ENSG00000090554	FLT3LG
ENSG00000090565	1192.080151	-0.215837005	0.164228391	0.074038569	0.348361904	ENSG00000090565	RAB11FIP3
ENSG00000090581	571.1012958	0.024139163	0.149938217	0.820031193	0.946076977	ENSG00000090581	GNPTG
ENSG00000090612	236.8666948	0.104218492	0.179054139	0.342671612	0.698788831	ENSG00000090612	ZNF268
ENSG00000090615	2335.792662	0.068437095	0.124808986	0.497446015	0.805273369	ENSG00000090615	GOLGA3
ENSG00000090621	3726.023463	-0.401789223	0.133216497	0.000472725	0.011270709	ENSG00000090621	PABPC4
ENSG00000090659	0	NA	NA	NA	NA	ENSG00000090659	CD209
ENSG00000090661	394.8070618	-0.083742442	0.166651386	0.440210036	0.76821498	ENSG00000090661	CERS4
ENSG00000090674	392.5363977	-0.294894127	0.237728761	0.040918247	0.254003252	ENSG00000090674	MCOLN1
ENSG00000090686	1084.283398	0.213846118	0.153315194	0.066679576	0.329472822	ENSG00000090686	USP48
ENSG00000090776	2217.210087	-0.034479569	0.141123021	0.760961964	0.925065793	ENSG00000090776	EFNB1
ENSG00000090857	1770.725882	-0.059056114	0.12260121	0.554253278	0.835689759	ENSG00000090857	PDPR
ENSG00000090861	3174.119983	-0.143618923	0.128285623	0.165517183	0.512673587	ENSG00000090861	AARS1
ENSG00000090863	2601.490508	0.075616345	0.109196252	0.416912006	0.752483398	ENSG00000090863	GLG1
ENSG00000090889	624.6516292	-1.547009521	0.328643101	1.21E-07	8.93E-06	ENSG00000090889	KIF4A
ENSG00000090905	1756.137747	0.078073622	0.113157859	0.418469746	0.753925809	ENSG00000090905	TNRC6A
ENSG00000090920	14.8482067	-0.026610421	0.208832354	0.463289396	NA	ENSG00000090920	NA
ENSG00000090924	2277.26323	-0.137687538	0.128175936	0.182682379	0.533272272	ENSG00000090924	PLEKHG2
ENSG00000090932	43.95930059	-0.115254158	0.242243393	0.102764021	0.411810847	ENSG00000090932	DLL3
ENSG00000090971	657.7372322	-0.028492139	0.150467741	0.786566834	0.933857481	ENSG00000090971	NAT14
ENSG00000090975	398.8370003	-0.157718719	0.205493942	0.179967232	0.530038086	ENSG00000090975	PITPNM2
ENSG00000090989	450.0337966	0.042520204	0.15387418	0.698042549	0.900043805	ENSG00000090989	EXOC1
ENSG00000091009	537.7744028	0.036165782	0.141675306	0.730882	0.913790056	ENSG00000091009	RBM27
ENSG00000091010	0	NA	NA	NA	NA	ENSG00000091010	POU4F3
ENSG00000091039	814.7917454	0.098031362	0.179562236	0.368427386	0.716661025	ENSG00000091039	OSBPL8
ENSG00000091073	236.3503251	0.019456448	0.161805221	0.852419454	0.956073875	ENSG00000091073	DTX2
ENSG00000091106	5.138086203	0.018839824	0.209696084	0.402455947	NA	ENSG00000091106	NLRC4
ENSG00000091127	299.4274609	0.008393442	0.155611986	0.937524443	0.984435363	ENSG00000091127	PUS7
ENSG00000091128	1.343648064	0.00869409	0.209766082	0.386923974	NA	ENSG00000091128	LAMB4
ENSG00000091129	53.64666792	-0.054976893	0.204311497	0.44843926	0.774730347	ENSG00000091129	NRCAM
ENSG00000091136	8738.47133	0.281027608	0.184156365	0.032749784	0.223682441	ENSG00000091136	LAMB1
ENSG00000091137	0.34340684	-0.000646208	0.209582253	0.969169877	NA	ENSG00000091137	SLC26A4
ENSG00000091138	0	NA	NA	NA	NA	ENSG00000091138	SLC26A3
ENSG00000091140	2253.354319	0.140401779	0.145367141	0.204333481	0.558619149	ENSG00000091140	DLD
ENSG00000091157	390.7847339	0.042806507	0.158497555	0.68662181	0.895648931	ENSG00000091157	WDR7
ENSG00000091164	792.3935843	0.077425058	0.15829661	0.478145426	0.794410678	ENSG00000091164	TXNL1
ENSG00000091181	1.515303431	-0.006397181	0.209390105	0.651321018	NA	ENSG00000091181	IL5RA
ENSG00000091262	42.95032754	0.013858583	0.199943912	0.824856093	0.948158652	ENSG00000091262	ABCC6
ENSG00000091317	426.0930519	-0.028442489	0.146737341	0.786115036	0.933855638	ENSG00000091317	CMTM6
ENSG00000091409	1055.346862	0.015621693	0.137433434	0.881066142	0.967132391	ENSG00000091409	ITGA6
ENSG00000091428	394.4951111	0.123092465	0.195570217	0.266576246	0.629435857	ENSG00000091428	RAPGEF4
ENSG00000091436	4990.492358	0.030007531	0.122352374	0.780670695	0.932518902	ENSG00000091436	MAP3K20
ENSG00000091482	5963.045166	0.042633867	0.097381812	0.624453613	0.868821004	ENSG00000091482	SMPX
ENSG00000091483	2762.869371	-0.052119141	0.128797602	0.609984421	0.862240434	ENSG00000091483	FH
ENSG00000091490	405.0218418	-0.208451035	0.190107977	0.096322642	0.399471668	ENSG00000091490	SEL1L3
ENSG00000091513	2.973062473	0.006845068	0.209015799	0.695025324	NA	ENSG00000091513	TF
ENSG00000091527	3728.475214	0.053287497	0.113572576	0.584904803	0.851099607	ENSG00000091527	CDV3
ENSG00000091536	11.64059578	-0.02260544	0.208600897	0.5036558	NA	ENSG00000091536	MYO15A
ENSG00000091542	2383.967259	0.011407828	0.121343066	0.926228643	0.980558174	ENSG00000091542	ALKBH5
ENSG00000091583	0	NA	NA	NA	NA	ENSG00000091583	APOH
ENSG00000091592	421.0441515	0.213518376	0.202841802	0.095873284	0.399195308	ENSG00000091592	NLRP1
ENSG00000091622	372.064305	-0.017561038	0.186604244	0.835415855	0.951235542	ENSG00000091622	PITPNM3
ENSG00000091640	2877.673934	0.066148837	0.11093647	0.483639007	0.797964986	ENSG00000091640	SPAG7
ENSG00000091651	374.0897762	-1.748357744	0.374962575	1.46E-07	1.06E-05	ENSG00000091651	ORC6
ENSG00000091656	118.2130159	0.06272079	0.203610468	0.426359772	0.760032637	ENSG00000091656	ZFHX4
ENSG00000091664	0	NA	NA	NA	NA	ENSG00000091664	SLC17A6
ENSG00000091704	12.55998937	0.037980435	0.210448857	0.358161224	NA	ENSG00000091704	CPA1
ENSG00000091732	594.5436176	0.107131978	0.155850545	0.333640176	0.692265546	ENSG00000091732	ZC3HC1
ENSG00000091831	3.542395107	-0.02209841	0.210575754	0.249064433	NA	ENSG00000091831	ESR1
ENSG00000091844	12.44878023	0.001907139	0.205396591	0.967119884	NA	ENSG00000091844	RGS17
ENSG00000091879	2.795217737	-0.01081481	0.209196703	0.565499169	NA	ENSG00000091879	ANGPT2
ENSG00000091947	406.4303851	-0.247297518	0.205150907	0.062487886	0.320019188	ENSG00000091947	TMEM101
ENSG00000091972	367.5983408	-0.012359621	0.172920139	0.897103947	0.971108519	ENSG00000091972	CD200
ENSG00000091986	3881.730828	0.074950139	0.108108046	0.420197004	0.755394728	ENSG00000091986	CCDC80
ENSG00000092009	0	NA	NA	NA	NA	ENSG00000092009	CMA1
ENSG00000092010	1720.714283	0.044949166	0.152925927	0.673008952	0.890581161	ENSG00000092010	PSME1
ENSG00000092020	370.6089668	-0.081048492	0.182570195	0.433990657	0.764770714	ENSG00000092020	PPP2R3C
ENSG00000092036	456.1786243	-0.77842707	0.209837064	1.46E-05	0.000624274	ENSG00000092036	HAUS4
ENSG00000092051	169.861827	0.000769305	0.192324219	0.99473183	0.998763367	ENSG00000092051	JPH4
ENSG00000092054	112748.5009	-0.034894849	0.128147459	0.729133382	0.912848482	ENSG00000092054	MYH7
ENSG00000092067	0	NA	NA	NA	NA	ENSG00000092067	CEBPE
ENSG00000092068	331.7598916	0.055453941	0.15644913	0.602161901	0.858322938	ENSG00000092068	SLC7A8
ENSG00000092094	358.3566935	0.087391605	0.180029995	0.412925819	0.749409289	ENSG00000092094	OSGEP
ENSG00000092096	1135.172191	-0.229093798	0.180883183	0.068871186	0.334019523	ENSG00000092096	SLC22A17
ENSG00000092098	879.6664573	-0.079431198	0.138936185	0.450146656	0.775843037	ENSG00000092098	RNF31
ENSG00000092108	606.9271701	0.090103032	0.167363138	0.410068862	0.746981795	ENSG00000092108	SCFD1
ENSG00000092140	152.6838321	-0.197537966	0.265925875	0.096391627	0.399471668	ENSG00000092140	G2E3
ENSG00000092148	2619.02422	0.192138926	0.151230806	0.093875295	0.394989897	ENSG00000092148	HECTD1
ENSG00000092199	8053.078381	-0.19194497	0.129048901	0.071849214	0.34168721	ENSG00000092199	HNRNPC
ENSG00000092200	1.605109429	0.013931059	0.210093218	0.250201159	NA	ENSG00000092200	RPGRIP1
ENSG00000092201	2850.203439	-0.074333222	0.113527799	0.43528052	0.765617864	ENSG00000092201	SUPT16H
ENSG00000092203	1458.896208	0.112421398	0.149862013	0.311199036	0.670833841	ENSG00000092203	TOX4
ENSG00000092208	201.8708143	-0.253119818	0.267233719	0.065259665	0.325976623	ENSG00000092208	GEMIN2
ENSG00000092295	35.61893027	0.055353229	0.210081994	0.363551248	0.715151441	ENSG00000092295	TGM1
ENSG00000092330	623.2995118	-0.155034586	0.171957083	0.185047401	0.534975721	ENSG00000092330	TINF2
ENSG00000092345	0	NA	NA	NA	NA	ENSG00000092345	DAZL
ENSG00000092377	31.88875614	-0.04035164	0.206417976	0.481065272	0.796701227	ENSG00000092377	TBL1Y
ENSG00000092421	353.3071246	0.098436405	0.187874319	0.356131797	0.710512366	ENSG00000092421	SEMA6A
ENSG00000092439	445.7831377	0.139627341	0.200559646	0.221396325	0.578503811	ENSG00000092439	TRPM7
ENSG00000092445	768.7498791	-0.161469377	0.14663118	0.145868355	0.484919029	ENSG00000092445	TYRO3
ENSG00000092470	224.9005735	-1.384621272	0.571994073	0.000528455	0.012391168	ENSG00000092470	WDR76
ENSG00000092529	122.4640567	0.043607804	0.201332603	0.545015884	0.830818325	ENSG00000092529	CAPN3
ENSG00000092531	600.0369158	0.105434637	0.173739414	0.339754963	0.696332771	ENSG00000092531	SNAP23
ENSG00000092607	0.452749994	0.003508326	0.209551918	0.821425378	NA	ENSG00000092607	TBX15
ENSG00000092621	2798.431318	-0.947349596	0.184727737	1.85E-08	1.69E-06	ENSG00000092621	PHGDH
ENSG00000092758	331.2184247	0.03048462	0.185464091	0.736703571	0.916261341	ENSG00000092758	COL9A3
ENSG00000092820	12324.04289	-0.07864597	0.099076916	0.37630622	0.722994767	ENSG00000092820	EZR
[truncated: 55,774 more rows]
