# Supplementary material for: Functional analysis across model systems implicates ribosomal proteins in growth and proliferation defects associated with hypoplastic left heart syndrome
Source: eLife. 2025 Dec 11;14:RP106231. doi: 10.7554/eLife.106231 (PMC12698088; doi:10.7554/eLife.106231)
Supplement: Supplementary file 7. [file elife-106231-supp7.txt]

	baseMean	log2FoldChange	lfcSE	pvalue	padj	ENSG	gene
ENSG00000000003	2923.838943	-0.002537397	0.088387247	0.973813229	0.98907078	ENSG00000000003	TSPAN6
ENSG00000000005	21.97529732	-0.144260105	0.281965427	0.106802965	NA	ENSG00000000005	TNMD
ENSG00000000419	1551.595726	-0.170069826	0.115098383	0.093978206	0.24059987	ENSG00000000419	DPM1
ENSG00000000457	273.3008654	0.12741839	0.155115218	0.292639276	0.515511775	ENSG00000000457	SCYL3
ENSG00000000460	1172.058855	0.002608323	0.100214206	0.97963428	0.991918238	ENSG00000000460	C1orf112
ENSG00000000938	8.944371215	0.01314923	0.233245993	0.808006304	NA	ENSG00000000938	FGR
ENSG00000000971	0	NA	NA	NA	NA	ENSG00000000971	CFH
ENSG00000001036	2274.615867	-0.154706996	0.080656584	0.040884658	0.130134526	ENSG00000001036	FUCA2
ENSG00000001084	1808.83403	-0.261072984	0.092328666	0.002231054	0.013413394	ENSG00000001084	GCLC
ENSG00000001167	2017.948124	-0.038123427	0.080739337	0.613756631	0.790070863	ENSG00000001167	NFYA
ENSG00000001460	267.5774669	-0.008718871	0.152951528	0.939606396	0.974857474	ENSG00000001460	STPG1
ENSG00000001461	473.9583056	0.258137934	0.140002263	0.028059929	0.098723905	ENSG00000001461	NIPAL3
ENSG00000001497	3902.752227	-0.166979311	0.068341787	0.010507215	0.046090897	ENSG00000001497	LAS1L
ENSG00000001561	75.42690795	0.060530809	0.207015308	0.58488746	0.769678426	ENSG00000001561	ENPP4
ENSG00000001617	1771.237269	-0.05651774	0.091008323	0.500492415	0.707208536	ENSG00000001617	SEMA3F
ENSG00000001626	61.93122916	0.208493345	0.281951212	0.120676887	0.285036659	ENSG00000001626	CFTR
ENSG00000001629	2086.76753	0.090742068	0.076727766	0.209117521	0.414180888	ENSG00000001629	ANKIB1
ENSG00000001630	2786.544179	-0.594451961	0.098302638	2.01E-10	6.55E-09	ENSG00000001630	CYP51A1
ENSG00000001631	1033.403651	0.443477874	0.127505212	0.000103586	0.001008999	ENSG00000001631	KRIT1
ENSG00000002016	584.8033736	0.105381112	0.129462818	0.335091958	0.560408009	ENSG00000002016	RAD52
ENSG00000002079	0.490351291	0.007644257	0.239299394	0.533386947	NA	ENSG00000002079	MYH16
ENSG00000002330	572.7702846	0.027345091	0.115660445	0.789234057	0.89691366	ENSG00000002330	BAD
ENSG00000002549	2661.345656	-0.068118972	0.085452239	0.392544074	0.61674026	ENSG00000002549	LAP3
ENSG00000002586	939.7273394	0.04397094	0.101294506	0.621559386	0.795979469	ENSG00000002586	CD99
ENSG00000002587	78.49177266	1.887847382	0.367736071	1.54E-08	3.58E-07	ENSG00000002587	HS3ST1
ENSG00000002726	6.936825543	-0.014742473	0.234177011	0.769010594	NA	ENSG00000002726	AOC1
ENSG00000002745	3.702536636	-0.004666659	0.236378221	0.897583687	NA	ENSG00000002745	WNT16
ENSG00000002746	385.6919765	0.445938632	0.178041589	0.002200404	0.013260259	ENSG00000002746	HECW1
ENSG00000002822	1020.22236	-0.114810472	0.110880367	0.242343267	0.457232803	ENSG00000002822	MAD1L1
ENSG00000002834	15647.24734	-0.094343635	0.051607564	0.065304933	0.184199243	ENSG00000002834	LASP1
ENSG00000002919	716.4469346	-0.098870219	0.111624629	0.318726211	0.54435772	ENSG00000002919	SNX11
ENSG00000002933	5.77917767	-0.022803287	0.237637659	0.555167779	NA	ENSG00000002933	TMEM176A
ENSG00000003056	4447.872613	-0.006479666	0.067210472	0.918992893	0.964330408	ENSG00000003056	M6PR
ENSG00000003096	254.0304233	-0.359281765	0.208417971	0.018545594	0.072066499	ENSG00000003096	KLHL13
ENSG00000003137	4.040896169	-0.039256943	0.240859767	0.305170448	NA	ENSG00000003137	CYP26B1
ENSG00000003147	657.5689868	-0.184695759	0.115664634	0.068590531	0.190665789	ENSG00000003147	ICA1
ENSG00000003249	2943.411796	-0.029552002	0.07088961	0.662046902	0.822724898	ENSG00000003249	DBNDD1
ENSG00000003393	2212.685474	-0.08212158	0.080265793	0.282901281	0.505034288	ENSG00000003393	ALS2
ENSG00000003400	289.9504135	1.603071254	0.198304135	3.78E-17	2.44E-15	ENSG00000003400	CASP10
ENSG00000003402	404.4600004	0.53389132	0.175523197	0.000330934	0.002691098	ENSG00000003402	CFLAR
ENSG00000003436	76.85577442	0.006957266	0.199691187	0.951204442	0.980568515	ENSG00000003436	TFPI
ENSG00000003509	1532.920777	0.285262515	0.094178416	0.001037781	0.007078754	ENSG00000003509	NDUFAF7
ENSG00000003756	3694.953878	0.048020395	0.066974288	0.455440977	0.668644638	ENSG00000003756	RBM5
ENSG00000003987	182.9471554	-0.013936424	0.166006937	0.905909008	0.956995273	ENSG00000003987	MTMR7
ENSG00000003989	1147.046134	-0.344765203	0.113347968	0.000719823	0.005225523	ENSG00000003989	SLC7A2
ENSG00000004059	3837.880708	-0.196481589	0.065131324	0.001660594	0.010454257	ENSG00000004059	ARF5
ENSG00000004139	386.485291	-0.004387056	0.140720678	0.967981476	0.987384128	ENSG00000004139	SARM1
ENSG00000004142	4822.483128	-0.079517169	0.081050558	0.294991367	0.518284614	ENSG00000004142	POLDIP2
ENSG00000004399	1757.908474	0.131004436	0.08465691	0.097219607	0.246090673	ENSG00000004399	PLXND1
ENSG00000004455	4367.782977	-0.241781301	0.06839005	0.000198855	0.001762951	ENSG00000004455	AK2
ENSG00000004468	10.05626945	0.046129931	0.238690117	0.412535029	NA	ENSG00000004468	CD38
ENSG00000004478	16194.2816	-0.455919285	0.060458529	9.01E-15	4.55E-13	ENSG00000004478	FKBP4
ENSG00000004487	13185.99056	-0.498892137	0.054625624	1.08E-20	9.04E-19	ENSG00000004487	KDM1A
ENSG00000004534	3640.259212	-0.246991009	0.075916084	0.000580078	0.004361519	ENSG00000004534	RBM6
ENSG00000004660	315.556503	-0.507115772	0.178554679	0.000685833	0.005016708	ENSG00000004660	CAMKK1
ENSG00000004700	1574.919169	0.128056214	0.110800813	0.1923405	0.392369511	ENSG00000004700	RECQL
ENSG00000004766	369.3893506	0.506598236	0.214341537	0.002431615	0.01440495	ENSG00000004766	VPS50
ENSG00000004776	22.25104063	-0.15182639	0.290765291	0.086716879	NA	ENSG00000004776	HSPB6
ENSG00000004777	658.491433	-0.101210922	0.119391778	0.326923717	0.55246152	ENSG00000004777	ARHGAP33
ENSG00000004779	3114.024751	-0.118278671	0.073066287	0.088263059	0.229331672	ENSG00000004779	NDUFAB1
ENSG00000004799	4.13358193	0.044882438	0.243035017	0.19835666	NA	ENSG00000004799	PDK4
ENSG00000004809	5.270047132	-0.053741908	0.2444349	0.204580905	NA	ENSG00000004809	SLC22A16
ENSG00000004838	6.401083155	0.027255248	0.237117022	0.544631295	NA	ENSG00000004838	ZMYND10
ENSG00000004846	0	NA	NA	NA	NA	ENSG00000004846	ABCB5
ENSG00000004848	1.449516205	0.017869244	0.239254285	0.414103136	NA	ENSG00000004848	ARX
ENSG00000004864	4491.862377	0.001639805	0.064940971	0.989181762	0.995789878	ENSG00000004864	SLC25A13
ENSG00000004866	731.8491828	-0.138701687	0.111226518	0.158464235	0.345022006	ENSG00000004866	ST7
ENSG00000004897	1658.559281	0.06548376	0.108488316	0.497798121	0.705152797	ENSG00000004897	CDC27
ENSG00000004939	2.485513266	0.011493756	0.237559809	0.714896397	NA	ENSG00000004939	SLC4A1
ENSG00000004948	29.99221171	-0.111284813	0.257376387	0.192006351	0.391843969	ENSG00000004948	CALCR
ENSG00000004961	1304.776205	-0.356337693	0.098634259	0.000101351	0.000987847	ENSG00000004961	HCCS
ENSG00000004975	2344.469294	-0.168596421	0.082301931	0.028555927	0.100102143	ENSG00000004975	DVL2
ENSG00000005001	25.37433303	0.022218511	0.222221837	0.795437168	0.899615492	ENSG00000005001	PRSS22
ENSG00000005007	7811.343157	-0.09518033	0.071769083	0.163497687	0.351552067	ENSG00000005007	UPF1
ENSG00000005020	96.71948191	0.356880822	0.31074447	0.038179345	0.123702366	ENSG00000005020	SKAP2
ENSG00000005022	11995.73038	0.06671082	0.053120737	0.187148206	0.385127592	ENSG00000005022	SLC25A5
ENSG00000005059	513.944703	-0.040637484	0.15008113	0.727984106	0.863195981	ENSG00000005059	MCUB
ENSG00000005073	0	NA	NA	NA	NA	ENSG00000005073	HOXA11
ENSG00000005075	1773.423582	-0.092030036	0.083403305	0.238169013	0.452674363	ENSG00000005075	POLR2J
ENSG00000005100	5663.177338	-0.175877202	0.061013955	0.002456783	0.014520447	ENSG00000005100	DHX33
ENSG00000005102	1.39652024	-0.001776122	0.238148342	0.934073599	NA	ENSG00000005102	MEOX1
ENSG00000005108	33.33087939	-0.189120088	0.30967749	0.088598314	0.230086002	ENSG00000005108	THSD7A
ENSG00000005156	4203.932553	-0.394691487	0.069231055	3.21E-09	8.51E-08	ENSG00000005156	LIG3
ENSG00000005175	1328.085996	0.313081399	0.108405019	0.001499273	0.009608127	ENSG00000005175	RPAP3
ENSG00000005187	66.24045645	-0.017537709	0.199701185	0.872051849	0.940456562	ENSG00000005187	ACSM3
ENSG00000005189	240.0018693	-0.09357443	0.161931997	0.440740335	0.65681687	ENSG00000005189	REXO5
ENSG00000005194	2996.991522	-0.096264227	0.077299808	0.187160828	0.385127592	ENSG00000005194	CIAPIN1
ENSG00000005206	1960.555267	0.094688798	0.086100495	0.231727568	0.444116235	ENSG00000005206	SPPL2B
ENSG00000005238	338.4595814	-0.091724747	0.143163309	0.426047495	0.645860883	ENSG00000005238	FAM214B
ENSG00000005243	2.44529495	-0.015146762	0.237760902	0.634265014	NA	ENSG00000005243	COPZ2
ENSG00000005249	1104.282386	-0.011846564	0.118651083	0.907194913	0.957460543	ENSG00000005249	PRKAR2B
ENSG00000005302	622.1607191	-0.000439025	0.112089503	0.996795203	0.998998966	ENSG00000005302	MSL3
ENSG00000005339	6438.350893	0.103959601	0.062834304	0.091061718	0.234776612	ENSG00000005339	CREBBP
ENSG00000005379	161.3441295	-0.252472335	0.242294978	0.088826245	0.230483099	ENSG00000005379	TSPOAP1
ENSG00000005381	0.724229139	-0.011427907	0.239442508	0.432562322	NA	ENSG00000005381	MPO
ENSG00000005421	6.745930544	0.015743509	0.235039508	0.742839502	NA	ENSG00000005421	PON1
ENSG00000005436	502.7768911	0.260526189	0.147874957	0.032225438	0.109443942	ENSG00000005436	GCFC2
ENSG00000005448	985.0518576	0.362111151	0.109277745	0.0002788	0.002335141	ENSG00000005448	WDR54
ENSG00000005469	242.9302544	1.682921822	0.245636795	4.27E-13	1.84E-11	ENSG00000005469	CROT
ENSG00000005471	14.70380674	-0.156712442	0.306602496	0.036767895	NA	ENSG00000005471	ABCB4
ENSG00000005483	1593.284564	0.232793175	0.093014029	0.006235745	0.030554155	ENSG00000005483	KMT2E
ENSG00000005486	1035.717636	-0.160114103	0.096598527	0.069053924	0.191503398	ENSG00000005486	RHBDD2
ENSG00000005513	378.6311867	-0.543433986	0.20686409	0.00107904	0.007317939	ENSG00000005513	SOX8
ENSG00000005700	1372.459246	-0.033621003	0.1263266	0.754009564	0.878781557	ENSG00000005700	IBTK
ENSG00000005801	2682.135732	0.646947969	0.094943325	1.23E-12	5.05E-11	ENSG00000005801	ZNF195
ENSG00000005810	2112.047993	0.240944465	0.077127783	0.000947475	0.006576667	ENSG00000005810	MYCBP2
ENSG00000005812	367.7023626	0.131574626	0.14310696	0.257679906	0.476188443	ENSG00000005812	FBXL3
ENSG00000005844	4.541343021	-1.60E-05	0.235465672	0.997304177	NA	ENSG00000005844	ITGAL
ENSG00000005882	404.9615996	-0.142607501	0.141741519	0.217018424	0.425353759	ENSG00000005882	PDK2
ENSG00000005884	1537.201968	1.383872971	0.112631988	5.39E-36	1.17E-33	ENSG00000005884	ITGA3
ENSG00000005889	644.5205762	0.250642132	0.123367452	0.019434543	0.074633503	ENSG00000005889	ZFX
ENSG00000005893	1104.795609	-0.038725696	0.130954871	0.72823692	0.86335165	ENSG00000005893	LAMP2
ENSG00000005955	1473.124145	0.089820777	0.086701935	0.265792886	0.485071228	ENSG00000005955	NA
ENSG00000005961	85.73188044	0.070304189	0.197614519	0.554855743	0.7475782	ENSG00000005961	ITGA2B
ENSG00000005981	0.131540494	0.005702547	0.239168161	0.77550896	NA	ENSG00000005981	ASB4
ENSG00000006007	2827.882622	-0.076168126	0.07123586	0.26218771	0.481754236	ENSG00000006007	GDE1
ENSG00000006015	1415.569026	-0.048965568	0.090815229	0.558665517	0.750473197	ENSG00000006015	REX1BD
ENSG00000006016	223.0388653	-0.59273046	0.234076173	0.001159829	0.007776578	ENSG00000006016	CRLF1
ENSG00000006025	259.371599	0.185721456	0.18232191	0.159151251	0.345793128	ENSG00000006025	OSBPL7
ENSG00000006042	2382.818646	-0.534800862	0.079451571	2.74E-12	1.09E-10	ENSG00000006042	TMEM98
ENSG00000006047	648.7749807	-0.349921124	0.143846112	0.004202356	0.022290189	ENSG00000006047	YBX2
ENSG00000006059	0	NA	NA	NA	NA	ENSG00000006059	KRT33A
ENSG00000006062	684.4581928	0.347251303	0.142690543	0.004285985	0.022661251	ENSG00000006062	MAP3K14
ENSG00000006071	23.56198413	0.050951269	0.229993638	0.533425851	NA	ENSG00000006071	ABCC8
ENSG00000006074	0	NA	NA	NA	NA	ENSG00000006074	NA
ENSG00000006075	0	NA	NA	NA	NA	ENSG00000006075	NA
ENSG00000006114	2071.188877	0.101348382	0.075444055	0.156021409	0.341499695	ENSG00000006114	NA
ENSG00000006116	1.515716128	-0.01198357	0.238753399	0.574598358	NA	ENSG00000006116	CACNG3
ENSG00000006118	2955.788236	0.115046913	0.078376285	0.120270695	0.284183686	ENSG00000006118	TMEM132A
ENSG00000006125	12230.07398	-0.086160073	0.052878964	0.087012967	0.22708226	ENSG00000006125	AP2B1
ENSG00000006128	29.95416957	-0.063821552	0.228891705	0.47894028	0.689503434	ENSG00000006128	TAC1
ENSG00000006194	2308.082633	-0.206204833	0.090435418	0.013155615	0.055063596	ENSG00000006194	ZNF263
ENSG00000006210	71.72685674	-0.1287212	0.234224169	0.275431702	0.496760171	ENSG00000006210	CX3CL1
ENSG00000006282	990.4974116	0.32373291	0.138422919	0.006192006	0.030398018	ENSG00000006282	SPATA20
ENSG00000006283	305.1964797	-0.190681167	0.166966336	0.134460467	0.308091771	ENSG00000006283	CACNA1G
ENSG00000006327	2482.31623	0.786023503	0.106733179	1.77E-14	8.63E-13	ENSG00000006327	TNFRSF12A
ENSG00000006377	0.969321701	0.0127131	0.239450835	0.432473992	NA	ENSG00000006377	DLX6
ENSG00000006432	1908.356353	-0.17487059	0.080595646	0.021562809	0.080754526	ENSG00000006432	MAP3K9
ENSG00000006451	3107.286801	0.15826643	0.100460281	0.082292596	0.218399544	ENSG00000006451	RALA
ENSG00000006453	1916.039513	-0.05517177	0.085008544	0.486441692	0.695803224	ENSG00000006453	BAIAP2L1
ENSG00000006459	588.9811242	0.209883847	0.128290631	0.055704766	0.163811303	ENSG00000006459	KDM7A
ENSG00000006468	1890.334503	-0.098808049	0.087157407	0.222653443	0.43266812	ENSG00000006468	ETV1
ENSG00000006530	1340.434172	0.144708217	0.097447273	0.111044105	0.269651817	ENSG00000006530	AGK
ENSG00000006534	6.976318011	-0.044095547	0.241829428	0.269022071	NA	ENSG00000006534	ALDH3B1
ENSG00000006555	21.91277103	-0.079298964	0.239510954	0.342023866	NA	ENSG00000006555	TTC22
ENSG00000006576	804.4358661	0.157871884	0.143419163	0.176754496	0.370362273	ENSG00000006576	PHTF2
ENSG00000006606	23.69985788	-0.06675702	0.233405126	0.431738709	0.649744128	ENSG00000006606	CCL26
ENSG00000006607	1208.093581	-0.161987242	0.104806956	0.080806646	0.215386237	ENSG00000006607	FARP2
ENSG00000006611	15.08654335	-0.060151706	0.238138015	0.392156538	NA	ENSG00000006611	USH1C
ENSG00000006625	3240.260583	-0.1689553	0.084665139	0.032345903	0.109731762	ENSG00000006625	GGCT
ENSG00000006634	1627.070378	0.184781986	0.146449581	0.119917343	0.283479579	ENSG00000006634	DBF4
ENSG00000006638	19.08067454	-0.000499014	0.22628389	0.991805218	NA	ENSG00000006638	TBXA2R
ENSG00000006652	2976.388126	0.201289745	0.079671122	0.007177351	0.03410185	ENSG00000006652	IFRD1
ENSG00000006659	4.683557067	-0.05454971	0.245020068	0.183818482	NA	ENSG00000006659	LGALS14
ENSG00000006695	960.2377324	-0.013417249	0.107440134	0.888767661	0.949542691	ENSG00000006695	COX10
ENSG00000006704	1481.955475	-0.362600781	0.096294402	4.89E-05	0.000527398	ENSG00000006704	GTF2IRD1
ENSG00000006712	1739.956146	-0.238646066	0.087338857	0.003303356	0.018391754	ENSG00000006712	PAF1
ENSG00000006715	1958.190618	0.301962783	0.085320612	0.000162187	0.001477668	ENSG00000006715	VPS41
ENSG00000006740	697.1764104	-0.023768612	0.106536685	0.802005066	0.903536917	ENSG00000006740	ARHGAP44
ENSG00000006744	5971.691696	-0.274444789	0.067315225	2.15E-05	0.000255018	ENSG00000006744	ELAC2
ENSG00000006747	27.26781553	0.051250141	0.227094701	0.557468373	0.749586106	ENSG00000006747	SCIN
ENSG00000006756	86.99602926	0.029627342	0.195801485	0.796124018	0.899925568	ENSG00000006756	ARSD
ENSG00000006757	327.5707032	0.144699935	0.15656629	0.235260855	0.448590118	ENSG00000006757	PNPLA4
ENSG00000006788	0.457897046	0.005876698	0.239190368	0.713478467	NA	ENSG00000006788	MYH13
ENSG00000006831	2854.893602	-0.514891853	0.073976155	5.85E-13	2.49E-11	ENSG00000006831	ADIPOR2
ENSG00000006837	24.43182099	0.015485395	0.22257187	0.85255359	0.931309608	ENSG00000006837	CDKL3
ENSG00000007001	0	NA	NA	NA	NA	ENSG00000007001	UPP2
ENSG00000007038	3.2526819	0.005518283	0.237182618	0.862094744	NA	ENSG00000007038	PRSS21
ENSG00000007047	1505.443585	0.014866094	0.09410165	0.873277459	0.940758754	ENSG00000007047	MARK4
ENSG00000007062	3265.213091	-0.245637123	0.09749702	0.005826405	0.028936114	ENSG00000007062	PROM1
ENSG00000007080	2856.639039	0.074077211	0.090889222	0.377763084	0.602765007	ENSG00000007080	CCDC124
ENSG00000007129	3.529638075	-0.02680919	0.239405738	0.400008204	NA	ENSG00000007129	CEACAM21
ENSG00000007168	4472.242253	0.088518785	0.064284858	0.152602092	0.337235037	ENSG00000007168	PAFAH1B1
ENSG00000007171	86.25948165	-0.787643916	0.375720263	0.002092829	0.012727229	ENSG00000007171	NOS2
ENSG00000007174	34.33584157	-0.256304169	0.385585746	0.049004222	0.149089693	ENSG00000007174	DNAH9
ENSG00000007202	10032.83962	-0.213835307	0.064641742	0.000826346	0.005879342	ENSG00000007202	KIAA0100
ENSG00000007216	0	NA	NA	NA	NA	ENSG00000007216	SLC13A2
ENSG00000007237	414.5421469	0.752540712	0.15529913	1.21E-07	2.39E-06	ENSG00000007237	GAS7
ENSG00000007255	559.696307	-0.032973913	0.141509504	0.771734038	0.887254544	ENSG00000007255	TRAPPC6A
ENSG00000007264	641.6759264	-0.483907996	0.129052507	3.15E-05	0.00035691	ENSG00000007264	MATK
ENSG00000007306	1.80401797	0.008941437	0.237770579	0.698394757	NA	ENSG00000007306	CEACAM7
ENSG00000007312	35.91448134	-0.144230928	0.263809367	0.179673758	0.374343827	ENSG00000007312	CD79B
ENSG00000007314	352.5622803	-0.349200955	0.174433971	0.011383883	0.049129347	ENSG00000007314	SCN4A
ENSG00000007341	376.7161736	0.105756022	0.142281527	0.359955088	0.585541682	ENSG00000007341	ST7L
ENSG00000007350	1.725368106	0.001154912	0.237787862	0.967728263	NA	ENSG00000007350	TKTL1
ENSG00000007372	5.340068419	0.009296101	0.23511627	0.84064255	NA	ENSG00000007372	PAX6
ENSG00000007376	1740.885145	-0.137776606	0.086672596	0.088618107	0.230098503	ENSG00000007376	RPUSD1
ENSG00000007384	849.0215465	0.156212435	0.120412662	0.134531283	0.308208059	ENSG00000007384	RHBDF1
ENSG00000007392	3518.876888	-0.329578423	0.086430616	4.40E-05	0.000480503	ENSG00000007392	LUC7L
ENSG00000007402	590.2442854	0.123202308	0.12219487	0.242162153	0.457086544	ENSG00000007402	CACNA2D2
ENSG00000007516	208.8904423	0.03034366	0.169303177	0.801706425	0.903392666	ENSG00000007516	BAIAP3
ENSG00000007520	2297.72933	-0.089240722	0.074071848	0.200888881	0.403854745	ENSG00000007520	TSR3
ENSG00000007541	1264.102103	0.140555404	0.097183345	0.11271066	0.272739202	ENSG00000007541	PIGQ
ENSG00000007545	1934.383089	-0.016015911	0.086320478	0.824539135	0.916545745	ENSG00000007545	CRAMP1
ENSG00000007866	2087.190917	0.463826606	0.097118821	3.69E-07	6.69E-06	ENSG00000007866	TEAD3
ENSG00000007908	0	NA	NA	NA	NA	ENSG00000007908	SELE
ENSG00000007923	5557.460107	-0.086647176	0.06601857	0.170986811	0.3625298	ENSG00000007923	DNAJC11
ENSG00000007933	0	NA	NA	NA	NA	ENSG00000007933	FMO3
ENSG00000007944	1470.875862	-0.173987269	0.094089433	0.044396976	0.138755228	ENSG00000007944	MYLIP
ENSG00000007952	0	NA	NA	NA	NA	ENSG00000007952	NOX1
ENSG00000007968	242.6839814	-0.675935783	0.209844583	0.000120088	0.001146768	ENSG00000007968	E2F2
ENSG00000008018	7197.674642	-0.211946316	0.073824256	0.002440862	0.014448588	ENSG00000008018	PSMB1
ENSG00000008056	400.6417836	-0.346086028	0.159359459	0.008104436	0.037554222	ENSG00000008056	SYN1
ENSG00000008083	17832.41893	-0.147860703	0.055694249	0.006030473	0.02971899	ENSG00000008083	JARID2
ENSG00000008086	397.1830698	0.140405449	0.139597782	0.227914301	0.439712581	ENSG00000008086	CDKL5
ENSG00000008118	18.10000276	0.01412598	0.231045921	0.82194101	NA	ENSG00000008118	CAMK1G
ENSG00000008128	1860.169711	-0.083063549	0.105352365	0.38122084	0.605799039	ENSG00000008128	CDK11A
ENSG00000008130	2286.10467	-0.114251663	0.076758562	0.114854358	0.275840806	ENSG00000008130	NADK
ENSG00000008196	0.631324128	-0.006013172	0.239193332	0.7714295	NA	ENSG00000008196	TFAP2B
ENSG00000008197	0	NA	NA	NA	NA	ENSG00000008197	TFAP2D
ENSG00000008226	49.90465433	-0.143954401	0.250965659	0.214875999	0.422193683	ENSG00000008226	DLEC1
ENSG00000008256	622.4511532	-0.30659634	0.129970727	0.006362245	0.031045248	ENSG00000008256	CYTH3
ENSG00000008277	662.2556309	0.057584946	0.120070838	0.574148357	0.762053443	ENSG00000008277	ADAM22
ENSG00000008282	1277.314621	-0.028323727	0.12200172	0.786012333	0.894763262	ENSG00000008282	SYPL1
ENSG00000008283	1452.401767	-0.234705261	0.09719467	0.008239887	0.038089951	ENSG00000008283	CYB561
ENSG00000008294	2104.169011	-0.015145816	0.074541555	0.829865583	0.919775302	ENSG00000008294	SPAG9
ENSG00000008300	2061.207918	-0.24620781	0.087960394	0.002542612	0.014912966	ENSG00000008300	CELSR3
ENSG00000008311	8796.217529	0.149032794	0.07029859	0.026187444	0.093550075	ENSG00000008311	AASS
ENSG00000008323	641.5276567	-0.000838396	0.123176324	0.970762641	0.988786217	ENSG00000008323	PLEKHG6
ENSG00000008324	1149.340103	-0.051242569	0.142423369	0.653532191	0.816921194	ENSG00000008324	SS18L2
ENSG00000008382	587.49536	-0.000376706	0.112514514	0.996158153	0.998998966	ENSG00000008382	MPND
ENSG00000008394	5033.359275	-0.193470925	0.072354684	0.004455124	0.02335436	ENSG00000008394	MGST1
ENSG00000008405	1139.216707	-0.188754922	0.106461732	0.047175244	0.144989781	ENSG00000008405	CRY1
ENSG00000008438	1.14545711	0.008468761	0.238602858	0.67770767	NA	ENSG00000008438	PGLYRP1
ENSG00000008441	5.84517428	-0.026852583	0.23713383	0.547545654	NA	ENSG00000008441	NFIX
ENSG00000008513	279.2101911	-0.380733216	0.181645598	0.007658325	0.035865708	ENSG00000008513	ST3GAL1
ENSG00000008516	1297.991797	-0.439192828	0.095542363	9.33E-07	1.56E-05	ENSG00000008516	MMP25
ENSG00000008517	76.35930965	0.105069026	0.218519491	0.373844386	0.599001174	ENSG00000008517	IL32
ENSG00000008710	2257.145794	-0.114896799	0.075113079	0.101531083	0.253293259	ENSG00000008710	PKD1
ENSG00000008735	686.2122237	-0.328927726	0.152368987	0.008921044	0.040459452	ENSG00000008735	MAPK8IP2
ENSG00000008838	4206.601673	0.058672782	0.071552231	0.399847278	0.622610647	ENSG00000008838	MED24
ENSG00000008853	592.1103464	-0.113448268	0.119327881	0.272277507	0.492807209	ENSG00000008853	RHOBTB2
ENSG00000008869	1138.453266	0.326610155	0.09771012	0.000288374	0.002404841	ENSG00000008869	HEATR5B
ENSG00000008952	1886.803345	0.196023305	0.103598695	0.034629468	0.115039632	ENSG00000008952	SEC62
ENSG00000008988	30832.70041	-0.107219914	0.058362261	0.076486384	0.206755239	ENSG00000008988	RPS20
ENSG00000009307	28200.59157	-0.045813892	0.048875221	0.300159806	0.52380484	ENSG00000009307	CSDE1
ENSG00000009335	3536.845147	-0.168408527	0.068667517	0.009843534	0.043713942	ENSG00000009335	UBE3C
ENSG00000009413	647.9982047	1.366765738	0.130338645	6.54E-27	8.89E-25	ENSG00000009413	REV3L
ENSG00000009694	120.5615689	0.410720813	0.304543183	0.02373749	0.086879101	ENSG00000009694	TENM1
ENSG00000009709	1.870323228	0.001436543	0.237762461	0.959000995	NA	ENSG00000009709	PAX7
ENSG00000009724	18.92886394	-0.139350897	0.28274349	0.09243362	NA	ENSG00000009724	MASP2
ENSG00000009765	0	NA	NA	NA	NA	ENSG00000009765	IYD
ENSG00000009780	233.9107261	0.126861376	0.165478235	0.307968493	0.532874229	ENSG00000009780	FAM76A
ENSG00000009790	0	NA	NA	NA	NA	ENSG00000009790	TRAF3IP3
ENSG00000009830	1285.528451	-0.252235205	0.091166546	0.002687915	0.015586658	ENSG00000009830	POMT2
ENSG00000009844	2026.161671	0.200376109	0.122960725	0.059424422	0.171776166	ENSG00000009844	VTA1
ENSG00000009950	99.01694824	0.240941427	0.275050396	0.099715491	0.25007831	ENSG00000009950	MLXIPL
ENSG00000009954	7675.6854	-0.080641633	0.064332962	0.19362089	0.394300741	ENSG00000009954	BAZ1B
ENSG00000010017	1283.049703	-0.032632259	0.097930988	0.708641203	0.852808538	ENSG00000010017	RANBP9
ENSG00000010030	274.0087677	2.358229392	0.261185134	1.01E-20	8.51E-19	ENSG00000010030	ETV7
ENSG00000010072	393.5441536	0.109837752	0.140404288	0.340348348	0.565688268	ENSG00000010072	SPRTN
ENSG00000010165	4028.174306	0.152374841	0.065618781	0.017527318	0.069123783	ENSG00000010165	EEF1AKNMT
ENSG00000010219	153.568223	-0.138972183	0.194566946	0.282828558	0.505001683	ENSG00000010219	DYRK4
ENSG00000010244	11375.32919	-0.042310649	0.060680446	0.470247926	0.682039316	ENSG00000010244	ZNF207
ENSG00000010256	7875.824643	-0.07384252	0.070475167	0.270746604	0.491174718	ENSG00000010256	UQCRC1
ENSG00000010270	1380.817794	-0.205085727	0.091150878	0.015223096	0.061797564	ENSG00000010270	STARD3NL
ENSG00000010278	3183.153063	-0.454816354	0.074194123	2.38E-10	7.69E-09	ENSG00000010278	CD9
ENSG00000010282	7.37639532	0.083141498	0.255690076	0.094610172	NA	ENSG00000010282	HHATL
ENSG00000010292	8966.974368	-0.125061651	0.061234071	0.033978893	0.113467344	ENSG00000010292	NCAPD2
ENSG00000010295	763.743428	0.097961327	0.113976406	0.333061334	0.558593203	ENSG00000010295	IFFO1
ENSG00000010310	7.216598504	0.001660886	0.234347302	0.974101312	NA	ENSG00000010310	GIPR
ENSG00000010318	170.7885784	0.542521104	0.248467071	0.003276629	0.018268961	ENSG00000010318	PHF7
ENSG00000010319	146.4845921	0.088106272	0.179765471	0.476255272	0.687377359	ENSG00000010319	SEMA3G
ENSG00000010322	4922.390772	-0.00470903	0.070776714	0.943710676	0.976513283	ENSG00000010322	NISCH
ENSG00000010327	11.11779707	-0.047464271	0.239092187	0.396987141	NA	ENSG00000010327	STAB1
ENSG00000010361	682.5106279	0.074929509	0.116635813	0.462297435	0.674456348	ENSG00000010361	FUZ
ENSG00000010379	0.47561397	0.005896125	0.239140069	0.753855913	NA	ENSG00000010379	SLC6A13
ENSG00000010404	1294.956699	0.485903887	0.116529215	5.58E-06	7.70E-05	ENSG00000010404	IDS
ENSG00000010438	6.683945452	0.024576833	0.235651962	0.620241455	NA	ENSG00000010438	PRSS3
ENSG00000010539	718.6434734	-0.094354873	0.111851766	0.339173727	0.564575049	ENSG00000010539	ZNF200
ENSG00000010610	44.82417555	-0.05839488	0.218028885	0.566351487	0.757222142	ENSG00000010610	CD4
ENSG00000010626	38.53356111	0.027203671	0.216359712	0.776382738	0.889103022	ENSG00000010626	LRRC23
ENSG00000010671	3.179797573	-0.00769572	0.236811601	0.817686693	NA	ENSG00000010671	BTK
ENSG00000010704	33.23650996	-0.045460833	0.22257292	0.617774954	0.793383448	ENSG00000010704	HFE
ENSG00000010803	395.770276	-0.433878117	0.184422989	0.003405565	0.018837912	ENSG00000010803	SCMH1
ENSG00000010810	2477.048443	-0.160861924	0.071898415	0.018513279	0.071995565	ENSG00000010810	FYN
ENSG00000010818	438.2945879	0.212941834	0.144314424	0.071586775	0.19627656	ENSG00000010818	HIVEP2
ENSG00000010932	0	NA	NA	NA	NA	ENSG00000010932	FMO1
ENSG00000011007	4837.29817	-0.220557443	0.073800401	0.001503748	0.009620608	ENSG00000011007	ELOA
ENSG00000011009	6422.094647	0.141569881	0.072762502	0.044552552	0.139099949	ENSG00000011009	LYPLA2
ENSG00000011021	1317.514362	-0.169598122	0.097886794	0.057546932	0.167642409	ENSG00000011021	CLCN6
ENSG00000011028	917.1891093	-0.513127704	0.131377179	1.49E-05	0.000184833	ENSG00000011028	MRC2
ENSG00000011052	641.7482098	0.148946703	0.128397199	0.171310632	0.362965878	ENSG00000011052	NME1-NME2
ENSG00000011083	5.346783461	0.07331004	0.252552966	0.082118311	NA	ENSG00000011083	SLC6A7
ENSG00000011105	1448.452202	-0.21164209	0.091578994	0.012550108	0.053049588	ENSG00000011105	TSPAN9
ENSG00000011114	1632.701555	0.125420099	0.085967841	0.113881938	0.274449395	ENSG00000011114	BTBD7
ENSG00000011132	820.5658059	0.046608652	0.103810808	0.618835891	0.794203189	ENSG00000011132	APBA3
ENSG00000011143	702.6761743	-0.122560884	0.113516288	0.219557938	0.42859696	ENSG00000011143	MKS1
ENSG00000011198	545.6343667	-0.046382767	0.120402527	0.651307207	0.815381418	ENSG00000011198	ABHD5
ENSG00000011201	3993.626977	0.000247678	0.065590914	0.997337643	0.999093749	ENSG00000011201	ANOS1
ENSG00000011243	2904.669796	-0.040538506	0.074493827	0.554835139	0.7475782	ENSG00000011243	AKAP8L
ENSG00000011258	2716.722388	0.068680307	0.083866842	0.387030074	0.611454177	ENSG00000011258	MBTD1
ENSG00000011260	3933.394863	-0.022733498	0.075120433	0.748492463	0.875900081	ENSG00000011260	UTP18
ENSG00000011275	1996.684328	-0.17453182	0.087123417	0.030817413	0.105926162	ENSG00000011275	RNF216
ENSG00000011295	2305.475081	-0.178440195	0.077086467	0.0140865	0.058120526	ENSG00000011295	TTC19
ENSG00000011304	32194.32373	-0.129374736	0.057427229	0.02152599	0.080678803	ENSG00000011304	PTBP1
ENSG00000011332	721.8206619	-0.259070634	0.146911707	0.031830406	0.108365885	ENSG00000011332	DPF1
ENSG00000011347	289.0592895	-0.024282728	0.147882167	0.834774488	0.922250497	ENSG00000011347	SYT7
ENSG00000011376	3446.590537	-0.02244848	0.07440283	0.747119807	0.875475162	ENSG00000011376	LARS2
ENSG00000011405	3923.301021	0.34604303	0.104936515	0.000306501	0.002525841	ENSG00000011405	PIK3C2A
ENSG00000011422	252.8484535	-0.42287295	0.220339991	0.009182177	0.041302321	ENSG00000011422	PLAUR
ENSG00000011426	3051.804754	0.018818386	0.069680114	0.778468878	0.890465443	ENSG00000011426	ANLN
ENSG00000011451	3753.673635	-0.046793221	0.066033936	0.430323244	0.648630688	ENSG00000011451	WIZ
ENSG00000011454	1858.943424	0.27022474	0.084278345	0.00061943	0.004604007	ENSG00000011454	RABGAP1
ENSG00000011465	0.654530067	-0.008495517	0.239351725	0.448104036	NA	ENSG00000011465	DCN
ENSG00000011478	735.808774	-0.458453611	0.123109443	3.76E-05	0.000417343	ENSG00000011478	QPCTL
ENSG00000011485	5393.885858	-0.14452361	0.063684064	0.018006423	0.070632446	ENSG00000011485	PPP5C
ENSG00000011523	2173.660051	-0.314132514	0.083480269	5.92E-05	0.000619262	ENSG00000011523	CEP68
ENSG00000011566	1578.858026	0.078928734	0.10213485	0.391615387	0.615848071	ENSG00000011566	MAP4K3
ENSG00000011590	4.444859537	-0.015186149	0.236434451	0.705463487	NA	ENSG00000011590	ZBTB32
ENSG00000011600	3.549749875	0.031348074	0.239653303	0.372146731	NA	ENSG00000011600	TYROBP
ENSG00000011638	679.6816863	0.07462193	0.135890509	0.507123382	0.712495532	ENSG00000011638	TMEM159
ENSG00000011677	464.1124314	-0.47404775	0.149038626	0.000252949	0.002145526	ENSG00000011677	GABRA3
ENSG00000012048	1752.32019	0.049082499	0.079349009	0.512354336	0.715979401	ENSG00000012048	BRCA1
ENSG00000012061	1586.296264	0.211544087	0.107835775	0.028452007	0.099851788	ENSG00000012061	ERCC1
ENSG00000012124	4.027402839	0.03636851	0.240043956	0.35446175	NA	ENSG00000012124	CD22
ENSG00000012171	119.7935571	0.106925257	0.196749079	0.392448562	0.61665327	ENSG00000012171	SEMA3B
ENSG00000012174	500.2256537	0.286529506	0.142653635	0.016011327	0.064401675	ENSG00000012174	MBTPS2
ENSG00000012211	182.7456159	0.072766148	0.185075674	0.552113215	0.745911266	ENSG00000012211	PRICKLE3
ENSG00000012223	7.224120305	0.015420152	0.234299232	0.761242321	NA	ENSG00000012223	LTF
ENSG00000012232	7125.886485	0.264956278	0.079761392	0.000289945	0.002414277	ENSG00000012232	EXTL3
ENSG00000012504	0.230626743	-0.000750119	0.239173854	0.987138399	NA	ENSG00000012504	NR1H4
ENSG00000012660	3767.898017	-0.479049512	0.102555413	5.64E-07	9.79E-06	ENSG00000012660	ELOVL5
ENSG00000012779	60.76327471	1.069186672	0.502825897	0.00145023	0.009340453	ENSG00000012779	ALOX5
ENSG00000012817	2245.715338	0.1394033	0.076816249	0.054791908	0.162044377	ENSG00000012817	KDM5D
ENSG00000012822	603.4115134	0.236421884	0.13531458	0.038544675	0.124393574	ENSG00000012822	CALCOCO1
ENSG00000012963	2118.201977	-0.197411763	0.080794803	0.009164659	0.041258574	ENSG00000012963	UBR7
ENSG00000012983	1125.330425	0.095775762	0.115091808	0.342978382	0.567847697	ENSG00000012983	MAP4K5
ENSG00000013016	908.0648037	-0.148726898	0.103543825	0.108636273	0.265457605	ENSG00000013016	EHD3
ENSG00000013275	5965.92973	-0.016565542	0.08130544	0.819988262	0.914394166	ENSG00000013275	PSMC4
ENSG00000013288	223.9543065	-0.016391051	0.153485688	0.889326735	0.949542691	ENSG00000013288	MAN2B2
ENSG00000013293	53.65975758	1.554603488	0.529132948	0.000140289	0.001305899	ENSG00000013293	SLC7A14
ENSG00000013297	116.8389293	0.241705254	0.274582094	0.098930507	0.248840923	ENSG00000013297	CLDN11
ENSG00000013306	7684.059329	0.02025891	0.068137861	0.757607701	0.881169935	ENSG00000013306	SLC25A39
ENSG00000013364	27.51560527	-0.012916292	0.221540875	0.876120272	0.942244871	ENSG00000013364	MVP
ENSG00000013374	1564.982922	-0.154758248	0.08322201	0.046311018	0.143250159	ENSG00000013374	NUB1
ENSG00000013375	1800.420634	0.011234649	0.080202631	0.88157342	0.945263808	ENSG00000013375	PGM3
ENSG00000013392	184.8252299	-0.044115547	0.163869651	0.711959833	0.853940422	ENSG00000013392	RWDD2A
ENSG00000013441	1094.082892	0.259437236	0.115344914	0.01091833	0.047498293	ENSG00000013441	CLK1
ENSG00000013503	1349.854961	0.027698355	0.087782122	0.712907214	0.854476258	ENSG00000013503	POLR3B
ENSG00000013523	1277.478572	-0.140886665	0.094844508	0.10300593	0.25549396	ENSG00000013523	ANGEL1
ENSG00000013561	642.9190762	0.011254847	0.110688883	0.910505441	0.959319787	ENSG00000013561	RNF14
ENSG00000013563	237.5728201	0.133060196	0.16905533	0.288991577	0.511541761	ENSG00000013563	DNASE1L1
ENSG00000013573	4456.206502	-0.191395871	0.083973055	0.014484865	0.059381375	ENSG00000013573	DDX11
ENSG00000013583	793.6229277	-0.29893623	0.125462683	0.006307464	0.030826903	ENSG00000013583	HEBP1
ENSG00000013588	13.96786431	-0.025030961	0.231544192	0.695460093	NA	ENSG00000013588	GPRC5A
ENSG00000013619	5.436527825	0.05408216	0.244334024	0.211270841	NA	ENSG00000013619	MAMLD1
ENSG00000013725	4.347346262	-0.02521215	0.238318214	0.492724777	NA	ENSG00000013725	CD6
ENSG00000013810	9304.245623	-0.357470822	0.062336269	3.14E-09	8.40E-08	ENSG00000013810	TACC3
ENSG00000014123	605.8757454	0.417483986	0.133470064	0.000389753	0.003092455	ENSG00000014123	UFL1
ENSG00000014138	1450.751609	-0.21501211	0.090050744	0.009774114	0.04346849	ENSG00000014138	POLA2
ENSG00000014164	1460.242999	-0.018991689	0.091372698	0.820777181	0.914481634	ENSG00000014164	ZC3H3
ENSG00000014216	7550.301472	0.22600339	0.075288611	0.001611587	0.010216919	ENSG00000014216	CAPN1
ENSG00000014257	17.06555196	-0.065918199	0.238061869	0.382419869	NA	ENSG00000014257	ACP3
ENSG00000014641	9790.190349	0.122592489	0.053038334	0.018695898	0.072522142	ENSG00000014641	MDH1
ENSG00000014824	2798.230075	0.175370148	0.094576219	0.042894674	0.134948339	ENSG00000014824	SLC30A9
ENSG00000014914	98.9322113	0.110614634	0.203941773	0.372521852	0.597917742	ENSG00000014914	MTMR11
ENSG00000014919	1447.591132	0.114246995	0.087213536	0.158749981	0.345329399	ENSG00000014919	COX15
ENSG00000015133	2940.549445	-0.176006818	0.084375189	0.025184317	0.090832658	ENSG00000015133	CCDC88C
ENSG00000015153	23.30951009	-0.00501586	0.221993631	0.94904345	NA	ENSG00000015153	YAF2
ENSG00000015171	1344.589471	0.197888502	0.111419856	0.046472076	0.143575628	ENSG00000015171	ZMYND11
ENSG00000015285	26.28111562	-0.032145919	0.22607252	0.686251749	0.838291302	ENSG00000015285	WAS
ENSG00000015413	105.5993324	0.150628353	0.220913802	0.245782007	0.462278636	ENSG00000015413	DPEP1
ENSG00000015475	1774.498279	-0.246363048	0.086212095	0.002169176	0.013092619	ENSG00000015475	BID
ENSG00000015479	20534.88584	-0.036814149	0.056572432	0.499776309	0.706521616	ENSG00000015479	MATR3
ENSG00000015520	9.531407143	-0.049253961	0.2390007	0.391632071	NA	ENSG00000015520	NPC1L1
ENSG00000015532	1692.854802	-0.062781977	0.086278208	0.438236014	0.654799287	ENSG00000015532	XYLT2
ENSG00000015568	745.6891796	0.053544422	0.207979622	0.623163377	0.796987642	ENSG00000015568	RGPD5
ENSG00000015592	1.836754851	-0.015040918	0.238808637	0.515706598	NA	ENSG00000015592	STMN4
ENSG00000015676	2713.20528	-0.145012651	0.081644314	0.057683384	0.167880723	ENSG00000015676	NUDCD3
ENSG00000016082	8.043827875	0.092233029	0.260025883	0.081176554	NA	ENSG00000016082	ISL1
ENSG00000016391	654.9889086	-0.383569217	0.13128787	0.000867505	0.0061296	ENSG00000016391	CHDH
ENSG00000016402	69.54740149	-0.22822484	0.286691098	0.10382088	0.256934517	ENSG00000016402	IL20RA
ENSG00000016490	0.157194392	-0.005466643	0.239180648	0.78761481	NA	ENSG00000016490	CLCA1
ENSG00000016602	0	NA	NA	NA	NA	ENSG00000016602	CLCA4
ENSG00000016864	963.76816	0.080181603	0.096243888	0.362664258	0.588231067	ENSG00000016864	GLT8D1
ENSG00000017260	3716.302166	-0.05015877	0.088935458	0.54236339	0.738585464	ENSG00000017260	ATP2C1
ENSG00000017373	123.1995442	0.091234753	0.202499267	0.452793091	0.666540936	ENSG00000017373	NA
ENSG00000017427	0.327265033	-0.006476096	0.239248093	0.629102695	NA	ENSG00000017427	IGF1
ENSG00000017483	1790.445085	-0.343493212	0.089617012	4.09E-05	0.000449847	ENSG00000017483	SLC38A5
ENSG00000017621	6.070174545	-0.026667067	0.236221991	0.580350502	NA	ENSG00000017621	NA
ENSG00000017797	3394.07898	0.111309206	0.067266196	0.082557098	0.218901066	ENSG00000017797	RALBP1
ENSG00000018189	763.8935123	0.146535341	0.111953743	0.135495216	0.309866198	ENSG00000018189	RUFY3
ENSG00000018236	333.4950284	0.073733883	0.155537719	0.537393003	0.734553573	ENSG00000018236	CNTN1
ENSG00000018280	2.257884223	-0.00122677	0.237154722	0.963736105	NA	ENSG00000018280	SLC11A1
ENSG00000018408	785.634784	-0.217657826	0.117639541	0.034493616	0.114687539	ENSG00000018408	WWTR1
ENSG00000018510	3120.179583	0.071214379	0.083336603	0.362166086	0.587839104	ENSG00000018510	AGPS
ENSG00000018607	4.589498312	0.019124173	0.23650544	0.650106603	NA	ENSG00000018607	ZNF806
ENSG00000018610	1196.304504	-0.132755599	0.101407108	0.147136339	0.32899	ENSG00000018610	CXorf56
ENSG00000018625	1084.777493	-0.838205788	0.105718746	2.04E-16	1.24E-14	ENSG00000018625	ATP1A2
ENSG00000018699	1429.97042	-0.167087859	0.097243928	0.037221847	0.121508664	ENSG00000018699	TTC27
ENSG00000018869	187.6440459	0.148524596	0.183656489	0.25147256	0.468738017	ENSG00000018869	ZNF582
ENSG00000019102	1.656504927	0.009390178	0.238499054	0.668674836	NA	ENSG00000019102	VSIG2
ENSG00000019144	3517.346593	-0.210243787	0.073188013	0.002461814	0.014539698	ENSG00000019144	PHLDB1
ENSG00000019169	0	NA	NA	NA	NA	ENSG00000019169	MARCO
ENSG00000019186	3.475993997	-0.02000296	0.238280144	0.525577827	NA	ENSG00000019186	CYP24A1
ENSG00000019485	236.0651263	-0.061511358	0.15751268	0.605315563	0.783459276	ENSG00000019485	PRDM11
ENSG00000019505	499.173276	-0.249244556	0.160656662	0.049505914	0.150169895	ENSG00000019505	SYT13
ENSG00000019549	20.95923301	0.131110134	0.273092748	0.125608229	NA	ENSG00000019549	SNAI2
ENSG00000019582	1152.024073	-0.170575316	0.111240683	0.083727771	0.221024625	ENSG00000019582	CD74
ENSG00000019991	3.078727573	-0.000934477	0.237808899	0.970146472	NA	ENSG00000019991	HGF
ENSG00000019995	1256.736033	0.01370557	0.088778741	0.880124529	0.944395389	ENSG00000019995	ZRANB1
ENSG00000020129	4004.756948	-0.004803939	0.077689397	0.949931464	0.980242995	ENSG00000020129	NCDN
ENSG00000020181	207.6906994	-0.111658909	0.178608733	0.372038641	0.59741643	ENSG00000020181	ADGRA2
ENSG00000020219	0.157194392	-0.005466643	0.239180648	0.78761481	NA	ENSG00000020219	CCT8L1P
ENSG00000020256	1082.879725	-0.083697646	0.093864201	0.33086099	0.556421684	ENSG00000020256	ZFP64
ENSG00000020426	857.1562886	0.262074292	0.107241469	0.006607113	0.032036575	ENSG00000020426	MNAT1
ENSG00000020577	445.5441751	0.606415194	0.160468162	1.93E-05	0.000230217	ENSG00000020577	SAMD4A
ENSG00000020633	20.1502159	0.036841074	0.229087892	0.630134804	NA	ENSG00000020633	RUNX3
ENSG00000020922	1086.130728	0.305381013	0.115173322	0.002941181	0.016789104	ENSG00000020922	MRE11
ENSG00000021300	275.8299361	0.053469858	0.161543602	0.656338509	0.818890495	ENSG00000021300	PLEKHB1
ENSG00000021355	197.8975988	-0.056727632	0.168323408	0.637780034	0.807055491	ENSG00000021355	SERPINB1
ENSG00000021461	0.263080988	0.006879101	0.239238496	0.659064325	NA	ENSG00000021461	CYP3A43
ENSG00000021488	3.263407704	0.019241936	0.237951399	0.569173225	NA	ENSG00000021488	SLC7A9
ENSG00000021574	1037.554384	0.16615994	0.097885827	0.062489021	0.178485282	ENSG00000021574	SPAST
ENSG00000021645	121.4585041	0.095233084	0.193075335	0.441677966	0.657678871	ENSG00000021645	NRXN3
ENSG00000021762	145.8256506	-0.234446262	0.218839636	0.100827251	0.251961511	ENSG00000021762	OSBPL5
ENSG00000021776	4345.066253	0.140013945	0.071236603	0.039067564	0.125731585	ENSG00000021776	AQR
ENSG00000021826	1404.868021	0.075756576	0.105843666	0.425834088	0.645740906	ENSG00000021826	CPS1
ENSG00000021852	0	NA	NA	NA	NA	ENSG00000021852	C8B
ENSG00000022267	1273.607287	-0.309059506	0.096052164	0.000469903	0.003656626	ENSG00000022267	FHL1
ENSG00000022277	2252.54671	-0.130001336	0.086758949	0.106658682	0.262001948	ENSG00000022277	RTF2
ENSG00000022355	7.104214096	0.010729926	0.234174744	0.829997365	NA	ENSG00000022355	GABRA1
ENSG00000022556	56.56727384	-0.220606283	0.303382181	0.100084959	0.250759266	ENSG00000022556	NLRP2
ENSG00000022567	1276.977458	-0.442191877	0.099526847	1.94E-06	3.01E-05	ENSG00000022567	SLC45A4
ENSG00000022840	6687.619966	-0.244613826	0.060007295	1.58E-05	0.00019395	ENSG00000022840	RNF10
ENSG00000022976	555.8893254	0.020540418	0.1243437	0.839460043	0.924170122	ENSG00000022976	ZNF839
ENSG00000023041	1450.415941	-0.092739509	0.091652653	0.271211926	0.491631625	ENSG00000023041	ZDHHC6
ENSG00000023171	716.7917589	-0.04963063	0.10702773	0.602393841	0.781468777	ENSG00000023171	GRAMD1B
ENSG00000023191	1715.261162	-0.268560531	0.091751005	0.001594991	0.010132613	ENSG00000023191	RNH1
ENSG00000023228	4494.155858	-0.021566333	0.0748788	0.758509381	0.881295925	ENSG00000023228	NDUFS1
ENSG00000023287	2219.799589	0.519579287	0.12101243	2.84E-06	4.21E-05	ENSG00000023287	RB1CC1
ENSG00000023318	1167.069314	-0.066851955	0.120665883	0.518811646	0.719885713	ENSG00000023318	ERP44
ENSG00000023330	1924.236175	-0.033396827	0.080127752	0.667324881	0.826649876	ENSG00000023330	ALAS1
ENSG00000023445	2.717475554	-0.003610145	0.237296736	0.90475992	NA	ENSG00000023445	BIRC3
ENSG00000023516	1754.553713	0.312717994	0.090703137	0.000212277	0.001858317	ENSG00000023516	AKAP11
ENSG00000023572	142.9555955	0.154895682	0.209297252	0.239180208	0.453754128	ENSG00000023572	GLRX2
ENSG00000023608	464.0954258	0.020338509	0.134011098	0.855914176	0.93261623	ENSG00000023608	SNAPC1
ENSG00000023697	455.0979498	-0.193941093	0.142179653	0.09686881	0.245468653	ENSG00000023697	DERA
ENSG00000023734	8914.257082	-0.180080073	0.06511534	0.003913113	0.021046682	ENSG00000023734	STRAP
ENSG00000023839	25.74837047	0.052775891	0.230138099	0.524726298	0.72484898	ENSG00000023839	ABCC2
ENSG00000023892	225.0294976	0.337589906	0.226179938	0.030953808	0.106324115	ENSG00000023892	DEF6
ENSG00000023902	1590.767031	-0.647929307	0.09548362	1.36E-12	5.57E-11	ENSG00000023902	PLEKHO1
ENSG00000023909	659.3641962	0.058736085	0.112290675	0.554379867	0.747447732	ENSG00000023909	GCLM
ENSG00000024048	1492.917546	0.222437446	0.098085053	0.012959589	0.054482812	ENSG00000024048	UBR2
ENSG00000024422	539.702012	0.109864781	0.131763788	0.320207259	0.545552762	ENSG00000024422	EHD2
ENSG00000024526	1003.363617	0.116638654	0.216864451	0.340216208	0.565529832	ENSG00000024526	DEPDC1
ENSG00000024862	280.8386288	-0.133098466	0.159261704	0.276194003	0.497802351	ENSG00000024862	CCDC28A
ENSG00000025039	576.1010668	-0.334620929	0.160488077	0.010495657	0.046090277	ENSG00000025039	RRAGD
ENSG00000025156	494.4102116	0.003591921	0.120467541	0.973635596	0.98907078	ENSG00000025156	HSF2
ENSG00000025293	2441.424589	-0.126186328	0.077479174	0.083231701	0.220111179	ENSG00000025293	PHF20
ENSG00000025423	102.2938104	-0.127474141	0.206566294	0.311412969	0.536552102	ENSG00000025423	HSD17B6
ENSG00000025434	498.4082146	-0.009829179	0.132572035	0.9417794	0.975961233	ENSG00000025434	NR1H3
ENSG00000025708	23.61133189	0.033324518	0.224743975	0.691151919	NA	ENSG00000025708	TYMP
ENSG00000025770	2599.338195	0.071619891	0.071813208	0.295709331	0.518893196	ENSG00000025770	NCAPH2
ENSG00000025772	1776.922162	-0.139826726	0.097707321	0.115538011	0.27666421	ENSG00000025772	TOMM34
ENSG00000025796	3230.145663	0.028634347	0.094528109	0.745467779	0.874332332	ENSG00000025796	SEC63
ENSG00000025800	5703.212546	0.075655853	0.070934313	0.264087589	0.483683016	ENSG00000025800	KPNA6
ENSG00000026025	3633.615366	-0.042914328	0.075045912	0.544366943	0.740074857	ENSG00000026025	VIM
ENSG00000026036	331.3864243	0.248511438	0.169090694	0.056917629	0.166282181	ENSG00000026036	RTEL1-TNFRSF6B
ENSG00000026103	472.6704457	2.857991598	0.170291575	2.04E-64	1.31E-61	ENSG00000026103	FAS
ENSG00000026297	398.5454452	0.035844962	0.131098785	0.742857237	0.872507894	ENSG00000026297	RNASET2
ENSG00000026508	465.1946735	0.15988324	0.145463365	0.176186616	0.369626142	ENSG00000026508	CD44
ENSG00000026559	1066.182522	0.264074781	0.112915864	0.008634558	0.039498629	ENSG00000026559	KCNG1
ENSG00000026652	1221.48121	-0.117627013	0.090028247	0.161293095	0.348470215	ENSG00000026652	AGPAT4
ENSG00000026751	0.301611135	-0.000392537	0.238922108	0.989751282	NA	ENSG00000026751	SLAMF7
ENSG00000026950	103.2037312	-0.006288794	0.194140093	0.953603324	0.981409289	ENSG00000026950	BTN3A1
ENSG00000027001	744.4963124	-0.127349299	0.113121764	0.200805505	0.403854745	ENSG00000027001	MIPEP
ENSG00000027075	181.3209658	-0.109003742	0.179411265	0.383377428	0.6075581	ENSG00000027075	PRKCH
ENSG00000027644	1.724719766	0.013805229	0.238868172	0.514417952	NA	ENSG00000027644	INSRR
ENSG00000027697	862.0778711	-0.036668175	0.128428971	0.733884423	0.866329638	ENSG00000027697	IFNGR1
ENSG00000027847	839.1432598	-0.021399679	0.118405874	0.836271264	0.923170416	ENSG00000027847	B4GALT7
ENSG00000027869	153.3843516	-0.022466509	0.183116264	0.847612165	0.928594788	ENSG00000027869	SH2D2A
ENSG00000028116	734.8337851	0.148487211	0.116376219	0.145309571	0.326044452	ENSG00000028116	VRK2
ENSG00000028137	49.31183108	-0.066493238	0.219900648	0.517401969	0.718933662	ENSG00000028137	TNFRSF1B
ENSG00000028203	1725.13909	0.126415183	0.081323743	0.097445501	0.246315673	ENSG00000028203	VEZT
ENSG00000028277	357.2663171	0.835987519	0.171390076	9.00E-08	1.83E-06	ENSG00000028277	POU2F2
ENSG00000028310	2478.612375	-0.264387165	0.081970694	0.000696679	0.00508152	ENSG00000028310	BRD9
ENSG00000028528	2559.455317	0.065589764	0.072111353	0.336792001	0.562210599	ENSG00000028528	SNX1
ENSG00000028839	1147.266005	0.095585421	0.135184237	0.394446369	0.618443312	ENSG00000028839	TBPL1
ENSG00000029153	642.8393738	-0.117550246	0.140390927	0.303156735	0.527681656	ENSG00000029153	ARNTL2
ENSG00000029363	8171.359825	0.113143637	0.070745369	0.093536575	0.24002929	ENSG00000029363	BCLAF1
ENSG00000029364	1649.564448	0.060897409	0.100217922	0.502620877	0.708923267	ENSG00000029364	SLC39A9
ENSG00000029534	1759.188454	2.762048234	0.127224307	1.02E-105	1.42E-102	ENSG00000029534	ANK1
ENSG00000029559	0	NA	NA	NA	NA	ENSG00000029559	IBSP
ENSG00000029639	848.9587768	-0.068093763	0.101802264	0.458685226	0.671071715	ENSG00000029639	TFB1M
ENSG00000029725	2292.553132	0.068572589	0.077348427	0.347034204	0.571850719	ENSG00000029725	RABEP1
ENSG00000029993	10542.95537	-0.216299319	0.059509372	0.000165466	0.001501311	ENSG00000029993	HMGB3
ENSG00000030066	8779.758932	-0.14115785	0.057396178	0.010931416	0.047541755	ENSG00000030066	NUP160
ENSG00000030110	2440.120853	0.273259639	0.08768373	0.000905387	0.006339541	ENSG00000030110	BAK1
ENSG00000030304	0.667982069	-0.00275861	0.238700007	0.843661208	NA	ENSG00000030304	MUSK
ENSG00000030419	61.19415176	0.074338749	0.216620885	0.494545086	0.701904007	ENSG00000030419	IKZF2
ENSG00000030582	5840.88192	0.295133896	0.070824925	1.30E-05	0.000164098	ENSG00000030582	GRN
ENSG00000031003	1147.940557	0.109301781	0.10933506	0.261964446	0.481459183	ENSG00000031003	FAM13B
ENSG00000031081	144.2708057	-0.354315255	0.27738828	0.035507235	0.117270833	ENSG00000031081	ARHGAP31
ENSG00000031544	13.0325722	0.058689484	0.239887234	0.366790415	NA	ENSG00000031544	NA
ENSG00000031691	434.3707132	0.301899578	0.190306129	0.033703472	0.112742579	ENSG00000031691	CENPQ
ENSG00000031698	5109.186769	-0.05307865	0.077377986	0.382062788	0.60634699	ENSG00000031698	SARS1
ENSG00000031823	3926.354598	-0.109605124	0.066517667	0.084568805	0.222632828	ENSG00000031823	RANBP3
ENSG00000032219	468.8425262	0.471908207	0.151567317	0.000327492	0.002666117	ENSG00000032219	ARID4A
ENSG00000032389	1070.799973	0.052361857	0.107574078	0.586438067	0.770530763	ENSG00000032389	EIPR1
ENSG00000032444	2605.858484	0.004110593	0.074371962	0.95423454	0.981688669	ENSG00000032444	PNPLA6
ENSG00000032742	212.4400936	0.54913544	0.214277633	0.001263583	0.008341165	ENSG00000032742	IFT88
ENSG00000033011	2012.739197	0.055722164	0.087856588	0.491052685	0.699138752	ENSG00000033011	ALG1
ENSG00000033030	1394.576962	-0.152138422	0.087314664	0.059406351	0.171776166	ENSG00000033030	ZCCHC8
ENSG00000033050	4386.112942	-0.299219392	0.080325993	7.87E-05	0.000793674	ENSG00000033050	ABCF2
ENSG00000033100	1093.48622	-0.129473354	0.104982874	0.169199825	0.36008292	ENSG00000033100	CHPF2
ENSG00000033122	1.862713	0.005925969	0.238020184	0.807729705	NA	ENSG00000033122	LRRC7
ENSG00000033170	642.6107348	0.023060904	0.109843461	0.814237981	0.911094815	ENSG00000033170	FUT8
ENSG00000033178	1565.056169	0.225863565	0.246467586	0.112803955	0.272872358	ENSG00000033178	UBA6
ENSG00000033327	452.6722115	-0.14108864	0.134113092	0.206909528	0.411435244	ENSG00000033327	GAB2
ENSG00000033627	1727.902446	-0.002945592	0.079637586	0.966717338	0.98680454	ENSG00000033627	ATP6V0A1
ENSG00000033800	845.0072235	0.063515824	0.109056502	0.503416171	0.709642637	ENSG00000033800	PIAS1
ENSG00000033867	1927.133462	0.127827972	0.099646337	0.157622416	0.343974703	ENSG00000033867	SLC4A7
ENSG00000034053	1013.791905	-0.660931444	0.113841507	7.91E-10	2.35E-08	ENSG00000034053	APBA2
ENSG00000034063	3615.626687	-0.716454324	0.079389073	2.01E-20	1.65E-18	ENSG00000034063	NA
ENSG00000034152	1562.117711	0.00147789	0.086706793	0.995325582	0.998641167	ENSG00000034152	MAP2K3
ENSG00000034239	0.571343779	0.007419365	0.239193431	0.67634366	NA	ENSG00000034239	EFCAB1
ENSG00000034510	14896.55413	-0.177194474	0.090709442	0.034087605	0.113754405	ENSG00000034510	TMSB10
ENSG00000034533	399.4976055	0.000879794	0.129697828	0.994792438	0.998367088	ENSG00000034533	ASTE1
ENSG00000034677	233.2467172	0.516907794	0.2329352	0.003290116	0.018324682	ENSG00000034677	RNF19A
ENSG00000034693	425.7499752	0.002203866	0.128752673	0.980793672	0.992158503	ENSG00000034693	PEX3
ENSG00000034713	1230.322859	-0.062908771	0.096494912	0.478398895	0.689370115	ENSG00000034713	GABARAPL2
ENSG00000034971	0.394621482	0.007404868	0.239279918	0.573793527	NA	ENSG00000034971	MYOC
ENSG00000035115	483.6929772	0.145382446	0.133492212	0.193216213	0.393737629	ENSG00000035115	SH3YL1
ENSG00000035141	5291.12207	-0.085893217	0.062521183	0.153493422	0.338328663	ENSG00000035141	FAM136A
ENSG00000035403	28809.55965	-0.05873498	0.057512505	0.289768109	0.512507533	ENSG00000035403	VCL
ENSG00000035499	2178.904318	-0.230111197	0.078066122	0.00165378	0.010424173	ENSG00000035499	DEPDC1B
ENSG00000035664	33.54548399	-0.124306051	0.252300233	0.226127872	0.437034505	ENSG00000035664	DAPK2
ENSG00000035681	1211.76053	0.032207673	0.088567896	0.702658097	0.849215659	ENSG00000035681	NSMAF
ENSG00000035687	3384.68177	0.08795133	0.089834179	0.295643692	0.518855604	ENSG00000035687	ADSS2
ENSG00000035720	0	NA	NA	NA	NA	ENSG00000035720	STAP1
ENSG00000035862	2433.652354	-0.07840267	0.117228926	0.439238502	0.655507881	ENSG00000035862	TIMP2
ENSG00000035928	3685.289078	-0.011513396	0.063931715	0.851128965	0.930613712	ENSG00000035928	RFC1
ENSG00000036054	635.0081758	0.246407388	0.143041825	0.037961735	0.123309413	ENSG00000036054	TBC1D23
ENSG00000036257	3785.244998	0.119773745	0.114532831	0.242353329	0.457232803	ENSG00000036257	CUL3
ENSG00000036448	39.13963802	0.007188744	0.217837493	0.938657939	0.97435061	ENSG00000036448	MYOM2
ENSG00000036473	0.227270303	0.006416653	0.239209797	0.713475022	NA	ENSG00000036473	OTC
ENSG00000036530	24.30110376	0.001466772	0.222707681	0.98777399	0.99494705	ENSG00000036530	CYP46A1
ENSG00000036549	2005.431182	0.302850743	0.085363241	0.000154106	0.001413272	ENSG00000036549	ZZZ3
ENSG00000036565	0	NA	NA	NA	NA	ENSG00000036565	SLC18A1
ENSG00000036672	185.0880115	0.127103362	0.185710105	0.319809017	0.54535816	ENSG00000036672	USP2
ENSG00000036828	1.766580341	-0.032772043	0.242039373	0.081830864	NA	ENSG00000036828	CASR
ENSG00000037042	361.1369806	0.065169782	0.148839323	0.579411268	0.765554489	ENSG00000037042	TUBG2
ENSG00000037241	1059.92829	-0.124121689	0.106682715	0.186616446	0.384522498	ENSG00000037241	RPL26L1
ENSG00000037280	355.7414895	-0.460504129	0.169094058	0.001114296	0.007513916	ENSG00000037280	FLT4
ENSG00000037474	6910.380916	-0.070575987	0.058270004	0.208920395	0.413986866	ENSG00000037474	NSUN2
ENSG00000037637	1234.664193	0.377885864	0.09992967	4.35E-05	0.000475987	ENSG00000037637	FBXO42
ENSG00000037749	1144.628999	0.14849706	0.127742858	0.171744779	0.363685077	ENSG00000037749	MFAP3
ENSG00000037757	542.6188209	0.315773901	0.133084754	0.005909319	0.029243896	ENSG00000037757	MRI1
ENSG00000037897	966.7879916	-0.181151435	0.100615942	0.046717016	0.143955885	ENSG00000037897	METTL1
ENSG00000037965	0.113446732	-0.000747664	0.239175218	0.987137363	NA	ENSG00000037965	HOXC8
ENSG00000038002	213.2239541	-0.199970303	0.196278973	0.140658302	0.318398493	ENSG00000038002	AGA
ENSG00000038210	529.1392436	0.142035702	0.136273893	0.20962947	0.414700501	ENSG00000038210	PI4K2B
ENSG00000038219	3212.764173	0.329562327	0.073221202	2.50E-06	3.76E-05	ENSG00000038219	BOD1L1
ENSG00000038274	2123.276199	-0.005552794	0.087901782	0.942969577	0.976265627	ENSG00000038274	MAT2B
ENSG00000038295	22.3388098	-0.023112758	0.227799072	0.750454894	NA	ENSG00000038295	TLL1
ENSG00000038358	3862.435915	0.046376223	0.074993162	0.516699208	0.718412069	ENSG00000038358	EDC4
ENSG00000038382	4209.363176	0.110871111	0.063110676	0.069293225	0.191889892	ENSG00000038382	TRIO
ENSG00000038427	36310.19977	0.323671418	0.054600672	1.20E-09	3.40E-08	ENSG00000038427	VCAN
ENSG00000038532	903.797477	0.030465452	0.099132165	0.735656251	0.867527689	ENSG00000038532	CLEC16A
ENSG00000038945	0	NA	NA	NA	NA	ENSG00000038945	MSR1
ENSG00000039068	12030.37699	0.077943301	0.06157182	0.188333659	0.386763816	ENSG00000039068	CDH1
ENSG00000039123	4646.47705	0.2504714	0.10931555	0.010455987	0.045942337	ENSG00000039123	MTREX
ENSG00000039139	69.70301729	0.371273558	0.391087741	0.036611236	0.119846509	ENSG00000039139	DNAH5
ENSG00000039319	732.4118782	0.200429936	0.150697197	0.098879451	0.248753234	ENSG00000039319	ZFYVE16
ENSG00000039523	217.2608782	0.037583687	0.169281471	0.755904383	0.880121824	ENSG00000039523	RIPOR1
ENSG00000039537	0.131540494	0.005702547	0.239168161	0.77550896	NA	ENSG00000039537	C6
ENSG00000039560	7286.498468	0.036140689	0.056929477	0.513798128	0.716388585	ENSG00000039560	RAI14
ENSG00000039600	12.20864017	-0.034286421	0.233215628	0.592382578	NA	ENSG00000039600	SOX30
ENSG00000039650	1603.090173	-0.003154429	0.085936479	0.967245399	0.987101818	ENSG00000039650	PNKP
ENSG00000039987	49.10613414	0.00390876	0.207466391	0.972206982	0.98907078	ENSG00000039987	BEST2
ENSG00000040199	921.4456284	-0.114070945	0.09979184	0.207152593	0.411792952	ENSG00000040199	PHLPP2
ENSG00000040275	2229.64507	0.205907698	0.078289723	0.005176511	0.026309942	ENSG00000040275	SPDL1
ENSG00000040341	1426.116777	0.074535063	0.092062909	0.39610572	0.619848956	ENSG00000040341	STAU2
ENSG00000040487	501.2761926	-0.081294888	0.128492359	0.452871481	0.666565432	ENSG00000040487	SLC66A1
ENSG00000040531	834.100991	-0.17126882	0.110098141	0.07887814	0.211332401	ENSG00000040531	CTNS
ENSG00000040608	785.8837226	-0.403891775	0.155877952	0.002580753	0.015096326	ENSG00000040608	RTN4R
ENSG00000040633	3326.400103	-0.269169567	0.074445365	0.000137891	0.001287624	ENSG00000040633	PHF23
ENSG00000040731	29.53989673	2.261280362	0.64096386	2.00E-05	0.000238628	ENSG00000040731	CDH10
ENSG00000040933	1478.322115	0.100220951	0.090675216	0.230074754	0.442482124	ENSG00000040933	INPP4A
ENSG00000041353	6.620181734	0.023805299	0.23679422	0.583380469	NA	ENSG00000041353	RAB27B
ENSG00000041357	6216.668001	-0.108521532	0.062036796	0.069534468	0.19238454	ENSG00000041357	PSMA4
ENSG00000041515	2.53661541	-0.019676116	0.238830602	0.476539254	NA	ENSG00000041515	MYO16
ENSG00000041802	3525.329323	-0.220678114	0.077740315	0.002586077	0.015121707	ENSG00000041802	LSG1
ENSG00000041880	63.60379647	0.124108738	0.231242524	0.294619965	0.517764965	ENSG00000041880	PARP3
ENSG00000041982	481.8040079	-0.610346709	0.155399176	9.97E-06	0.00012996	ENSG00000041982	TNC
ENSG00000041988	465.240895	-0.02778046	0.125802408	0.794131406	0.899105319	ENSG00000041988	THAP3
ENSG00000042062	131.9280287	-0.081545092	0.195936478	0.496957619	0.704351908	ENSG00000042062	RIPOR3
ENSG00000042088	2551.931951	-0.261488519	0.077163761	0.000321094	0.002622179	ENSG00000042088	TDP1
ENSG00000042286	409.6322128	-0.033554754	0.129058326	0.75680252	0.880566847	ENSG00000042286	AIFM2
ENSG00000042304	0	NA	NA	NA	NA	ENSG00000042304	C2orf83
ENSG00000042317	180.53362	0.343441763	0.22302946	0.027742222	0.097844694	ENSG00000042317	SPATA7
ENSG00000042429	1215.542231	-0.140125931	0.111773554	0.155892346	0.341370921	ENSG00000042429	MED17
ENSG00000042445	1125.991405	1.527358745	0.119672676	1.69E-38	4.06E-36	ENSG00000042445	RETSAT
ENSG00000042493	897.4793726	-0.037416699	0.097147426	0.672490483	0.829944577	ENSG00000042493	CAPG
ENSG00000042753	3324.047498	-0.019564718	0.067129542	0.763151212	0.883197222	ENSG00000042753	AP2S1
ENSG00000042781	5.096953399	-0.003094103	0.235159512	0.939792714	NA	ENSG00000042781	USH2A
ENSG00000042813	0.157194392	-0.005466643	0.239180648	0.78761481	NA	ENSG00000042813	ZPBP
ENSG00000042832	0.891048675	0.008203438	0.238814462	0.630558301	NA	ENSG00000042832	TG
ENSG00000042980	55.40186706	-0.036478259	0.217458081	0.700556885	0.847876955	ENSG00000042980	ADAM28
ENSG00000043039	0.457520208	-0.000799565	0.239172328	0.987140611	NA	ENSG00000043039	BARX2
ENSG00000043093	864.9354172	0.534509162	0.187909236	0.000596075	0.004468675	ENSG00000043093	DCUN1D1
ENSG00000043143	4139.019786	0.283646826	0.074018544	5.66E-05	0.000596737	ENSG00000043143	JADE2
ENSG00000043355	4582.593503	0.170450078	0.072159668	0.012963653	0.054482812	ENSG00000043355	ZIC2
ENSG00000043462	16.41214918	0.01963555	0.227879711	0.788469808	NA	ENSG00000043462	LCP2
ENSG00000043514	961.9970326	-0.368360468	0.107513549	0.000172981	0.00155866	ENSG00000043514	TRIT1
ENSG00000043591	6.213516019	-0.033000215	0.238285392	0.459746885	NA	ENSG00000043591	ADRB1
ENSG00000044012	0	NA	NA	NA	NA	ENSG00000044012	GUCA2B
ENSG00000044090	939.8533336	0.02324705	0.106462895	0.807703951	0.90692264	ENSG00000044090	CUL7
ENSG00000044115	16895.20526	-0.022888846	0.062624597	0.697781533	0.846283821	ENSG00000044115	CTNNA1
ENSG00000044446	1560.446534	-0.342429933	0.102588112	0.000269731	0.002275307	ENSG00000044446	PHKA2
ENSG00000044459	579.7714464	0.611346012	0.176779165	6.43E-05	0.000666913	ENSG00000044459	CNTLN
ENSG00000044524	10.67920053	-0.017230446	0.232821958	0.760423877	NA	ENSG00000044524	EPHA3
ENSG00000044574	27946.1527	-0.43687524	0.062418307	6.02E-13	2.55E-11	ENSG00000044574	HSPA5
ENSG00000046604	9391.634897	0.112731114	0.069528402	0.090402723	0.23354797	ENSG00000046604	DSG2
ENSG00000046647	291.9496499	-0.178438366	0.161888349	0.153185952	0.337844854	ENSG00000046647	GEMIN8
ENSG00000046651	832.2468874	0.205761242	0.110337112	0.036728707	0.120142603	ENSG00000046651	OFD1
ENSG00000046653	2951.249437	-0.116843266	0.091685095	0.169561994	0.360603875	ENSG00000046653	GPM6B
ENSG00000046774	0	NA	NA	NA	NA	ENSG00000046774	MAGEC2
ENSG00000046889	1716.059712	0.006892294	0.08612229	0.930421525	0.969548795	ENSG00000046889	PREX2
ENSG00000047056	685.7331969	-0.098220566	0.115673005	0.331128751	0.556750082	ENSG00000047056	WDR37
ENSG00000047188	1793.087274	0.273858482	0.092748075	0.001303268	0.008569989	ENSG00000047188	YTHDC2
ENSG00000047230	1644.377502	-0.052300638	0.090492022	0.519428247	0.720315726	ENSG00000047230	CTPS2
ENSG00000047249	954.4785019	-0.20244194	0.105866684	0.032857753	0.110749606	ENSG00000047249	ATP6V1H
ENSG00000047315	6901.389293	-0.115127638	0.061208147	0.051088288	0.153845754	ENSG00000047315	POLR2B
ENSG00000047346	145.4202653	0.866747125	0.325357268	0.000475764	0.003690948	ENSG00000047346	FAM214A
ENSG00000047365	55.26737006	-0.067539205	0.220864042	0.506779504	0.712292063	ENSG00000047365	ARAP2
ENSG00000047410	8410.049028	0.372471446	0.062932191	1.03E-09	2.97E-08	ENSG00000047410	TPR
ENSG00000047457	67.13059547	0.002142808	0.202960543	0.987305675	0.994804853	ENSG00000047457	CP
ENSG00000047578	694.5990114	-0.175888693	0.127555166	0.105064416	0.259135276	ENSG00000047578	KATNIP
ENSG00000047579	330.111732	-0.068823669	0.147101779	0.553974357	0.747066072	ENSG00000047579	DTNBP1
ENSG00000047597	80.06213623	-0.142026132	0.233409777	0.250798434	0.468221806	ENSG00000047597	XK
ENSG00000047617	139.9812064	-0.058514143	0.184332261	0.625298173	0.798511127	ENSG00000047617	ANO2
ENSG00000047621	541.488757	0.32319827	0.144400065	0.007942474	0.036937432	ENSG00000047621	C12orf4
ENSG00000047634	41.48782352	0.027998138	0.217169403	0.768206321	0.885434318	ENSG00000047634	SCML1
ENSG00000047644	3594.135678	0.10865457	0.065863679	0.055824522	0.163993206	ENSG00000047644	WWC3
ENSG00000047648	15.34029637	0.032039982	0.231350978	0.639407491	NA	ENSG00000047648	ARHGAP6
ENSG00000047662	58.8260091	-0.481721573	0.462396044	0.020197833	0.076796761	ENSG00000047662	FAM184B
ENSG00000047849	11432.35599	-0.362672206	0.0603859	5.54E-10	1.69E-08	ENSG00000047849	MAP4
ENSG00000047932	1015.979922	0.153456562	0.14465854	0.191159586	0.390427125	ENSG00000047932	GOPC
ENSG00000047936	0.113446732	-0.000747664	0.239175218	0.987137363	NA	ENSG00000047936	ROS1
ENSG00000048028	4671.927586	0.11487648	0.062687949	0.057244311	0.166982503	ENSG00000048028	USP28
ENSG00000048052	311.8433722	0.126182869	0.15173451	0.289494235	0.512082099	ENSG00000048052	HDAC9
ENSG00000048140	2589.525305	-0.309070875	0.073562445	1.03E-05	0.000133852	ENSG00000048140	TSPAN17
ENSG00000048162	2727.621141	-0.502319533	0.085506184	8.64E-10	2.54E-08	ENSG00000048162	NOP16
ENSG00000048342	658.6812846	0.070032859	0.125368787	0.512546621	0.716008426	ENSG00000048342	CC2D2A
ENSG00000048392	3284.271877	1.63103773	0.120858789	1.16E-42	3.29E-40	ENSG00000048392	RRM2B
ENSG00000048405	92.01502819	0.11476173	0.21762792	0.34355119	0.568122491	ENSG00000048405	ZNF800
ENSG00000048462	0	NA	NA	NA	NA	ENSG00000048462	TNFRSF17
ENSG00000048471	454.7691742	0.009277452	0.128425839	0.927441007	0.968368074	ENSG00000048471	SNX29
ENSG00000048540	151.6946122	-0.012624483	0.191508956	0.911682646	0.960084337	ENSG00000048540	LMO3
ENSG00000048544	1451.668268	0.197267402	0.097255989	0.026115762	0.093417121	ENSG00000048544	MRPS10
ENSG00000048545	313.0291215	0.033999511	0.143570249	0.768809357	0.885758998	ENSG00000048545	GUCA1A
ENSG00000048649	3352.819982	0.421112589	0.074637337	4.35E-09	1.12E-07	ENSG00000048649	RSF1
ENSG00000048707	2466.786002	-0.011050745	0.070771354	0.869121566	0.938696346	ENSG00000048707	VPS13D
ENSG00000048740	1837.58108	1.284066499	0.089388349	5.76E-48	2.11E-45	ENSG00000048740	CELF2
ENSG00000048828	3738.535215	-0.060827851	0.072698119	0.374394435	0.599611948	ENSG00000048828	FAM120A
ENSG00000048991	2743.101067	0.075139881	0.073944401	0.285198721	0.507334808	ENSG00000048991	R3HDM1
ENSG00000049089	165.4619017	0.081562673	0.184561353	0.50626037	0.711822933	ENSG00000049089	COL9A2
ENSG00000049130	724.632757	2.519730616	0.195377292	2.64E-39	6.54E-37	ENSG00000049130	KITLG
ENSG00000049167	534.7221776	0.158808315	0.133189783	0.154451455	0.339320481	ENSG00000049167	ERCC8
ENSG00000049192	25.87213752	0.030952385	0.22391451	0.714793143	0.855913955	ENSG00000049192	ADAMTS6
ENSG00000049239	292.2961939	-0.352520852	0.206976543	0.019870642	0.075991863	ENSG00000049239	H6PD
ENSG00000049245	1372.796367	-0.049330013	0.120578473	0.634244054	0.804539796	ENSG00000049245	VAMP3
ENSG00000049246	487.9737335	-0.91808312	0.151747269	1.18E-10	3.93E-09	ENSG00000049246	PER3
ENSG00000049247	0.263080988	0.006879101	0.239238496	0.659064325	NA	ENSG00000049247	UTS2
ENSG00000049249	0.397340944	0.00118019	0.238923913	0.945802563	NA	ENSG00000049249	TNFRSF9
ENSG00000049283	173.8971363	0.65048254	0.282872751	0.00182963	0.011346365	ENSG00000049283	EPN3
ENSG00000049319	5.455912264	-0.018475548	0.237503311	0.608175724	NA	ENSG00000049319	NA
ENSG00000049323	2221.059363	-0.431752026	0.087055634	1.62E-07	3.12E-06	ENSG00000049323	LTBP1
ENSG00000049449	5288.172212	-0.389119718	0.077166849	1.44E-07	2.79E-06	ENSG00000049449	RCN1
ENSG00000049540	226.6922241	-0.219376396	0.195617554	0.109116601	0.266434607	ENSG00000049540	ELN
ENSG00000049541	3698.133896	-0.186843585	0.073469604	0.00728945	0.03453832	ENSG00000049541	RFC2
ENSG00000049618	4651.549502	0.14157175	0.063457051	0.020393127	0.077399872	ENSG00000049618	ARID1B
ENSG00000049656	4759.933528	-0.210324338	0.065567452	0.000818465	0.005828672	ENSG00000049656	CLPTM1L
ENSG00000049759	3392.006612	0.044057361	0.068413742	0.501930699	0.708418819	ENSG00000049759	NEDD4L
ENSG00000049768	35.12007631	0.117698183	0.255438046	0.212126645	0.418236093	ENSG00000049768	FOXP3
ENSG00000049769	278.9504538	0.098632145	0.162214696	0.420259075	0.641548873	ENSG00000049769	PPP1R3F
ENSG00000049860	1542.205203	0.127696604	0.095283184	0.17298365	0.365502318	ENSG00000049860	HEXB
ENSG00000049883	396.1750091	-0.007709797	0.132546807	0.943625046	0.976490456	ENSG00000049883	PTCD2
ENSG00000050030	30.50620083	0.08374827	0.239791924	0.339244944	0.564575049	ENSG00000050030	NEXMIF
ENSG00000050130	1033.276266	0.008261809	0.113277044	0.936217534	0.972493748	ENSG00000050130	JKAMP
ENSG00000050165	1178.004162	-0.058706249	0.099895231	0.5173584	0.718933662	ENSG00000050165	DKK3
ENSG00000050327	1415.291054	-0.249330967	0.091703218	0.003249288	0.018163144	ENSG00000050327	ARHGEF5
ENSG00000050344	5260.764068	-0.187163315	0.0754593	0.008643509	0.039527523	ENSG00000050344	NFE2L3
ENSG00000050393	1928.12132	-0.020095616	0.08713018	0.80455602	0.905007691	ENSG00000050393	MCUR1
ENSG00000050405	1945.223127	-0.473904739	0.089267776	2.19E-08	4.93E-07	ENSG00000050405	LIMA1
ENSG00000050426	913.6350026	0.112068712	0.11243845	0.257609276	0.476188443	ENSG00000050426	LETMD1
ENSG00000050438	463.3505022	0.120094668	0.135777143	0.286875319	0.509032202	ENSG00000050438	SLC4A8
ENSG00000050555	771.155537	-0.302473322	0.134414163	0.008469659	0.038935377	ENSG00000050555	LAMC3
ENSG00000050628	9.78104427	-0.013598255	0.232263347	0.810739883	NA	ENSG00000050628	PTGER3
ENSG00000050730	0.440711766	-0.007479207	0.239269436	0.603898562	NA	ENSG00000050730	TNIP3
ENSG00000050748	1742.945355	0.064061471	0.091138807	0.447216914	0.662356513	ENSG00000050748	MAPK9
ENSG00000050767	211.5331486	0.084631654	0.187911954	0.48491674	0.694462619	ENSG00000050767	COL23A1
ENSG00000050820	6335.424999	0.032991424	0.065036529	0.599045703	0.77975943	ENSG00000050820	BCAR1
ENSG00000051009	1066.758176	-0.005477993	0.103749231	0.954558018	0.981688669	ENSG00000051009	FAM160A2
ENSG00000051108	701.0767311	-0.587855867	0.132307645	1.12E-06	1.83E-05	ENSG00000051108	HERPUD1
ENSG00000051128	1045.481053	0.116248325	0.111292521	0.232680231	0.445161418	ENSG00000051128	HOMER3
ENSG00000051180	1270.020345	-0.402276455	0.098004144	9.88E-06	0.000128912	ENSG00000051180	RAD51
ENSG00000051341	1648.815475	0.308584554	0.093934689	0.000388827	0.003086707	ENSG00000051341	POLQ
ENSG00000051382	1181.401054	0.183585659	0.109507143	0.059583879	0.172075194	ENSG00000051382	PIK3CB
ENSG00000051523	2721.115193	-0.074891493	0.072315841	0.275292251	0.496566964	ENSG00000051523	CYBA
ENSG00000051596	3628.79354	-0.137475812	0.067873629	0.034094478	0.113754405	ENSG00000051596	THOC3
ENSG00000051620	1139.527405	-0.142391125	0.118517026	0.166428926	0.355961394	ENSG00000051620	HEBP2
ENSG00000051825	939.6605711	0.166182143	0.10943569	0.094814788	0.24209607	ENSG00000051825	MPHOSPH9
ENSG00000052126	2591.664174	0.074630205	0.076695031	0.304278881	0.528893908	ENSG00000052126	PLEKHA5
ENSG00000052344	2636.747032	-0.366342049	0.075740814	4.01E-07	7.18E-06	ENSG00000052344	PRSS8
ENSG00000052723	1491.006969	0.268004779	0.117985946	0.009981852	0.044213156	ENSG00000052723	SIKE1
ENSG00000052749	5050.455572	-0.00527123	0.074744806	0.939635425	0.974857474	ENSG00000052749	RRP12
ENSG00000052795	579.0824716	-0.01703776	0.122158017	0.868125016	0.937957368	ENSG00000052795	FNIP2
ENSG00000052802	1797.894422	-0.056980177	0.220961824	0.558329966	0.750173983	ENSG00000052802	MSMO1
ENSG00000052841	2242.323097	0.04329226	0.087190876	0.594157646	0.775763332	ENSG00000052841	TTC17
ENSG00000052850	0.230626743	-0.000750119	0.239173854	0.987138399	NA	ENSG00000052850	ALX4
ENSG00000053108	132.0343	0.079856937	0.196159211	0.509925194	0.714490642	ENSG00000053108	FSTL4
ENSG00000053254	6767.034411	0.14071037	0.070287501	0.035817473	0.117965737	ENSG00000053254	FOXN3
ENSG00000053328	0.699150994	0.010060789	0.239320873	0.512500395	NA	ENSG00000053328	METTL24
ENSG00000053371	830.3436934	-0.233651339	0.120543188	0.027066657	0.096049107	ENSG00000053371	AKR7A2
ENSG00000053372	4702.245564	-0.247409034	0.068322099	0.000227861	0.001970819	ENSG00000053372	MRTO4
ENSG00000053438	0.742322901	-0.008462955	0.238909781	0.62917701	NA	ENSG00000053438	NNAT
ENSG00000053501	314.8202489	-0.007254595	0.139628691	0.952821899	0.981409289	ENSG00000053501	USE1
ENSG00000053524	114.6525376	-0.019425926	0.181764126	0.868053604	0.937957368	ENSG00000053524	MCF2L2
ENSG00000053702	6.124460983	-0.01150301	0.236165827	0.769337905	NA	ENSG00000053702	NRIP2
ENSG00000053747	92.63716344	0.238568222	0.262007682	0.103501734	0.256323063	ENSG00000053747	LAMA3
ENSG00000053770	1062.509409	0.156818202	0.128526678	0.150539669	0.33416761	ENSG00000053770	AP5M1
ENSG00000053900	1238.673315	0.023292738	0.125677723	0.830977512	0.920239749	ENSG00000053900	ANAPC4
ENSG00000053918	55.05455779	-0.02215078	0.207102934	0.83091396	0.920239749	ENSG00000053918	KCNQ1
ENSG00000054116	1222.238528	-0.066826724	0.092626125	0.431671815	0.649744128	ENSG00000054116	TRAPPC3
ENSG00000054118	9849.544268	-0.227622793	0.059031544	7.18E-05	0.000732858	ENSG00000054118	THRAP3
ENSG00000054148	2643.676872	0.741863586	0.083186305	4.84E-20	3.83E-18	ENSG00000054148	PHPT1
ENSG00000054179	25.1458429	0.124073182	0.263045016	0.17378514	0.366540373	ENSG00000054179	ENTPD2
ENSG00000054219	99.56655058	-0.352599665	0.335211386	0.040394626	0.128814998	ENSG00000054219	LY75
ENSG00000054267	1337.454808	0.21393326	0.097709371	0.016469317	0.065676318	ENSG00000054267	ARID4B
ENSG00000054277	368.4193573	-0.255841396	0.181386879	0.059214729	0.171363499	ENSG00000054277	OPN3
ENSG00000054282	209.2207506	0.025483588	0.157104825	0.831190019	0.920408728	ENSG00000054282	SDCCAG8
ENSG00000054356	293.9840308	0.251927533	0.172355019	0.057312951	0.167150986	ENSG00000054356	PTPRN
ENSG00000054392	31.94839768	0.976556641	0.86743081	0.006274335	0.030704067	ENSG00000054392	HHAT
ENSG00000054523	5678.616814	-0.144022237	0.060846538	0.013873622	0.057396368	ENSG00000054523	KIF1B
ENSG00000054598	4.621681054	0.046389081	0.242257012	0.263860515	NA	ENSG00000054598	FOXC1
ENSG00000054611	935.9838353	-0.186569518	0.120249243	0.075413566	0.204411449	ENSG00000054611	TBC1D22A
ENSG00000054654	3924.922904	0.129814349	0.065287066	0.038190176	0.123706108	ENSG00000054654	SYNE2
ENSG00000054690	1289.77886	0.068760347	0.090290275	0.412347425	0.634399673	ENSG00000054690	PLEKHH1
ENSG00000054793	982.6432247	-0.126242372	0.113471056	0.212979331	0.419271499	ENSG00000054793	ATP9A
ENSG00000054796	0	NA	NA	NA	NA	ENSG00000054796	SPO11
ENSG00000054803	4.903352233	0.088034699	0.262488182	0.003812231	NA	ENSG00000054803	CBLN4
ENSG00000054938	15.67149777	-0.055222327	0.236472769	0.429434065	NA	ENSG00000054938	CHRDL2
ENSG00000054965	2097.982709	0.073227597	0.079057445	0.326221239	0.551760014	ENSG00000054965	FAM168A
ENSG00000054967	453.7349206	0.020082112	0.124761427	0.840176146	0.924298619	ENSG00000054967	RELT
ENSG00000054983	406.3023777	-0.047386175	0.136612629	0.675883102	0.832089386	ENSG00000054983	GALC
ENSG00000055044	5631.710576	0.080729855	0.068715913	0.218998428	0.427939811	ENSG00000055044	NOP58
ENSG00000055070	6535.852931	0.042450357	0.073076874	0.541674828	0.738040361	ENSG00000055070	SZRD1
ENSG00000055118	323.036896	-0.399996198	0.175642524	0.004782691	0.024678169	ENSG00000055118	KCNH2
ENSG00000055130	4868.907911	-0.196628879	0.060478425	0.000750131	0.005402138	ENSG00000055130	CUL1
ENSG00000055147	418.8715022	0.100538629	0.137484381	0.374927767	0.599914973	ENSG00000055147	FAM114A2
ENSG00000055163	4872.908874	0.955800804	0.106403541	2.22E-20	1.82E-18	ENSG00000055163	CYFIP2
ENSG00000055208	3075.079951	0.327484918	0.077195222	7.98E-06	0.000106615	ENSG00000055208	TAB2
ENSG00000055211	484.9130656	-0.0283198	0.133111807	0.796316176	0.899925568	ENSG00000055211	GINM1
ENSG00000055332	2130.827955	0.470012535	0.110573674	3.97E-06	5.69E-05	ENSG00000055332	EIF2AK2
ENSG00000055483	3488.200764	-0.163179088	0.078121765	0.026845769	0.095457836	ENSG00000055483	USP36
ENSG00000055609	2018.184733	0.175714611	0.081406726	0.02133892	0.080202386	ENSG00000055609	KMT2C
ENSG00000055732	129.7065418	0.7386556	0.300555235	0.001034353	0.007061645	ENSG00000055732	MCOLN3
ENSG00000055813	2.527975607	0.014940865	0.237889674	0.629288548	NA	ENSG00000055813	CCDC85A
ENSG00000055917	3638.251025	0.061180783	0.067218349	0.342636355	0.567571531	ENSG00000055917	PUM2
ENSG00000055950	1733.915413	-0.085739013	0.079867291	0.25343576	0.471196648	ENSG00000055950	MRPL43
ENSG00000055955	9.543521363	0.081372082	0.252174825	0.160780933	NA	ENSG00000055955	ITIH4
ENSG00000055957	0.327265033	-0.006476096	0.239248093	0.629102695	NA	ENSG00000055957	ITIH1
ENSG00000056050	473.6042042	0.201299546	0.168069617	0.116725788	0.278420004	ENSG00000056050	HPF1
ENSG00000056097	4618.409672	0.209642859	0.069006062	0.001451198	0.009342774	ENSG00000056097	ZFR
ENSG00000056277	374.4358919	0.0043265	0.155700841	0.969022578	0.987977056	ENSG00000056277	ZNF280C
ENSG00000056291	15.29833441	-0.044402987	0.233349558	0.526214615	NA	ENSG00000056291	NPFFR2
ENSG00000056487	705.80285	-0.048656694	0.115771349	0.629748502	0.801618351	ENSG00000056487	PHF21B
ENSG00000056558	239.4330475	-0.048397294	0.162121336	0.686921083	0.838775418	ENSG00000056558	TRAF1
ENSG00000056586	2013.699833	0.239237863	0.096789819	0.006883623	0.03303322	ENSG00000056586	RC3H2
ENSG00000056661	3188.637765	0.028738833	0.08776759	0.724346208	0.860865153	ENSG00000056661	NA
ENSG00000056736	245.8413721	-0.245423846	0.193263626	0.077157235	0.207943356	ENSG00000056736	IL17RB
ENSG00000056972	615.9186198	-0.258365817	0.123048106	0.015839578	0.063878118	ENSG00000056972	TRAF3IP2
ENSG00000056998	2555.901092	-0.236804874	0.08620894	0.003214338	0.018007091	ENSG00000056998	GYG2
ENSG00000057019	2888.0117	0.180221661	0.081765119	0.018492793	0.07193411	ENSG00000057019	DCBLD2
ENSG00000057149	5.917087411	0.020543884	0.23648184	0.633553259	NA	ENSG00000057149	SERPINB3
ENSG00000057252	113.0738795	-0.084970894	0.194575723	0.483413738	0.693248169	ENSG00000057252	SOAT1
ENSG00000057294	1702.252323	0.07155101	0.079266345	0.343454908	0.5680592	ENSG00000057294	PKP2
ENSG00000057468	4.511325375	0.014629487	0.237461353	0.665559801	NA	ENSG00000057468	MSH4
ENSG00000057593	9.974956423	-0.047199801	0.238964439	0.400159999	NA	ENSG00000057593	F7
ENSG00000057608	15382.86967	-0.284481302	0.067624751	1.16E-05	0.000149153	ENSG00000057608	GDI2
ENSG00000057657	188.5035788	3.194547439	0.316071046	3.42E-25	3.96E-23	ENSG00000057657	PRDM1
ENSG00000057663	1328.507214	0.061816628	0.107724714	0.521863036	0.72251808	ENSG00000057663	ATG5
ENSG00000057704	129.8827542	0.011625858	0.181891993	0.923371418	0.966365013	ENSG00000057704	TMCC3
ENSG00000057757	2500.392319	-0.070416147	0.077870066	0.337512011	0.562926599	ENSG00000057757	PITHD1
ENSG00000057935	4873.141411	0.006468533	0.066907769	0.921144671	0.965388776	ENSG00000057935	MTA3
ENSG00000058056	1701.595942	0.12236227	0.094909737	0.160878127	0.34801421	ENSG00000058056	USP13
ENSG00000058063	570.2388747	0.361815438	0.162395424	0.00622901	0.03054064	ENSG00000058063	ATP11B
ENSG00000058085	1056.271378	0.204492117	0.119701877	0.049924018	0.151050392	ENSG00000058085	LAMC2
ENSG00000058091	1081.149036	-0.114018955	0.094388605	0.187157884	0.385127592	ENSG00000058091	CDK14
ENSG00000058262	14649.37613	0.158505325	0.05503834	0.003022124	0.017136527	ENSG00000058262	SEC61A1
ENSG00000058272	3133.346374	0.424004352	0.078156051	1.37E-08	3.20E-07	ENSG00000058272	PPP1R12A
ENSG00000058335	14.4681115	0.087504839	0.25276211	0.18329218	NA	ENSG00000058335	RASGRF1
ENSG00000058404	4.393791643	0.028704228	0.239079189	0.420614419	NA	ENSG00000058404	CAMK2B
ENSG00000058453	2663.651952	-0.125880775	0.08073837	0.107777961	0.263921133	ENSG00000058453	CROCC
ENSG00000058600	3519.757698	-0.066401733	0.07098826	0.331868776	0.557750139	ENSG00000058600	POLR3E
ENSG00000058668	1044.335154	0.075333883	0.093815142	0.382740597	0.607049903	ENSG00000058668	ATP2B4
ENSG00000058673	4133.676873	0.201513173	0.067830456	0.001969005	0.012088682	ENSG00000058673	ZC3H11A
ENSG00000058729	1351.801083	0.155039212	0.121054726	0.138771387	0.315148916	ENSG00000058729	RIOK2
ENSG00000058799	998.4843309	-0.105570186	0.106006304	0.265178655	0.484756554	ENSG00000058799	YIPF1
ENSG00000058804	4238.187035	0.080899814	0.11312374	0.41796032	0.639568891	ENSG00000058804	NDC1
ENSG00000058866	8.083922449	0.015464441	0.234755499	0.750913807	NA	ENSG00000058866	DGKG
ENSG00000059122	1336.097733	0.298841305	0.097347798	0.000845167	0.005999357	ENSG00000059122	FLYWCH1
ENSG00000059145	1260.090876	-0.352687714	0.094523914	5.70E-05	0.000599889	ENSG00000059145	UNKL
ENSG00000059377	14.61450239	-0.111498474	0.267869921	0.093980194	NA	ENSG00000059377	TBXAS1
ENSG00000059378	241.5818667	-0.042226124	0.158654663	0.722098048	0.859456696	ENSG00000059378	PARP12
ENSG00000059573	6367.745309	-0.236422471	0.060381253	4.85E-05	0.000524517	ENSG00000059573	ALDH18A1
ENSG00000059588	1319.204289	0.109129931	0.115618032	0.281107755	0.503184972	ENSG00000059588	TARBP1
ENSG00000059691	1108.519831	-0.069246426	0.097843355	0.445049168	0.660606402	ENSG00000059691	GATB
ENSG00000059728	144.6042707	0.37227923	0.280920465	0.030339204	0.104610666	ENSG00000059728	MXD1
ENSG00000059758	594.3009465	0.10236854	0.119977747	0.324897409	0.550563278	ENSG00000059758	CDK17
ENSG00000059769	428.0627148	-0.022358351	0.137338091	0.839853068	0.924205386	ENSG00000059769	DNAJC25
ENSG00000059804	24332.90493	-0.075430585	0.068109475	0.244740283	0.460830533	ENSG00000059804	SLC2A3
ENSG00000059915	124.0191269	-0.117835722	0.203059853	0.346543895	0.571226609	ENSG00000059915	PSD
ENSG00000060069	2639.752164	-0.194448271	0.076317081	0.007633662	0.035782936	ENSG00000060069	CTDP1
ENSG00000060138	14175.48775	0.209776086	0.072825483	0.002472801	0.01458391	ENSG00000060138	YBX3
ENSG00000060140	62.66920587	-0.14842486	0.242898649	0.225300733	0.435710005	ENSG00000060140	STYK1
ENSG00000060237	9880.929593	0.008781415	0.054488025	0.869488695	0.938754715	ENSG00000060237	WNK1
ENSG00000060303	0.157194392	-0.005466643	0.239180648	0.78761481	NA	ENSG00000060303	RPS17P5
ENSG00000060339	6774.226361	0.348440441	0.06412672	1.87E-08	4.27E-07	ENSG00000060339	CCAR1
ENSG00000060491	1260.076929	-0.353539809	0.104543719	0.000211305	0.001852662	ENSG00000060491	OGFR
ENSG00000060558	31.43347417	0.124202111	0.259414805	0.195030107	0.396088303	ENSG00000060558	GNA15
ENSG00000060566	6.318586536	-0.022300002	0.237962255	0.529934533	NA	ENSG00000060566	CREB3L3
ENSG00000060642	291.7013175	0.145331613	0.162403397	0.241259247	0.45606489	ENSG00000060642	PIGV
ENSG00000060656	2343.192534	0.628645737	0.096634263	9.08E-12	3.43E-10	ENSG00000060656	PTPRU
ENSG00000060688	4084.776105	-0.076473952	0.080518976	0.311690473	0.536817732	ENSG00000060688	SNRNP40
ENSG00000060709	23.61277291	0.025660575	0.22606048	0.744254825	NA	ENSG00000060709	RIMBP2
ENSG00000060718	410.0658889	-0.006485409	0.145908105	0.955065845	0.981688669	ENSG00000060718	COL11A1
ENSG00000060749	7320.895915	0.276743172	0.105672017	0.003769666	0.02043255	ENSG00000060749	QSER1
ENSG00000060762	266.104182	0.182110526	0.17225254	0.15841354	0.344966031	ENSG00000060762	MPC1
ENSG00000060971	1554.559123	-0.301416817	0.087758015	0.00023308	0.002004671	ENSG00000060971	ACAA1
ENSG00000060982	8887.724897	-0.048677744	0.158976944	0.682897799	0.836670867	ENSG00000060982	BCAT1
ENSG00000061273	5288.083179	0.244524746	0.076078875	0.000619682	0.004604007	ENSG00000061273	HDAC7
ENSG00000061337	916.1029375	-0.153195265	0.103919353	0.099200349	0.249315537	ENSG00000061337	LZTS1
ENSG00000061455	3.857226863	0.016545268	0.236884121	0.668131116	NA	ENSG00000061455	PRDM6
ENSG00000061492	0.510787676	0.0010093	0.238867199	0.942982298	NA	ENSG00000061492	WNT8A
ENSG00000061656	11.43887049	-0.015447037	0.230864757	0.804818875	NA	ENSG00000061656	SPAG4
ENSG00000061676	5793.646729	0.207192571	0.108427618	0.032749107	0.11058673	ENSG00000061676	NCKAP1
ENSG00000061794	2181.080299	-0.081580494	0.085568614	0.305764278	0.530446029	ENSG00000061794	MRPS35
ENSG00000061918	40.78121975	-0.053915081	0.220574156	0.577615773	0.76434983	ENSG00000061918	GUCY1B1
ENSG00000061936	2884.833482	0.041976314	0.08157966	0.584263572	0.769186899	ENSG00000061936	SFSWAP
ENSG00000061938	1352.657947	-0.078523981	0.098509221	0.379672438	0.604730613	ENSG00000061938	TNK2
ENSG00000061987	1038.526657	0.498094222	0.140548854	6.68E-05	0.000687955	ENSG00000061987	MON2
ENSG00000062038	7515.309653	-0.190945405	0.067597541	0.002974741	0.016942899	ENSG00000062038	CDH3
ENSG00000062096	0	NA	NA	NA	NA	ENSG00000062096	ARSF
ENSG00000062194	3155.117754	0.204750909	0.11174779	0.039227423	0.12606118	ENSG00000062194	GPBP1
ENSG00000062282	114.299612	-0.264683828	0.252190352	0.079594513	0.212750265	ENSG00000062282	DGAT2
ENSG00000062370	224.9575756	0.327006926	0.213848103	0.031504492	0.107685915	ENSG00000062370	ZNF112
ENSG00000062485	7219.028296	-0.119279435	0.058837508	0.035813546	0.117965737	ENSG00000062485	CS
ENSG00000062524	4.135428124	0.00058341	0.236065189	0.990732948	NA	ENSG00000062524	LTK
ENSG00000062582	2274.986886	-0.000306238	0.084423078	0.996749748	0.998998966	ENSG00000062582	MRPS24
ENSG00000062598	1431.509774	-0.01616833	0.095553373	0.765157745	0.883794881	ENSG00000062598	ELMO2
ENSG00000062650	3614.264836	0.064840191	0.069715005	0.326551443	0.552014605	ENSG00000062650	WAPL
ENSG00000062716	2301.632983	-0.022916122	0.077130308	0.752098069	0.877885899	ENSG00000062716	VMP1
ENSG00000062725	582.3054446	0.244462956	0.144993113	0.04124884	0.131076424	ENSG00000062725	APPBP2
ENSG00000062822	5328.65622	-0.287046245	0.064921119	4.50E-06	6.34E-05	ENSG00000062822	POLD1
ENSG00000063015	152.4734353	-0.609194766	0.270698072	0.002251442	0.013514809	ENSG00000063015	SEZ6
ENSG00000063046	26941.15263	0.108741084	0.052934136	0.032858891	0.110749606	ENSG00000063046	EIF4B
ENSG00000063127	7.043627356	0.001618292	0.233792225	0.976820565	NA	ENSG00000063127	SLC6A16
ENSG00000063169	1660.578835	0.134450733	0.093639923	0.114317312	0.275023998	ENSG00000063169	BICRA
ENSG00000063176	2147.45894	-0.002964082	0.081550381	0.839263253	0.924170122	ENSG00000063176	SPHK2
ENSG00000063177	27094.2242	0.065174092	0.065676001	0.3033715	0.527876033	ENSG00000063177	RPL18
ENSG00000063180	1707.25423	0.043511726	0.093105798	0.61198063	0.788908564	ENSG00000063180	CA11
ENSG00000063241	2245.887167	-0.159856713	0.076526007	0.027360105	0.096883028	ENSG00000063241	ISOC2
ENSG00000063244	16206.53517	-0.169504711	0.052511057	0.000804339	0.005736053	ENSG00000063244	U2AF2
ENSG00000063245	8855.415935	-0.030451699	0.063859174	0.596989352	0.778005722	ENSG00000063245	EPN1
ENSG00000063322	2685.875922	0.053226103	0.072683001	0.442667705	0.658545523	ENSG00000063322	MED29
ENSG00000063438	47.73948585	0.773993697	0.657426725	0.008236066	0.038083747	ENSG00000063438	AHRR
ENSG00000063515	1.515814727	-0.005532495	0.238302774	0.800123178	NA	ENSG00000063515	GSC2
ENSG00000063587	903.2940762	-0.101749915	0.105595335	0.282412809	0.504560897	ENSG00000063587	ZNF275
ENSG00000063601	1353.551502	-0.001791805	0.098129408	0.992102205	0.997230858	ENSG00000063601	MTMR1
ENSG00000063660	2686.155171	0.433019883	0.125049727	0.000109807	0.001056855	ENSG00000063660	GPC1
ENSG00000063761	492.8578586	-0.030688272	0.120048503	0.765062207	0.883794881	ENSG00000063761	ADCK1
ENSG00000063854	535.5424683	0.070196377	0.128587711	0.520139911	0.720977186	ENSG00000063854	HAGH
ENSG00000063978	4439.058913	-0.254651458	0.067484302	7.13E-05	0.000728642	ENSG00000063978	RNF4
ENSG00000064012	162.7628504	0.174257503	0.20556046	0.194167425	0.395099458	ENSG00000064012	CASP8
ENSG00000064042	331.2422146	0.229428094	0.160173692	0.070099426	0.19328009	ENSG00000064042	LIMCH1
ENSG00000064102	1648.335053	-0.118384124	0.096322281	0.178355237	0.372395651	ENSG00000064102	INTS13
ENSG00000064115	4678.727366	1.17402017	0.081296025	2.38E-48	8.90E-46	ENSG00000064115	TM7SF3
ENSG00000064195	5.957490386	0.05233683	0.243687219	0.2299957	NA	ENSG00000064195	DLX3
ENSG00000064199	156.8505043	0.065779358	0.176827053	0.590261815	0.77317402	ENSG00000064199	SPA17
ENSG00000064201	0	NA	NA	NA	NA	ENSG00000064201	TSPAN32
ENSG00000064205	0	NA	NA	NA	NA	ENSG00000064205	CCN5
ENSG00000064218	0.559376011	-0.003576894	0.238894805	0.818344303	NA	ENSG00000064218	DMRT3
ENSG00000064225	66.41993819	-0.093429108	0.221176738	0.404466547	0.627386714	ENSG00000064225	ST3GAL6
ENSG00000064270	82.50274723	-0.750061	0.378695689	0.002815761	0.016187461	ENSG00000064270	ATP2C2
ENSG00000064300	1098.9047	1.537946374	0.362522129	1.11E-06	1.82E-05	ENSG00000064300	NGFR
ENSG00000064309	732.998085	-0.316687068	0.125806869	0.003962991	0.02127477	ENSG00000064309	CDON
ENSG00000064313	1587.885287	0.304015828	0.088219786	0.000223501	0.001938568	ENSG00000064313	TAF2
ENSG00000064393	2682.084763	-0.041152967	0.090664902	0.623982445	0.7976089	ENSG00000064393	HIPK2
ENSG00000064419	6309.121245	-0.055339062	0.060677226	0.31129968	0.536498616	ENSG00000064419	TNPO3
ENSG00000064489	177.6548087	0.035452389	0.1804073	0.767742373	0.885211244	ENSG00000064489	BORCS8-MEF2B
ENSG00000064490	1299.938833	-0.155101715	0.093829792	0.070768747	0.194712293	ENSG00000064490	RFXANK
ENSG00000064545	998.9661194	-0.171234101	0.114845659	0.089069261	0.230840716	ENSG00000064545	TMEM161A
ENSG00000064547	1221.33084	-0.35161279	0.101987601	0.000171935	0.001550843	ENSG00000064547	LPAR2
ENSG00000064601	1737.176385	-0.24770448	0.092049114	0.003561952	0.019527178	ENSG00000064601	CTSA
ENSG00000064607	4694.211349	-0.113640812	0.060932148	0.052688971	0.157400871	ENSG00000064607	SUGP2
ENSG00000064651	556.1744514	0.12088273	0.13916521	0.290257194	0.513018152	ENSG00000064651	SLC12A2
ENSG00000064652	438.4946268	-0.063487874	0.131138208	0.562103175	0.753049614	ENSG00000064652	SNX24
ENSG00000064655	61.76316969	-0.21501552	0.287127995	0.113008195	0.273157968	ENSG00000064655	EYA2
ENSG00000064666	27726.763	-0.046589129	0.060856231	0.422867192	0.643661398	ENSG00000064666	CNN2
ENSG00000064687	445.1277777	0.877904636	0.159945775	3.36E-09	8.81E-08	ENSG00000064687	ABCA7
ENSG00000064692	94.11819682	-0.488482531	0.352938524	0.01522211	0.061797564	ENSG00000064692	SNCAIP
ENSG00000064703	1892.30323	-0.064640688	0.095480308	0.458710566	0.671071715	ENSG00000064703	DDX20
ENSG00000064726	1700.293686	0.11257152	0.09471545	0.196881685	0.398615997	ENSG00000064726	BTBD1
ENSG00000064763	807.7046488	-0.119124296	0.106150527	0.208705842	0.413775224	ENSG00000064763	FAR2
ENSG00000064787	4.610566657	-0.008970631	0.236256532	0.812414874	NA	ENSG00000064787	BCAS1
ENSG00000064835	0	NA	NA	NA	NA	ENSG00000064835	POU1F1
ENSG00000064886	1.427113412	-0.005360997	0.238012496	0.825689917	NA	ENSG00000064886	CHI3L2
ENSG00000064932	1863.743208	0.058267744	0.080310955	0.442664834	0.658545523	ENSG00000064932	SBNO2
ENSG00000064933	1153.408232	0.359255021	0.164889799	0.007431242	0.035058754	ENSG00000064933	PMS1
ENSG00000064961	2422.461911	-0.155790586	0.087416806	0.054917364	0.162290425	ENSG00000064961	HMG20B
ENSG00000064989	23.93553471	-0.006679043	0.224045747	0.929157192	0.968960192	ENSG00000064989	CALCRL
ENSG00000064995	1939.051648	-0.031662911	0.080312723	0.673473999	0.830523158	ENSG00000064995	TAF11
ENSG00000064999	2634.776583	-0.178851282	0.078161881	0.014638166	0.059945847	ENSG00000064999	ANKS1A
ENSG00000065000	11088.31549	-0.180356353	0.068747655	0.006005914	0.029632697	ENSG00000065000	AP3D1
ENSG00000065029	947.6160332	0.04994503	0.11404736	0.618366517	0.793888306	ENSG00000065029	ZNF76
ENSG00000065054	373.3973104	-0.116999748	0.149319669	0.324138956	0.549690716	ENSG00000065054	SLC9A3R2
ENSG00000065057	1685.916838	-0.264638965	0.087461226	0.001122353	0.007554981	ENSG00000065057	NTHL1
ENSG00000065060	1772.542317	-0.300352441	0.095010965	0.000757618	0.005448392	ENSG00000065060	UHRF1BP1
ENSG00000065135	3574.845122	0.162278369	0.088840525	0.048496872	0.148132918	ENSG00000065135	GNAI3
ENSG00000065150	24000.0513	-0.061200165	0.050563272	0.214474896	0.421567354	ENSG00000065150	IPO5
ENSG00000065154	2553.15018	-0.657571363	0.083011977	5.25E-16	3.05E-14	ENSG00000065154	OAT
ENSG00000065183	4489.619672	-0.312873913	0.072319835	5.83E-06	8.01E-05	ENSG00000065183	WDR3
ENSG00000065243	1392.807126	0.228650934	0.117917582	0.027078146	0.096049107	ENSG00000065243	PKN2
ENSG00000065268	4086.346676	0.055112725	0.064109978	0.373240499	0.59851047	ENSG00000065268	WDR18
ENSG00000065308	2424.268799	0.132626504	0.076020311	0.065377074	0.18428873	ENSG00000065308	TRAM2
ENSG00000065320	385.733604	2.257589493	0.197579847	1.83E-31	3.20E-29	ENSG00000065320	NTN1
ENSG00000065325	0.170070641	-0.005550848	0.239185571	0.778627449	NA	ENSG00000065325	GLP2R
ENSG00000065328	2888.95974	-0.405687571	0.075949523	2.35E-08	5.27E-07	ENSG00000065328	MCM10
ENSG00000065357	663.3563888	1.913647218	0.172731314	9.76E-30	1.51E-27	ENSG00000065357	DGKA
ENSG00000065361	3234.307684	-0.360595302	0.080214854	2.11E-06	3.24E-05	ENSG00000065361	ERBB3
ENSG00000065371	1.072611647	0.001756876	0.238580515	0.931420147	NA	ENSG00000065371	ROPN1
ENSG00000065413	15.33680858	-0.011618107	0.229051113	0.85902841	NA	ENSG00000065413	ANKRD44
ENSG00000065427	11454.0366	-0.185421149	0.059630645	0.001306647	0.008577523	ENSG00000065427	KARS1
ENSG00000065457	796.3986201	-0.053247897	0.105180177	0.571576988	0.761213663	ENSG00000065457	ADAT1
ENSG00000065485	860.8293228	-0.258118678	0.113916109	0.010535954	0.046201195	ENSG00000065485	PDIA5
ENSG00000065491	1096.017325	-0.014126824	0.10538703	0.880344599	0.944407667	ENSG00000065491	TBC1D22B
ENSG00000065518	4185.64444	-0.142640932	0.070170738	0.033062915	0.111160385	ENSG00000065518	NDUFB4
ENSG00000065526	4666.375982	0.03501851	0.072571256	0.636628683	0.806399943	ENSG00000065526	SPEN
ENSG00000065534	1017.812475	-0.404416855	0.119561805	0.000168795	0.001527008	ENSG00000065534	MYLK
ENSG00000065548	3638.611236	0.15162479	0.080406233	0.050902294	0.15346617	ENSG00000065548	ZC3H15
ENSG00000065559	2028.913217	0.226214008	0.084302417	0.004074922	0.021726789	ENSG00000065559	MAP2K4
ENSG00000065600	537.1441939	-0.27281106	0.14817094	0.025324201	0.091208486	ENSG00000065600	PACC1
ENSG00000065609	22.39422088	1.891417	0.812890316	0.000736654	NA	ENSG00000065609	SNAP91
ENSG00000065613	1228.311058	0.251901253	0.093197024	0.00396383	0.02127477	ENSG00000065613	SLK
ENSG00000065615	347.4417683	0.070159208	0.160806913	0.560713139	0.752006404	ENSG00000065615	CYB5R4
ENSG00000065618	117.1319948	0.613524033	0.300983507	0.003461398	0.019098613	ENSG00000065618	COL17A1
ENSG00000065621	374.4713557	-0.05199231	0.146775591	0.641269846	0.808548478	ENSG00000065621	GSTO2
ENSG00000065665	698.5115138	-0.137072806	0.116847358	0.180312677	0.3752889	ENSG00000065665	SEC61A2
ENSG00000065675	1153.878841	-0.202781029	0.100159819	0.025559986	0.091821081	ENSG00000065675	PRKCQ
ENSG00000065717	332.6189558	0.054951175	0.143230415	0.630289698	0.801745615	ENSG00000065717	TLE2
ENSG00000065802	2007.900748	-0.205525114	0.07950367	0.005801858	0.028843532	ENSG00000065802	ASB1
ENSG00000065809	966.9436836	-0.292575956	0.134046561	0.010479082	0.046030648	ENSG00000065809	FAM107B
ENSG00000065833	298.7116955	0.142277049	0.156821553	0.243349529	0.458717894	ENSG00000065833	ME1
ENSG00000065882	3578.130667	-0.104192008	0.070128255	0.119343669	0.282558276	ENSG00000065882	TBC1D1
ENSG00000065883	2754.731206	0.156461791	0.071426337	0.022004599	0.082002097	ENSG00000065883	CDK13
ENSG00000065911	6124.512319	-0.322410329	0.079581886	1.50E-05	0.000185314	ENSG00000065911	MTHFD2
ENSG00000065923	427.3500537	0.017871099	0.132059057	0.872158768	0.940486545	ENSG00000065923	SLC9A7
ENSG00000065970	622.1256092	-0.098442994	0.11600806	0.330111258	0.555830212	ENSG00000065970	FOXJ2
ENSG00000065978	62188.49057	-0.200998398	0.050817102	3.46E-05	0.000387422	ENSG00000065978	YBX1
ENSG00000065989	388.4372116	1.580841211	0.184941266	7.80E-19	5.76E-17	ENSG00000065989	PDE4A
ENSG00000066027	1172.539476	0.130320505	0.133539428	0.243052653	0.45827075	ENSG00000066027	PPP2R5A
ENSG00000066032	201.2342334	-0.098248573	0.178293852	0.428441767	0.64729458	ENSG00000066032	CTNNA2
ENSG00000066044	6058.928257	-0.238079888	0.067720686	0.000237207	0.0020322	ENSG00000066044	ELAVL1
ENSG00000066056	488.7256037	-0.189687116	0.13759972	0.097260366	0.246090673	ENSG00000066056	TIE1
ENSG00000066084	2714.798587	0.112189831	0.073008012	0.104999706	0.259058863	ENSG00000066084	DIP2B
ENSG00000066117	9946.631467	-0.082950128	0.065401256	0.174558684	0.367616663	ENSG00000066117	SMARCD1
ENSG00000066135	6964.191086	-0.145705054	0.075922276	0.03936756	0.126405746	ENSG00000066135	KDM4A
ENSG00000066136	2257.999436	0.214548175	0.114489887	0.033596914	0.112534279	ENSG00000066136	NFYC
ENSG00000066185	5.859695343	0.014685494	0.23590081	0.733046193	NA	ENSG00000066185	ZMYND12
ENSG00000066230	3.419295784	0.005237866	0.236320186	0.890678245	NA	ENSG00000066230	SLC9A3
ENSG00000066248	74.16633791	0.078935908	0.206842442	0.4983811	0.705538497	ENSG00000066248	NGEF
ENSG00000066279	2787.957861	0.428616631	0.393512193	0.025694854	0.092197768	ENSG00000066279	ASPM
ENSG00000066294	0	NA	NA	NA	NA	ENSG00000066294	CD84
ENSG00000066322	764.1972344	-0.079511324	0.110278919	0.414422668	0.636212933	ENSG00000066322	ELOVL1
ENSG00000066336	7.260728776	0.054943782	0.24398571	0.233921008	NA	ENSG00000066336	SPI1
ENSG00000066379	748.6245518	-0.232824702	0.115103634	0.021773531	0.081338329	ENSG00000066379	POLR1H
ENSG00000066382	195.5388035	-0.14528154	0.18115537	0.257741778	0.476188443	ENSG00000066382	MPPED2
ENSG00000066405	0.227270303	0.006416653	0.239209797	0.713475022	NA	ENSG00000066405	CLDN18
ENSG00000066422	987.5285763	0.207630844	0.12103465	0.048542247	0.148183119	ENSG00000066422	ZBTB11
ENSG00000066427	521.292198	0.212159619	0.151772648	0.082337222	0.218480233	ENSG00000066427	ATXN3
ENSG00000066455	1421.982012	-0.051239811	0.09215051	0.545861006	0.740476046	ENSG00000066455	GOLGA5
ENSG00000066468	3721.14633	-0.207301996	0.065628961	0.000979842	0.006755543	ENSG00000066468	FGFR2
ENSG00000066557	1074.772525	0.191039323	0.260429858	0.150932011	0.334726702	ENSG00000066557	LRRC40
ENSG00000066583	941.2697092	-0.069486675	0.101122027	0.447240365	0.662356513	ENSG00000066583	ISOC1
ENSG00000066629	939.8020617	-0.250755146	0.103662339	0.007528308	0.035397106	ENSG00000066629	EML1
ENSG00000066651	598.7032172	0.034538107	0.115988776	0.734706964	0.86689851	ENSG00000066651	TRMT11
ENSG00000066654	2437.634662	0.162534064	0.106110863	0.087004629	0.22708226	ENSG00000066654	THUMPD1
ENSG00000066697	1031.22326	-0.121411234	0.102241734	0.191643555	0.391311532	ENSG00000066697	MSANTD3
ENSG00000066735	4701.371029	-0.60933421	0.074339238	3.43E-17	2.24E-15	ENSG00000066735	KIF26A
ENSG00000066739	1179.730553	0.287119678	0.102950432	0.002340393	0.013935564	ENSG00000066739	ATG2B
ENSG00000066777	5232.196143	0.534825986	0.07678833	5.91E-13	2.51E-11	ENSG00000066777	ARFGEF1
ENSG00000066813	0	NA	NA	NA	NA	ENSG00000066813	ACSM2B
ENSG00000066827	425.7630653	-0.230226717	0.142320987	0.050402808	0.152289051	ENSG00000066827	ZFAT
ENSG00000066855	596.3362794	-0.195690336	0.127419416	0.071615438	0.19627656	ENSG00000066855	MTFR1
ENSG00000066923	112.0889594	-0.339463827	0.319678504	0.044458451	0.138919094	ENSG00000066923	STAG3
ENSG00000066926	714.1381909	-0.279246399	0.1345148	0.014439333	0.059226328	ENSG00000066926	FECH
ENSG00000066933	1062.888781	0.171965542	0.107843454	0.074172286	0.201799589	ENSG00000066933	MYO9A
ENSG00000067048	4271.06214	0.227973804	0.088632987	0.005551888	0.027906596	ENSG00000067048	DDX3Y
ENSG00000067057	5772.220509	-0.579251098	0.059810333	5.33E-23	5.22E-21	ENSG00000067057	PFKP
ENSG00000067064	2029.47523	-0.560734315	0.116470411	2.14E-07	4.04E-06	ENSG00000067064	IDI1
ENSG00000067066	3.524656852	-0.007738531	0.236917866	0.816949328	NA	ENSG00000067066	SP100
ENSG00000067082	676.1510072	-0.188089644	0.128591465	0.085562693	0.224581809	ENSG00000067082	KLF6
ENSG00000067113	826.4853615	0.227480214	0.129796711	0.040242087	0.128417094	ENSG00000067113	PLPP1
ENSG00000067141	4453.913338	-0.037605685	0.061514275	0.525776282	0.72577727	ENSG00000067141	NEO1
ENSG00000067167	2099.51673	0.117520937	0.210363687	0.344812194	0.569410892	ENSG00000067167	TRAM1
ENSG00000067177	435.05723	-0.46158415	0.172499517	0.001249097	0.008256185	ENSG00000067177	PHKA1
ENSG00000067182	2101.884597	-0.137385399	0.08467771	0.083559927	0.220733283	ENSG00000067182	TNFRSF1A
ENSG00000067191	501.5005947	-0.344282981	0.136830583	0.003451817	0.01905259	ENSG00000067191	CACNB1
ENSG00000067208	196.3072513	0.106554195	0.169566421	0.390464393	0.614767722	ENSG00000067208	EVI5
ENSG00000067221	76.80227654	0.081344134	0.205610113	0.490183134	0.698489187	ENSG00000067221	STOML1
ENSG00000067225	50389.62852	-0.019122296	0.066469616	0.699390839	0.847068443	ENSG00000067225	PKM
ENSG00000067248	2315.863683	0.020907967	0.095317528	0.812372366	0.910267117	ENSG00000067248	DHX29
ENSG00000067334	3708.977123	0.096473692	0.075039236	0.175279055	0.368275415	ENSG00000067334	DNTTIP2
ENSG00000067365	778.4215907	0.014480944	0.106104447	0.866134306	0.93741204	ENSG00000067365	METTL22
ENSG00000067369	5635.736362	-0.130857228	0.073219974	0.056624014	0.165644713	ENSG00000067369	TP53BP1
ENSG00000067445	2743.851002	-0.083145089	0.084239146	0.289022261	0.511541761	ENSG00000067445	TRO
ENSG00000067533	1785.761831	0.370337869	0.098240599	4.38E-05	0.000479039	ENSG00000067533	RRP15
ENSG00000067560	14519.92339	-0.131016139	0.052488659	0.010072036	0.044539952	ENSG00000067560	RHOA
ENSG00000067596	3365.940498	-0.220496821	0.070026942	0.000964402	0.006673057	ENSG00000067596	DHX8
ENSG00000067601	29.62175362	-0.042424114	0.222267307	0.638726852	0.807396575	ENSG00000067601	PMS2P4
ENSG00000067606	1380.351772	-0.153473243	0.097256472	0.085687518	0.224774017	ENSG00000067606	PRKCZ
ENSG00000067646	277.8250744	0.102871324	0.15860911	0.3972544	0.621091586	ENSG00000067646	ZFY
ENSG00000067704	4099.053071	-0.108195326	0.076747983	0.135112826	0.309309706	ENSG00000067704	IARS2
ENSG00000067715	1023.074657	0.086055475	0.102004617	0.350784871	0.575728709	ENSG00000067715	SYT1
ENSG00000067798	165.4259639	0.888340115	0.327317942	0.000400361	0.003166806	ENSG00000067798	NAV3
ENSG00000067829	1320.235603	-0.07102031	0.091490304	0.4027802	0.625782001	ENSG00000067829	IDH3G
ENSG00000067836	1177.261843	0.065967223	0.096796282	0.455316791	0.668526212	ENSG00000067836	ROGDI
ENSG00000067840	15386.74224	-0.169874028	0.061424857	0.003477914	0.019169084	ENSG00000067840	PDZD4
ENSG00000067842	16.32739099	1.204285945	1.3712115	0.006374585	NA	ENSG00000067842	ATP2B3
ENSG00000067900	3064.176009	0.511908426	0.089858857	2.18E-09	5.93E-08	ENSG00000067900	ROCK1
ENSG00000067955	749.082328	-0.055907938	0.126202263	0.600499249	0.780569403	ENSG00000067955	CBFB
ENSG00000067992	488.2328355	-0.219754211	0.141601214	0.060646985	0.174489292	ENSG00000067992	PDK3
ENSG00000068001	2722.381466	-0.389949009	0.075974589	7.80E-08	1.61E-06	ENSG00000068001	HYAL2
ENSG00000068024	1210.670302	0.082822534	0.092902703	0.372545453	0.597917742	ENSG00000068024	HDAC4
ENSG00000068028	442.2567533	-0.187237781	0.148334403	0.117323041	0.279324122	ENSG00000068028	RASSF1
ENSG00000068078	508.8728335	-0.09679874	0.128752398	0.359009852	0.58478013	ENSG00000068078	FGFR3
ENSG00000068079	60.246058	0.012394391	0.212054005	0.901315579	0.955164444	ENSG00000068079	IFI35
ENSG00000068097	1152.106066	-0.060066992	0.090599232	0.460283083	0.672667533	ENSG00000068097	HEATR6
ENSG00000068120	2268.415349	-0.212714452	0.084093724	0.006943788	0.033259599	ENSG00000068120	COASY
ENSG00000068137	646.5935044	1.309155636	0.169482437	7.34E-16	4.19E-14	ENSG00000068137	PLEKHH3
ENSG00000068305	799.4336679	0.066909226	0.106031605	0.478786811	0.689503434	ENSG00000068305	MEF2A
ENSG00000068308	2399.290383	-0.034084385	0.078053939	0.643014265	0.809826586	ENSG00000068308	OTUD5
ENSG00000068323	4281.832695	0.187132958	0.079832342	0.01266773	0.053487907	ENSG00000068323	TFE3
ENSG00000068354	219.8496533	-0.010396218	0.153973522	0.92899436	0.968946063	ENSG00000068354	TBC1D25
ENSG00000068366	785.5384819	-0.523491339	0.11597229	1.03E-06	1.71E-05	ENSG00000068366	ACSL4
ENSG00000068383	947.4811733	-0.013068635	0.105577346	0.889134449	0.949542691	ENSG00000068383	INPP5A
ENSG00000068394	827.0190149	0.059358702	0.121666867	0.572851861	0.761573988	ENSG00000068394	GPKOW
ENSG00000068400	2235.246694	0.021926826	0.090384699	0.823684238	0.915926855	ENSG00000068400	GRIPAP1
ENSG00000068438	1585.790251	-0.166473522	0.086514826	0.038156041	0.123679034	ENSG00000068438	FTSJ1
ENSG00000068489	1831.730229	0.111091471	0.085504404	0.16337409	0.351384682	ENSG00000068489	PRR11
ENSG00000068615	29.72840154	-0.045016021	0.226815456	0.591371344	0.774165264	ENSG00000068615	REEP1
ENSG00000068650	3899.851532	0.424032483	0.080717488	3.62E-08	7.89E-07	ENSG00000068650	ATP11A
ENSG00000068654	7568.321398	-0.083916449	0.059136887	0.140215322	0.317676631	ENSG00000068654	POLR1A
ENSG00000068697	5631.413033	-0.136204551	0.110963861	0.165841286	0.355015737	ENSG00000068697	LAPTM4A
ENSG00000068724	834.3540421	-0.210042844	0.114973121	0.037874985	0.123058322	ENSG00000068724	TTC7A
ENSG00000068745	3432.661714	0.229232328	0.091526505	0.006685268	0.032314738	ENSG00000068745	IP6K2
ENSG00000068781	21.42792655	-0.086203746	0.254403301	0.14186622	NA	ENSG00000068781	STON1-GTF2A1L
ENSG00000068784	1541.030876	0.21379432	0.09160186	0.01143334	0.049278208	ENSG00000068784	SRBD1
ENSG00000068793	4606.269027	0.023583128	0.077661263	0.748804938	0.876172506	ENSG00000068793	NA
ENSG00000068796	2830.999799	0.159008376	0.078932693	0.032373326	0.109759693	ENSG00000068796	KIF2A
ENSG00000068831	666.132151	-0.740732518	0.131322074	1.68E-09	4.64E-08	ENSG00000068831	RASGRP2
ENSG00000068878	6736.739681	0.164839743	0.071278372	0.015088552	0.061364905	ENSG00000068878	PSME4
ENSG00000068885	674.0656545	0.273235152	0.15753447	0.032879699	0.110749606	ENSG00000068885	IFT80
ENSG00000068903	255.8409395	0.241743906	0.176862922	0.070503389	0.194190885	ENSG00000068903	SIRT2
ENSG00000068912	925.2060422	0.018452978	0.106254285	0.846604704	0.927897553	ENSG00000068912	ERLEC1
ENSG00000068971	161.3670211	-8.21E-05	0.168544604	0.998157219	0.999523666	ENSG00000068971	PPP2R5B
ENSG00000068976	225.124971	-0.133184137	0.171452876	0.289162875	0.511672724	ENSG00000068976	PYGM
ENSG00000068985	0	NA	NA	NA	NA	ENSG00000068985	PAGE1
ENSG00000069011	2.439805935	-0.002935902	0.237449948	0.921279865	NA	ENSG00000069011	PITX1
ENSG00000069018	0.987310127	-0.005231649	0.238526942	0.785133729	NA	ENSG00000069018	TRPC7
ENSG00000069020	231.67201	0.990561062	0.242298838	2.96E-06	4.37E-05	ENSG00000069020	MAST4
ENSG00000069122	1.619481511	-0.008062534	0.238414656	0.705006172	NA	ENSG00000069122	ADGRF5
ENSG00000069188	396.902169	0.802095904	0.262890236	0.000170047	0.001535622	ENSG00000069188	SDK2
ENSG00000069206	0	NA	NA	NA	NA	ENSG00000069206	ADAM7
ENSG00000069248	4029.937511	-0.121271063	0.076953622	0.094798072	0.24209607	ENSG00000069248	NUP133
ENSG00000069275	19709.78054	0.185969152	0.155602026	0.131833706	0.303840595	ENSG00000069275	NUCKS1
ENSG00000069329	3296.211195	0.005846336	0.079981849	0.939564762	0.974857474	ENSG00000069329	VPS35
ENSG00000069345	4957.197687	0.106597725	0.068437209	0.103175129	0.255831017	ENSG00000069345	DNAJA2
ENSG00000069399	75.67042637	1.223276002	0.399169417	0.000109052	0.001051791	ENSG00000069399	BCL3
ENSG00000069424	190.3406116	0.231156556	0.21112871	0.102060349	0.254133413	ENSG00000069424	KCNAB2
ENSG00000069431	0.131540494	0.005702547	0.239168161	0.77550896	NA	ENSG00000069431	ABCC9
ENSG00000069482	3935.6489	-0.237266005	0.098087435	0.008255751	0.038151803	ENSG00000069482	GAL
ENSG00000069493	150.7436355	-0.112137482	0.211873426	0.359030102	0.58478013	ENSG00000069493	CLEC2D
ENSG00000069509	519.8511292	0.206676672	0.139690962	0.073959576	0.201327847	ENSG00000069509	FUNDC1
ENSG00000069535	54.37786174	-0.197093113	0.281496948	0.128291762	0.298273006	ENSG00000069535	MAOB
ENSG00000069667	231.6242548	2.175812599	0.221425684	5.43E-24	5.67E-22	ENSG00000069667	RORA
ENSG00000069696	48.837595	0.01366524	0.20983911	0.894715349	0.952572947	ENSG00000069696	DRD4
ENSG00000069702	186.3226285	-0.045756693	0.168027377	0.703471727	0.849536583	ENSG00000069702	TGFBR3
ENSG00000069712	42.13747504	0.06279951	0.226363903	0.50507347	0.711000145	ENSG00000069712	NA
ENSG00000069764	5.36639667	0.023706492	0.236464685	0.604298967	NA	ENSG00000069764	PLA2G10
ENSG00000069812	33.49418113	1.665987906	0.644221602	0.000383902	0.003052782	ENSG00000069812	HES2
ENSG00000069849	4469.393437	-0.466650561	0.093237862	1.19E-07	2.36E-06	ENSG00000069849	ATP1B3
ENSG00000069869	163.0562504	-0.168209343	0.195819888	0.204075389	0.408403617	ENSG00000069869	NEDD4
ENSG00000069943	144.34299	0.038941531	0.194037436	0.737408716	0.868993885	ENSG00000069943	PIGB
ENSG00000069956	5388.273024	0.150362884	0.08766193	0.064911809	0.183427206	ENSG00000069956	MAPK6
ENSG00000069966	739.7420481	-0.231280626	0.115611057	0.022704665	0.083918759	ENSG00000069966	GNB5
ENSG00000069974	95.27634998	-0.002539044	0.194078209	0.980775091	0.992158503	ENSG00000069974	RAB27A
ENSG00000069998	2920.043362	-0.188247014	0.080844516	0.013148289	0.055062941	ENSG00000069998	HDHD5
ENSG00000070010	2724.619821	-0.186400893	0.075315685	0.008879305	0.040329688	ENSG00000070010	UFD1
ENSG00000070018	3719.376754	-0.025257158	0.069761235	0.703176913	0.849536583	ENSG00000070018	LRP6
ENSG00000070019	99.94977744	0.034137042	0.200189137	0.762120786	0.88302097	ENSG00000070019	GUCY2C
ENSG00000070031	1.996114566	0.022301687	0.239122243	0.42934189	NA	ENSG00000070031	SCT
ENSG00000070047	4607.310483	-0.245622185	0.062748787	3.66E-05	0.000407209	ENSG00000070047	PHRF1
ENSG00000070061	3167.086011	-0.057781373	0.066220581	0.371844054	0.597228829	ENSG00000070061	ELP1
ENSG00000070081	362.0635896	-0.102537616	0.155059884	0.391323907	0.615452701	ENSG00000070081	NUCB2
ENSG00000070087	5806.734188	-0.042679218	0.10537135	0.644064424	0.810342904	ENSG00000070087	PFN2
ENSG00000070159	293.3303054	0.640293329	0.204874959	0.000177929	0.001593686	ENSG00000070159	PTPN3
ENSG00000070182	48.37015381	0.174170224	0.271076028	0.1542291	0.339074453	ENSG00000070182	SPTB
ENSG00000070190	0.170070641	-0.005550848	0.239185571	0.778627449	NA	ENSG00000070190	DAPP1
ENSG00000070193	3.051973977	-0.018200295	0.238415296	0.542960528	NA	ENSG00000070193	FGF10
ENSG00000070214	3962.404041	0.003971316	0.088052992	0.962822053	0.985226027	ENSG00000070214	SLC44A1
ENSG00000070269	592.7827525	0.141444923	0.136082311	0.212607826	0.418927335	ENSG00000070269	TMEM260
ENSG00000070366	2818.617793	0.162211912	0.084857989	0.040543515	0.129236135	ENSG00000070366	SMG6
ENSG00000070367	2068.070234	0.384974036	0.147887771	0.002249979	0.01351131	ENSG00000070367	EXOC5
ENSG00000070371	509.6902509	-0.118526851	0.12707169	0.271081593	0.491569395	ENSG00000070371	CLTCL1
ENSG00000070388	12.79955534	-0.049838351	0.239096942	0.38516827	NA	ENSG00000070388	FGF22
ENSG00000070404	223.420143	0.137218815	0.175220732	0.280447715	0.502444291	ENSG00000070404	FSTL3
ENSG00000070413	4306.507023	-0.080250106	0.083811385	0.305073811	0.529579406	ENSG00000070413	DGCR2
ENSG00000070423	2466.986085	-0.066410104	0.077554195	0.364334747	0.590128392	ENSG00000070423	RNF126
ENSG00000070444	951.075087	-0.266092574	0.104546362	0.004845678	0.024936167	ENSG00000070444	MNT
ENSG00000070476	1267.027911	0.023436729	0.096206841	0.787434652	0.895585939	ENSG00000070476	ZXDC
ENSG00000070495	703.4071583	-0.209004804	0.122775716	0.04893863	0.148978655	ENSG00000070495	JMJD6
ENSG00000070501	986.9145615	-0.069615283	0.100774531	0.441771815	0.657754855	ENSG00000070501	POLB
ENSG00000070526	0	NA	NA	NA	NA	ENSG00000070526	ST6GALNAC1
ENSG00000070540	269.351418	-0.481829869	0.196586926	0.002151022	0.013003484	ENSG00000070540	WIPI1
ENSG00000070601	15.337578	-0.017065273	0.22889669	0.801530676	NA	ENSG00000070601	FRMPD1
ENSG00000070610	3563.13206	-0.03196623	0.078513514	0.663522939	0.823959246	ENSG00000070610	GBA2
ENSG00000070614	6324.619222	-0.118330068	0.058552255	0.036020372	0.118410117	ENSG00000070614	NDST1
ENSG00000070669	6288.766273	-0.875140736	0.10769094	3.81E-17	2.45E-15	ENSG00000070669	ASNS
ENSG00000070718	930.7759782	-0.066724963	0.098122406	0.464553947	0.676591749	ENSG00000070718	AP3M2
ENSG00000070729	0.244987226	0.005121789	0.239149036	0.775511433	NA	ENSG00000070729	CNGB1
ENSG00000070731	3.784215232	0.057421396	0.248376923	0.023481354	NA	ENSG00000070731	ST6GALNAC2
ENSG00000070748	0.230626743	-0.000750119	0.239173854	0.987138399	NA	ENSG00000070748	CHAT
ENSG00000070756	62674.20943	0.063193093	0.053895684	0.173399355	0.366128865	ENSG00000070756	PABPC1
ENSG00000070759	293.941566	0.033415734	0.143206082	0.772340439	0.887728795	ENSG00000070759	TESK2
ENSG00000070761	1429.572862	-0.258379814	0.09253744	0.002510848	0.014743551	ENSG00000070761	CFAP20
ENSG00000070770	4477.804094	-0.132599193	0.069579783	0.043553161	0.136479009	ENSG00000070770	CSNK2A2
ENSG00000070778	569.0522585	0.159486741	0.1266032	0.139611381	0.316541759	ENSG00000070778	PTPN21
ENSG00000070785	1024.949168	-0.18111678	0.102931843	0.050793097	0.153257269	ENSG00000070785	EIF2B3
ENSG00000070808	2.808648907	-0.02003079	0.238191683	0.540443163	NA	ENSG00000070808	CAMK2A
ENSG00000070814	17163.42528	0.038584772	0.080867835	0.613146934	0.789700541	ENSG00000070814	TCOF1
ENSG00000070831	7256.553343	0.125107122	0.069633178	0.059736915	0.172419908	ENSG00000070831	CDC42
ENSG00000070882	824.7757666	0.52704491	0.134994125	1.47E-05	0.000183128	ENSG00000070882	OSBPL3
ENSG00000070886	135.9014697	-0.916138976	0.313916303	0.000207454	0.001826187	ENSG00000070886	EPHA8
ENSG00000070915	1.693927678	0.004531895	0.237754656	0.866894876	NA	ENSG00000070915	SLC12A3
ENSG00000070950	1183.551522	0.187008934	0.107053666	0.050704448	0.153019848	ENSG00000070950	RAD18
ENSG00000070961	1475.797394	0.113632582	0.105057269	0.231923196	0.444155619	ENSG00000070961	ATP2B1
ENSG00000070985	1.205060622	-0.006585906	0.238304227	0.770150846	NA	ENSG00000070985	TRPM5
ENSG00000071051	2525.301976	-0.254084867	0.089018017	0.002159671	0.013040373	ENSG00000071051	NCK2
ENSG00000071054	13368.21951	0.03377807	0.051471954	0.510959664	0.715222471	ENSG00000071054	MAP4K4
ENSG00000071073	120.3309322	-0.094217687	0.190842393	0.444821524	0.660439148	ENSG00000071073	MGAT4A
ENSG00000071082	20648.37805	0.015068126	0.072414938	0.828196996	0.918949296	ENSG00000071082	RPL31
ENSG00000071127	25294.45199	0.01442307	0.060515567	0.862278791	0.935744578	ENSG00000071127	WDR1
ENSG00000071189	954.5023696	0.422258801	0.152909965	0.00119183	0.007956411	ENSG00000071189	SNX13
ENSG00000071203	5.615642837	0.040146354	0.239657148	0.37940773	NA	ENSG00000071203	MS4A12
ENSG00000071205	309.3833123	0.573314341	0.185781282	0.000244726	0.002090784	ENSG00000071205	ARHGAP10
ENSG00000071242	1052.738907	-0.228690746	0.108867874	0.018390145	0.071643678	ENSG00000071242	RPS6KA2
ENSG00000071243	517.1399489	0.184533115	0.134306133	0.101558048	0.253293259	ENSG00000071243	ING3
ENSG00000071246	202.8957968	-0.097078895	0.166004311	0.427652595	0.647033755	ENSG00000071246	VASH1
ENSG00000071282	609.2626869	-0.219010992	0.126492173	0.043184666	0.135545494	ENSG00000071282	LMCD1
ENSG00000071462	2884.045222	-0.206825972	0.070594308	0.002092896	0.012727229	ENSG00000071462	BUD23
ENSG00000071537	1239.463658	0.077618546	0.113889666	0.439633749	0.655906567	ENSG00000071537	SEL1L
ENSG00000071539	2367.833715	-0.243192022	0.077764648	0.000898378	0.006304242	ENSG00000071539	TRIP13
ENSG00000071553	2389.812688	0.015066274	0.076719868	0.836508433	0.923170416	ENSG00000071553	ATP6AP1
ENSG00000071564	13340.21067	-0.166602895	0.057837876	0.002714489	0.015717023	ENSG00000071564	TCF3
ENSG00000071575	2686.429019	-0.011452556	0.08065729	0.879351134	0.944133135	ENSG00000071575	TRIB2
ENSG00000071626	14029.64305	-0.309875202	0.054057498	3.29E-09	8.69E-08	ENSG00000071626	DAZAP1
ENSG00000071655	4677.695242	-0.019889979	0.074775542	0.7844156	0.894005642	ENSG00000071655	MBD3
ENSG00000071677	0	NA	NA	NA	NA	ENSG00000071677	PRLH
ENSG00000071794	1524.17196	-0.090215249	0.104129025	0.321481036	0.547055521	ENSG00000071794	HLTF
ENSG00000071859	1587.959588	0.143352697	0.100344358	0.115160262	0.276388547	ENSG00000071859	FAM50A
ENSG00000071889	881.758785	0.110955802	0.103731526	0.233148136	0.445612607	ENSG00000071889	FAM3A
ENSG00000071894	6482.128608	-0.050387499	0.072594859	0.465291636	0.677216678	ENSG00000071894	CPSF1
ENSG00000071909	28.85395646	-0.033107908	0.222007882	0.705060291	0.850446103	ENSG00000071909	MYO3B
ENSG00000071967	386.1745588	-0.091022477	0.156194819	0.447317716	0.662356513	ENSG00000071967	CYBRD1
ENSG00000071991	0.433151629	0.002009266	0.238923865	0.888501311	NA	ENSG00000071991	CDH19
ENSG00000071994	3324.19861	-0.139248811	0.072384736	0.042906561	0.134948339	ENSG00000071994	PDCD2
ENSG00000072041	527.4791926	-0.184659145	0.177535456	0.15549386	0.340927944	ENSG00000072041	SLC6A15
ENSG00000072042	4520.833717	-0.180905514	0.072941493	0.008010239	0.037207525	ENSG00000072042	RDH11
ENSG00000072062	2018.617034	0.055276876	0.084174833	0.489026214	0.697745837	ENSG00000072062	PRKACA
ENSG00000072071	5697.724931	-0.275847918	0.088110554	0.000744435	0.005373714	ENSG00000072071	ADGRL1
ENSG00000072080	0.131540494	0.005702547	0.239168161	0.77550896	NA	ENSG00000072080	SPP2
ENSG00000072110	16710.58211	-0.099765854	0.05693248	0.068497286	0.190562264	ENSG00000072110	ACTN1
ENSG00000072121	2585.830532	0.096672401	0.089309079	0.245261463	0.461529014	ENSG00000072121	ZFYVE26
ENSG00000072133	252.3637146	0.222238587	0.195155501	0.106477388	0.261664559	ENSG00000072133	RPS6KA6
ENSG00000072134	1764.844635	-0.047362395	0.078527095	0.523381347	0.723837298	ENSG00000072134	EPN2
ENSG00000072135	377.4347814	-0.122566463	0.136734759	0.276488903	0.497965299	ENSG00000072135	PTPN18
ENSG00000072163	121.6324935	-0.032421761	0.185797271	0.782183708	0.8929858	ENSG00000072163	LIMS2
ENSG00000072182	6.708154073	0.032531069	0.237418369	0.500572175	NA	ENSG00000072182	ASIC4
ENSG00000072195	1382.613778	0.025513498	0.102842434	0.775370591	0.888954473	ENSG00000072195	SPEG
ENSG00000072201	398.7734345	1.636815007	0.166319793	4.67E-24	4.95E-22	ENSG00000072201	LNX1
ENSG00000072210	2264.939117	-0.135298725	0.073786113	0.052778054	0.157605693	ENSG00000072210	ALDH3A2
ENSG00000072274	6003.079751	-0.05121573	0.08442093	0.515064389	0.717372752	ENSG00000072274	TFRC
ENSG00000072310	2851.281107	-0.431552509	0.089446289	3.13E-07	5.74E-06	ENSG00000072310	SREBF1
ENSG00000072315	7.439954483	-0.008268856	0.23326049	0.872612264	NA	ENSG00000072315	TRPC5
ENSG00000072364	3849.198562	0.2336817	0.075248865	0.001032342	0.007051047	ENSG00000072364	AFF4
ENSG00000072401	637.8088682	0.054639756	0.138047239	0.622790291	0.796651159	ENSG00000072401	UBE2D1
ENSG00000072415	988.8290231	0.011380318	0.103853373	0.904188194	0.95626862	ENSG00000072415	MPP5
ENSG00000072422	569.4297122	-0.004878883	0.12213961	0.959519913	0.98361554	ENSG00000072422	RHOBTB1
ENSG00000072444	0	NA	NA	NA	NA	ENSG00000072444	NA
ENSG00000072501	8019.561806	-0.144490743	0.067760866	0.025571666	0.091841561	ENSG00000072501	SMC1A
ENSG00000072506	3292.363626	-0.037654759	0.078528828	0.610921157	0.788071875	ENSG00000072506	HSD17B10
ENSG00000072518	2984.470088	-0.021773629	0.0711326	0.747771005	0.875847718	ENSG00000072518	MARK2
ENSG00000072571	1953.829361	0.161467777	0.214084464	0.2274743	0.439143967	ENSG00000072571	HMMR
ENSG00000072609	1943.609299	-0.010598907	0.085502084	0.890697001	0.950468679	ENSG00000072609	CHFR
ENSG00000072657	100.1947138	0.982060519	0.398082956	0.000688912	0.005034431	ENSG00000072657	TRHDE
ENSG00000072682	428.6545462	1.888048513	0.201935713	5.28E-22	4.91E-20	ENSG00000072682	P4HA2
ENSG00000072694	0.327265033	-0.006476096	0.239248093	0.629102695	NA	ENSG00000072694	FCGR2B
ENSG00000072736	1877.575	0.014245564	0.078689751	0.849476976	0.929589096	ENSG00000072736	NFATC3
ENSG00000072756	941.2756617	0.00384417	0.1211524	0.97165146	0.98907078	ENSG00000072756	TRNT1
ENSG00000072778	3292.228225	-0.013600314	0.082389339	0.855364472	0.932454698	ENSG00000072778	ACADVL
ENSG00000072786	989.9684274	-0.026370875	0.098516539	0.771595074	0.887254544	ENSG00000072786	STK10
ENSG00000072803	2707.601901	-0.091960024	0.074946145	0.194532263	0.395579837	ENSG00000072803	FBXW11
ENSG00000072818	1184.753187	0.222489862	0.124248907	0.03828996	0.123925614	ENSG00000072818	ACAP1
ENSG00000072832	6445.531125	-0.327518991	0.065472886	2.06E-07	3.90E-06	ENSG00000072832	CRMP1
ENSG00000072840	546.6982884	-0.138301534	0.120943718	0.186975669	0.385004458	ENSG00000072840	EVC
ENSG00000072849	1260.699454	-0.220460251	0.130680116	0.046817035	0.144177321	ENSG00000072849	DERL2
ENSG00000072858	1.31126283	0.017303742	0.239502195	0.35633368	NA	ENSG00000072858	SIDT1
ENSG00000072864	1084.840779	-0.007510412	0.092719774	0.929495802	0.969181715	ENSG00000072864	NDE1
ENSG00000072952	128.7512156	0.025328536	0.181194194	0.832822477	0.921214357	ENSG00000072952	IRAG1
ENSG00000072954	195.4879762	-0.378285066	0.228450067	0.018691413	0.072522142	ENSG00000072954	TMEM38A
ENSG00000072958	1659.414773	0.004367047	0.08739232	0.963491595	0.985300205	ENSG00000072958	AP1M1
ENSG00000073008	794.3079765	-0.156181018	0.123645084	0.141416384	0.319690519	ENSG00000073008	PVR
ENSG00000073009	786.0208231	-0.079248207	0.11500737	0.429597825	0.648214772	ENSG00000073009	NA
ENSG00000073050	1912.401645	-0.101166122	0.080965462	0.1829401	0.378980832	ENSG00000073050	XRCC1
ENSG00000073060	2090.99004	-0.322903605	0.092379258	0.000158484	0.001446511	ENSG00000073060	SCARB1
ENSG00000073067	0.113446732	-0.000747664	0.239175218	0.987137363	NA	ENSG00000073067	CYP2W1
ENSG00000073111	12268.8763	-0.27955478	0.062675537	4.11E-06	5.86E-05	ENSG00000073111	MCM2
ENSG00000073146	1.400984077	-0.011238186	0.238843729	0.590233722	NA	ENSG00000073146	MOV10L1
ENSG00000073150	258.6103097	-0.630429993	0.19652643	0.000140358	0.001305899	ENSG00000073150	PANX2
ENSG00000073169	642.8841817	-0.126624036	0.133828708	0.254914156	0.473024752	ENSG00000073169	SELENOO
ENSG00000073282	0.610981322	-0.005946757	0.239187613	0.779881811	NA	ENSG00000073282	TP63
ENSG00000073331	6.74236031	-0.034701213	0.237238149	0.489103332	NA	ENSG00000073331	ALPK1
ENSG00000073350	1866.70083	-0.225985496	0.081607927	0.003158063	0.017737116	ENSG00000073350	LLGL2
ENSG00000073417	165.3553603	-0.069700731	0.178044822	0.566494362	0.757230371	ENSG00000073417	PDE8A
ENSG00000073464	361.1541082	-0.271617798	0.163757256	0.035962206	0.118290246	ENSG00000073464	CLCN4
ENSG00000073536	2795.278976	-0.007928154	0.075647839	0.912277584	0.96009153	ENSG00000073536	NLE1
ENSG00000073578	3277.279383	0.065476461	0.084578637	0.415977655	0.637769485	ENSG00000073578	SDHA
ENSG00000073584	6108.517182	-0.005113862	0.064522878	0.940492637	0.975219886	ENSG00000073584	SMARCE1
ENSG00000073598	0.976881838	-0.000808655	0.238584745	0.99854115	NA	ENSG00000073598	FNDC8
ENSG00000073605	321.4235368	-0.036746976	0.147897401	0.749158638	0.876386097	ENSG00000073605	GSDMB
ENSG00000073614	2375.707114	0.084569544	0.077477586	0.248713496	0.465572509	ENSG00000073614	KDM5A
ENSG00000073670	171.706724	0.1376138	0.181715228	0.283179563	0.505217336	ENSG00000073670	ADAM11
ENSG00000073711	653.4839468	0.053644263	0.111106462	0.58637067	0.770530763	ENSG00000073711	PPP2R3A
ENSG00000073712	4763.210941	-0.000631833	0.074246507	0.990590189	0.996150389	ENSG00000073712	FERMT2
ENSG00000073734	0.570966941	-0.00081322	0.239171562	0.986784841	NA	ENSG00000073734	ABCB11
ENSG00000073737	0	NA	NA	NA	NA	ENSG00000073737	DHRS9
ENSG00000073754	0	NA	NA	NA	NA	ENSG00000073754	CD5L
ENSG00000073756	12.89381126	0.051492706	0.23695371	0.438254027	NA	ENSG00000073756	PTGS2
ENSG00000073792	5727.019965	0.19311854	0.064914324	0.001946984	0.011967837	ENSG00000073792	IGF2BP2
ENSG00000073803	438.820209	0.237501886	0.150912873	0.052903496	0.157826879	ENSG00000073803	MAP3K13
ENSG00000073849	4789.070879	-0.202414815	0.061343586	0.000613883	0.004570942	ENSG00000073849	ST6GAL1
ENSG00000073861	2.506525405	0.017402216	0.238063584	0.579581865	NA	ENSG00000073861	TBX21
ENSG00000073905	6.591614033	-0.014224031	0.235549533	0.747750817	NA	ENSG00000073905	VDAC1P1
ENSG00000073910	276.8161292	0.044130721	0.148950125	0.706825496	0.851438711	ENSG00000073910	FRY
ENSG00000073921	2312.057067	0.351007131	0.11370099	0.000607188	0.004534281	ENSG00000073921	PICALM
ENSG00000073969	2234.936304	0.230806488	0.078957534	0.001905639	0.011751313	ENSG00000073969	NSF
ENSG00000074047	3145.762215	-0.062608683	0.080031492	0.40196176	0.624889646	ENSG00000074047	GLI2
ENSG00000074054	2998.011546	0.035100311	0.067352626	0.5876147	0.771316724	ENSG00000074054	CLASP1
ENSG00000074071	5835.512308	-0.277907801	0.077264505	0.000193893	0.001722606	ENSG00000074071	MRPS34
ENSG00000074181	10469.92236	0.172429136	0.073319056	0.0133052	0.055568565	ENSG00000074181	NOTCH3
ENSG00000074201	4875.434074	-0.23934298	0.067652566	0.000208448	0.001833885	ENSG00000074201	CLNS1A
ENSG00000074211	210.5309927	0.089957942	0.164414234	0.460706131	0.672901672	ENSG00000074211	PPP2R2C
ENSG00000074219	6874.6196	-0.320211979	0.070820203	2.25E-06	3.44E-05	ENSG00000074219	TEAD2
ENSG00000074266	910.1181294	0.222212284	0.104705054	0.018478266	0.071895807	ENSG00000074266	EED
ENSG00000074276	2.7192864	0.011929451	0.237494408	0.715824035	NA	ENSG00000074276	CDHR2
ENSG00000074317	107.8862729	-0.191291963	0.236273153	0.161495243	0.348673388	ENSG00000074317	SNCB
ENSG00000074319	1895.754553	0.025368837	0.081445518	0.75272036	0.878283305	ENSG00000074319	TSG101
ENSG00000074356	2500.989281	0.010755317	0.076006926	0.882090519	0.945686241	ENSG00000074356	NCBP3
ENSG00000074370	1555.331081	-0.27478416	0.130553783	0.014142531	0.058314345	ENSG00000074370	ATP2A3
ENSG00000074410	302.3369203	-0.349318312	0.173910237	0.011396873	0.049148616	ENSG00000074410	CA12
ENSG00000074416	18.31180712	-0.086349875	0.248956191	0.236751171	NA	ENSG00000074416	MGLL
ENSG00000074527	50.38391352	3.221492807	0.545736851	2.45E-10	7.89E-09	ENSG00000074527	NTN4
ENSG00000074582	848.3561308	-0.043738534	0.116625528	0.666371757	0.82621123	ENSG00000074582	BCS1L
ENSG00000074590	1607.607803	0.395223934	0.092307894	5.28E-06	7.34E-05	ENSG00000074590	NUAK1
ENSG00000074603	995.2636603	0.164551013	0.10313859	0.07672021	0.207135693	ENSG00000074603	DPP8
ENSG00000074621	401.2189449	0.2536257	0.155376222	0.042312158	0.133681008	ENSG00000074621	SLC24A1
ENSG00000074657	10849.5187	0.288456567	0.069660485	1.36E-05	0.000170622	ENSG00000074657	ZNF532
ENSG00000074660	78.92889055	-0.098585404	0.209456821	0.409512679	0.632208698	ENSG00000074660	SCARF1
ENSG00000074695	3214.342116	0.020182332	0.096030867	0.820923316	0.914500615	ENSG00000074695	LMAN1
ENSG00000074696	5835.318433	-0.353464112	0.105021161	0.000226459	0.001960171	ENSG00000074696	HACD3
ENSG00000074706	23.54799246	-0.081597461	0.239562826	0.340278181	NA	ENSG00000074706	IPCEF1
ENSG00000074755	1878.351423	0.028727151	0.087061083	0.715128674	0.855974481	ENSG00000074755	ZZEF1
ENSG00000074771	0.113446732	-0.000747664	0.239175218	0.987137363	NA	ENSG00000074771	NOX3
ENSG00000074800	90625.13047	-0.14592868	0.058007937	0.01138257	0.049129347	ENSG00000074800	ENO1
ENSG00000074803	7.867013095	0.050561687	0.241414202	0.319446368	NA	ENSG00000074803	SLC12A1
ENSG00000074842	1531.125428	-0.207058439	0.098649177	0.021112664	0.079468667	ENSG00000074842	MYDGF
ENSG00000074855	1109.023937	0.073501464	0.102115229	0.42650327	0.646169912	ENSG00000074855	ANO8
ENSG00000074935	348.7338116	-0.001536711	0.141144169	0.986695388	0.99465992	ENSG00000074935	TUBE1
ENSG00000074964	1362.998248	-0.352369864	0.091761514	3.83E-05	0.000424278	ENSG00000074964	ARHGEF10L
ENSG00000074966	2.263033547	-0.008165671	0.238201768	0.73966089	NA	ENSG00000074966	TXK
ENSG00000075035	30.44441169	0.023872029	0.219887972	0.790701464	0.897639878	ENSG00000075035	WSCD2
ENSG00000075043	1255.245164	-0.428518904	0.127551581	0.000163982	0.001492251	ENSG00000075043	KCNQ2
ENSG00000075073	2.242194311	-0.036223318	0.242041234	0.17219488	NA	ENSG00000075073	TACR2
ENSG00000075089	446.7972972	0.077955171	0.180138253	0.527887766	0.72751516	ENSG00000075089	ACTR6
ENSG00000075131	639.5267408	-0.164577542	0.138551187	0.149549354	0.332594125	ENSG00000075131	TIPIN
ENSG00000075142	2327.127092	-0.038599819	0.071812116	0.572324273	0.761573988	ENSG00000075142	SRI
ENSG00000075151	4257.256712	-0.030264278	0.066971674	0.639795569	0.807726594	ENSG00000075151	EIF4G3
ENSG00000075188	1503.69812	-0.131689748	0.094341605	0.127591462	0.296824541	ENSG00000075188	NUP37
ENSG00000075213	1037.420867	0.432231734	0.11251828	2.69E-05	0.000310869	ENSG00000075213	SEMA3A
ENSG00000075218	2236.141018	-0.261861669	0.075918932	0.00027062	0.002281545	ENSG00000075218	GTSE1
ENSG00000075223	11.85562092	-0.015363354	0.231782225	0.795260355	NA	ENSG00000075223	SEMA3C
ENSG00000075234	915.0919662	-0.15164994	0.10524137	0.107951664	0.264304353	ENSG00000075234	TTC38
ENSG00000075239	1162.451657	0.142302538	0.096318962	0.116912492	0.278735495	ENSG00000075239	ACAT1
ENSG00000075240	841.4238212	0.024079786	0.105327221	0.787100534	0.895338514	ENSG00000075240	GRAMD4
ENSG00000075275	1701.93803	0.219517077	0.095693381	0.012365976	0.052429963	ENSG00000075275	CELSR1
ENSG00000075290	11.36841162	0.007392123	0.230453806	0.908953856	NA	ENSG00000075290	WNT8B
ENSG00000075292	5183.846035	0.269355595	0.082076236	0.000478952	0.003706392	ENSG00000075292	ZNF638
ENSG00000075303	306.1942933	0.070606	0.16997977	0.562350181	0.753314828	ENSG00000075303	SLC25A40
ENSG00000075336	1406.328692	0.523411339	0.109682199	3.04E-07	5.58E-06	ENSG00000075336	TIMM21
ENSG00000075340	12668.42545	-0.210065587	0.058915336	0.000226502	0.001960171	ENSG00000075340	ADD2
ENSG00000075388	11.40904752	-0.046874482	0.238730384	0.4073347	NA	ENSG00000075388	FGF4
ENSG00000075391	1988.202069	0.092882063	0.078728871	0.211158157	0.416861645	ENSG00000075391	RASAL2
ENSG00000075399	93.86161208	0.094191839	0.202104362	0.438851856	0.655362686	ENSG00000075399	VPS9D1
ENSG00000075407	1191.551825	1.27758515	0.11072338	6.06E-32	1.08E-29	ENSG00000075407	ZNF37A
ENSG00000075413	3027.248492	0.165532514	0.071918637	0.015526247	0.06291181	ENSG00000075413	MARK3
ENSG00000075415	17132.85226	-0.110475042	0.056753572	0.041159146	0.130899718	ENSG00000075415	SLC25A3
ENSG00000075420	1644.093728	0.149592486	0.087338756	0.066343889	0.186308679	ENSG00000075420	FNDC3B
ENSG00000075426	168.8658775	0.422270758	0.253380461	0.01470298	0.060124371	ENSG00000075426	FOSL2
ENSG00000075429	35.07256387	-0.044342352	0.223443931	0.620177418	0.794872367	ENSG00000075429	CACNG5
ENSG00000075461	228.6020003	0.225014714	0.194897578	0.103492955	0.256323063	ENSG00000075461	CACNG4
ENSG00000075539	1563.298512	0.123522733	0.093529328	0.15609276	0.341597045	ENSG00000075539	FRYL
ENSG00000075568	2241.832079	1.009738133	0.084470043	5.18E-34	1.05E-31	ENSG00000075568	TMEM131
ENSG00000075618	22609.64674	-0.153014643	0.059150779	0.006857164	0.032947418	ENSG00000075618	FSCN1
ENSG00000075624	204499.3758	-0.037301663	0.048150271	0.428374769	0.64729458	ENSG00000075624	ACTB
ENSG00000075643	621.6574213	-0.431794775	0.126453375	0.00013478	0.001260871	ENSG00000075643	MOCOS
ENSG00000075651	41.78174875	0.161095075	0.278357926	0.142474316	0.321561559	ENSG00000075651	PLD1
ENSG00000075673	27.13311694	-0.021702212	0.220646722	0.801637628	0.903392666	ENSG00000075673	ATP12A
ENSG00000075702	2933.097387	0.038587137	0.075941647	0.583902701	0.769067332	ENSG00000075702	WDR62
ENSG00000075711	2253.373653	0.180740333	0.077243331	0.013023305	0.054643811	ENSG00000075711	DLG1
ENSG00000075785	6809.870967	-0.175434688	0.069414391	0.008026572	0.037260857	ENSG00000075785	RAB7A
ENSG00000075790	289.4652124	0.192979419	0.201355955	0.156168217	0.341626314	ENSG00000075790	BCAP29
ENSG00000075826	117.9927912	0.880755505	0.313574347	0.000314181	0.002576689	ENSG00000075826	SEC31B
ENSG00000075856	5639.210223	-0.127689248	0.061412674	0.030978956	0.106386709	ENSG00000075856	SART3
ENSG00000075884	2.163111403	-0.01111418	0.238583032	0.608249933	NA	ENSG00000075884	ARHGAP15
ENSG00000075886	3.39159475	-0.045106963	0.243836194	0.139392072	NA	ENSG00000075886	TUBA3D
ENSG00000075891	0.131540494	0.005702547	0.239168161	0.77550896	NA	ENSG00000075891	PAX2
ENSG00000075914	2215.688171	-0.328738858	0.07682748	6.68E-06	9.06E-05	ENSG00000075914	EXOSC7
ENSG00000075945	129.2684356	0.083415058	0.209292566	0.474396642	0.685661161	ENSG00000075945	KIFAP3
ENSG00000075975	790.4476937	-0.133732437	0.105826742	0.157753907	0.344114991	ENSG00000075975	MKRN2
ENSG00000076003	8465.406396	-0.634912276	0.070492634	2.81E-20	2.26E-18	ENSG00000076003	MCM6
ENSG00000076043	3164.604112	0.032256625	0.07305157	0.64282336	0.809727148	ENSG00000076043	REXO2
ENSG00000076053	1232.991481	0.070850636	0.098654754	0.430641881	0.648919947	ENSG00000076053	RBM7
ENSG00000076067	314.8337874	0.025089051	0.15481193	0.833264024	0.921214357	ENSG00000076067	RBMS2
ENSG00000076108	8369.926398	-0.261598825	0.064272237	2.30E-05	0.000270392	ENSG00000076108	BAZ2A
ENSG00000076201	2968.760867	0.001624414	0.083995215	0.981990968	0.992475003	ENSG00000076201	PTPN23
ENSG00000076242	2922.632334	0.030958482	0.073727393	0.659805667	0.821534802	ENSG00000076242	MLH1
ENSG00000076248	9270.367546	-0.320354686	0.057387079	8.91E-09	2.17E-07	ENSG00000076248	UNG
ENSG00000076258	46.60381533	-0.001338057	0.210825824	0.987422017	0.994804853	ENSG00000076258	FMO4
ENSG00000076321	463.2477413	0.054181093	0.128416416	0.616705716	0.792475235	ENSG00000076321	KLHL20
ENSG00000076344	12.91161287	-0.02798091	0.233494442	0.637016069	NA	ENSG00000076344	RGS11
ENSG00000076351	613.6536537	0.885383175	0.135730526	6.33E-12	2.44E-10	ENSG00000076351	SLC46A1
ENSG00000076356	152.734578	1.321673153	0.261281736	2.54E-08	5.66E-07	ENSG00000076356	PLXNA2
ENSG00000076382	6477.648763	-0.071185723	0.061101865	0.227693303	0.439396587	ENSG00000076382	SPAG5
ENSG00000076513	620.90477	-0.140075669	0.117269106	0.170234803	0.361284444	ENSG00000076513	ANKRD13A
ENSG00000076554	968.2607248	0.143297939	0.102157263	0.12014512	0.283974332	ENSG00000076554	TPD52
ENSG00000076555	701.2932813	-0.042732806	0.112338576	0.665426643	0.825189203	ENSG00000076555	ACACB
ENSG00000076604	8183.011183	0.382347058	0.091726759	8.50E-06	0.000112538	ENSG00000076604	TRAF4
ENSG00000076641	47.88775045	1.860603135	0.559967452	3.95E-05	0.000436031	ENSG00000076641	PAG1
ENSG00000076650	660.8243167	-0.194460104	0.125855264	0.071309149	0.195638479	ENSG00000076650	GPATCH1
ENSG00000076662	579.787472	0.030233434	0.114899107	0.76487838	0.88367154	ENSG00000076662	ICAM3
ENSG00000076685	2160.843227	-0.143482387	0.080014868	0.055200619	0.162845537	ENSG00000076685	NT5C2
ENSG00000076706	1307.612044	0.134077748	0.094997374	0.125572091	0.293683448	ENSG00000076706	MCAM
ENSG00000076716	14182.19771	0.141886927	0.102365642	0.126782619	0.295569557	ENSG00000076716	GPC4
ENSG00000076770	143.8438615	0.04541247	0.183198653	0.704099468	0.84968748	ENSG00000076770	MBNL3
ENSG00000076826	1592.440277	-0.362084821	0.093493945	3.21E-05	0.000362895	ENSG00000076826	CAMSAP3
ENSG00000076864	378.2365676	-0.449031738	0.163042658	0.001073417	0.007286241	ENSG00000076864	RAP1GAP
ENSG00000076924	3382.180963	-0.13476639	0.073893673	0.053435609	0.158996087	ENSG00000076924	XAB2
ENSG00000076928	1763.716864	-0.067382179	0.093144144	0.432160769	0.650032579	ENSG00000076928	ARHGEF1
ENSG00000076944	1623.982291	0.045406121	0.083777372	0.563254153	0.754198456	ENSG00000076944	STXBP2
ENSG00000076984	2485.848124	-0.055258296	0.082929404	0.47685801	0.68798872	ENSG00000076984	MAP2K7
ENSG00000077009	1703.342551	0.011933495	0.086795044	0.885637813	0.948154716	ENSG00000077009	NMRK2
ENSG00000077044	1134.720657	-0.283282042	0.111900629	0.004594455	0.023931985	ENSG00000077044	DGKD
ENSG00000077063	1161.723081	-0.095941523	0.092242196	0.262095753	0.481642884	ENSG00000077063	CTTNBP2
ENSG00000077080	25.58870256	-0.010865426	0.221844928	0.894010153	0.952263572	ENSG00000077080	ACTL6B
ENSG00000077092	4.797272838	0.025898584	0.237648666	0.528191874	NA	ENSG00000077092	RARB
ENSG00000077097	6816.058682	0.303801907	0.098347695	0.000805586	0.00573961	ENSG00000077097	TOP2B
ENSG00000077147	4202.819134	0.141928093	0.204956246	0.27506705	0.496450386	ENSG00000077147	TM9SF3
ENSG00000077150	1069.594998	0.309261705	0.143058207	0.010330133	0.045493457	ENSG00000077150	NFKB2
ENSG00000077152	1536.875872	-0.38175528	0.102957022	5.66E-05	0.000596737	ENSG00000077152	UBE2T
ENSG00000077157	673.5260922	0.197111609	0.123104144	0.063966219	0.18144554	ENSG00000077157	PPP1R12B
ENSG00000077232	4855.990894	0.121085082	0.10569989	0.204758102	0.408844767	ENSG00000077232	DNAJC10
ENSG00000077235	11150.7177	-0.058134204	0.064068628	0.340691737	0.565830443	ENSG00000077235	GTF3C1
ENSG00000077238	1478.988059	-0.118444359	0.100773189	0.195176645	0.396313079	ENSG00000077238	IL4R
ENSG00000077254	2104.882157	0.051054158	0.102122635	0.581021719	0.766566484	ENSG00000077254	USP33
ENSG00000077264	185.3921522	0.435884995	0.231024097	0.00933457	0.041800299	ENSG00000077264	PAK3
ENSG00000077274	467.0289503	-0.469270824	0.158932357	0.000535914	0.004079369	ENSG00000077274	CAPN6
ENSG00000077279	180.4195753	-0.217891753	0.210161142	0.118894919	0.281886842	ENSG00000077279	DCX
ENSG00000077312	6009.003727	0.01714178	0.076536904	0.816100461	0.91231491	ENSG00000077312	SNRPA
ENSG00000077327	1.92752289	0.011130709	0.238187024	0.671217177	NA	ENSG00000077327	SPAG6
ENSG00000077348	1664.480447	0.026577419	0.09681556	0.838806282	0.924074518	ENSG00000077348	EXOSC5
ENSG00000077380	2718.392138	-0.002577154	0.07876208	0.971359517	0.98907078	ENSG00000077380	DYNC1I2
ENSG00000077420	3.298382495	0.004034142	0.23697886	0.90500265	NA	ENSG00000077420	APBB1IP
ENSG00000077454	1583.437036	-0.020061002	0.09114769	0.865419111	0.937034114	ENSG00000077454	LRCH4
ENSG00000077458	498.7968415	0.03814275	0.121288707	0.716255395	0.856351115	ENSG00000077458	FAM76B
ENSG00000077463	944.6568348	0.024998073	0.098091919	0.780814899	0.892019758	ENSG00000077463	SIRT6
ENSG00000077498	0.131540494	0.005702547	0.239168161	0.77550896	NA	ENSG00000077498	TYR
ENSG00000077514	1890.501734	-0.017046602	0.083078776	0.825122834	0.917061852	ENSG00000077514	POLD3
ENSG00000077522	65.75866687	-0.030564206	0.206772626	0.771718061	0.887254544	ENSG00000077522	ACTN2
ENSG00000077549	11057.60971	-0.093334122	0.065098367	0.135489946	0.309866198	ENSG00000077549	CAPZB
ENSG00000077585	168.5094851	-0.234589362	0.214548383	0.099657336	0.250007453	ENSG00000077585	GPR137B
ENSG00000077616	113.7355025	-0.140803541	0.214495965	0.270890775	0.491339378	ENSG00000077616	NAALAD2
ENSG00000077684	7982.260442	-0.097293362	0.061696329	0.101058885	0.252335101	ENSG00000077684	JADE1
ENSG00000077713	183.0144257	-0.117640913	0.174480746	0.346992761	0.571843773	ENSG00000077713	SLC25A43
ENSG00000077721	1582.205868	-0.085414777	0.10011061	0.346165179	0.570908665	ENSG00000077721	UBE2A
ENSG00000077782	18822.74466	-0.207197501	0.068888012	0.001652845	0.01042256	ENSG00000077782	FGFR1
ENSG00000077800	2.134910946	-0.01690525	0.238503659	0.534499839	NA	ENSG00000077800	FKBP6
ENSG00000077809	17693.75789	-0.162824312	0.063292003	0.007438542	0.035064486	ENSG00000077809	NA
ENSG00000077935	2.057202312	0.006671234	0.237832902	0.805860641	NA	ENSG00000077935	SMC1B
ENSG00000077942	6097.986938	-0.225681575	0.076394893	0.001770083	0.011021582	ENSG00000077942	FBLN1
ENSG00000077943	1.630652113	0.007851552	0.238153075	0.752503872	NA	ENSG00000077943	ITGA8
ENSG00000077984	0	NA	NA	NA	NA	ENSG00000077984	CST7
ENSG00000078018	300.5912256	-0.094982283	0.153158027	0.42574573	0.645740906	ENSG00000078018	MAP2
ENSG00000078043	1191.339977	0.10258994	0.112566851	0.301967462	0.52614816	ENSG00000078043	PIAS2
ENSG00000078053	313.3095231	-0.182019243	0.162036925	0.145687698	0.326654317	ENSG00000078053	AMPH
ENSG00000078061	1690.670162	0.218893047	0.090025438	0.008672416	0.039636113	ENSG00000078061	ARAF
ENSG00000078070	704.2570216	0.010242529	0.109606015	0.9174486	0.96355312	ENSG00000078070	MCCC1
ENSG00000078081	35.017318	3.052951715	0.669683731	3.78E-07	6.82E-06	ENSG00000078081	LAMP3
ENSG00000078098	0	NA	NA	NA	NA	ENSG00000078098	FAP
ENSG00000078114	276.6669021	0.58622679	0.204701726	0.000475996	0.003690948	ENSG00000078114	NEBL
ENSG00000078124	533.7351101	0.010141573	0.143316228	0.930660131	0.969548795	ENSG00000078124	ACER3
ENSG00000078140	4709.67943	0.192721899	0.117825297	0.061561579	0.176624469	ENSG00000078140	UBE2K
ENSG00000078142	1229.890091	-0.084500301	0.098277373	0.346061083	0.570798271	ENSG00000078142	PIK3C3
ENSG00000078177	2326.305735	0.499932562	0.095891082	3.71E-08	8.08E-07	ENSG00000078177	N4BP2
ENSG00000078237	1044.906702	1.075712957	0.129514197	7.64E-18	5.24E-16	ENSG00000078237	TIGAR
ENSG00000078246	1353.148856	0.130322787	0.093713784	0.128627174	0.298871883	ENSG00000078246	TULP3
ENSG00000078269	1114.895067	0.020965074	0.092680289	0.807020405	0.906584792	ENSG00000078269	SYNJ2
ENSG00000078295	3946.992824	-0.225222934	0.076190252	0.001761261	0.010975547	ENSG00000078295	ADCY2
ENSG00000078304	2330.79423	0.279665914	0.086079469	0.000505372	0.003883455	ENSG00000078304	PPP2R5C
ENSG00000078319	163.9439057	-0.100048738	0.18132877	0.420824339	0.641854732	ENSG00000078319	PMS2P1
ENSG00000078328	45.26991371	0.310285225	0.404127052	0.046667618	0.14389026	ENSG00000078328	RBFOX1
ENSG00000078369	14767.48869	-0.112079443	0.060608393	0.050451188	0.152345353	ENSG00000078369	GNB1
ENSG00000078399	0	NA	NA	NA	NA	ENSG00000078399	HOXA9
ENSG00000078401	34.96272819	0.378181791	0.630383492	0.02222929	0.082579754	ENSG00000078401	EDN1
ENSG00000078403	1479.163623	0.025415382	0.084044027	0.76567437	0.884004849	ENSG00000078403	MLLT10
ENSG00000078487	67.88607464	0.061523798	0.212481659	0.571317304	0.761145282	ENSG00000078487	ZCWPW1
ENSG00000078549	1300.628332	0.431587742	0.107770329	1.36E-05	0.000170622	ENSG00000078549	ADCYAP1R1
ENSG00000078579	2.920328148	-0.034700745	0.242078975	0.138894609	NA	ENSG00000078579	FGF20
ENSG00000078589	0	NA	NA	NA	NA	ENSG00000078589	P2RY10
ENSG00000078596	561.3460148	0.006331198	0.120213731	0.953330697	0.981409289	ENSG00000078596	ITM2A
ENSG00000078618	8494.912672	-0.035761847	0.0611982	0.549082505	0.742687906	ENSG00000078618	NRDC
ENSG00000078668	3782.677204	-0.156823601	0.065094985	0.011999498	0.051229651	ENSG00000078668	VDAC3
ENSG00000078674	5738.186235	0.39761083	0.065376296	3.27E-10	1.04E-08	ENSG00000078674	PCM1
ENSG00000078687	1105.880942	0.026713061	0.113851921	0.790565792	0.897639878	ENSG00000078687	TNRC6C
ENSG00000078699	851.9901077	0.161780979	0.106895036	0.090592829	0.23392107	ENSG00000078699	CBFA2T2
ENSG00000078725	1422.509103	-0.042082558	0.092230566	0.619798586	0.794519409	ENSG00000078725	BRINP1
ENSG00000078747	1544.169042	0.277274834	0.087066639	0.000644008	0.004761265	ENSG00000078747	ITCH
ENSG00000078795	0.314388785	-0.006404819	0.239243585	0.636995064	NA	ENSG00000078795	PKD2L2
ENSG00000078804	205.2266599	-0.175831901	0.197347235	0.187021035	0.385046256	ENSG00000078804	TP53INP2
ENSG00000078808	3858.597394	-0.174873129	0.071657129	0.009699768	0.043225452	ENSG00000078808	SDF4
ENSG00000078814	14.49219339	0.013301158	0.229524404	0.844472153	NA	ENSG00000078814	MYH7B
ENSG00000078898	0	NA	NA	NA	NA	ENSG00000078898	BPIFB2
ENSG00000078900	114.5399621	0.933868717	0.30155553	0.000122804	0.001166277	ENSG00000078900	TP73
ENSG00000078902	1292.063547	0.127030214	0.098577401	0.157191786	0.343309196	ENSG00000078902	TOLLIP
ENSG00000078967	230.6894909	-0.06751445	0.16177666	0.574208506	0.762053443	ENSG00000078967	UBE2D4
ENSG00000079101	2.241949048	0.019128292	0.238790844	0.487600842	NA	ENSG00000079101	CLUL1
ENSG00000079102	638.5123592	0.475074603	0.149432124	0.000260387	0.002201321	ENSG00000079102	RUNX1T1
ENSG00000079112	2.185126224	0.014896728	0.238114525	0.612552155	NA	ENSG00000079112	CDH17
ENSG00000079134	2035.579627	0.211616952	0.093938871	0.017619974	0.069417906	ENSG00000079134	THOC1
ENSG00000079150	85.22547876	-0.282963351	0.295325395	0.069079003	0.191503801	ENSG00000079150	FKBP7
ENSG00000079156	298.6317961	-0.210232219	0.163744075	0.097746576	0.246719201	ENSG00000079156	OSBPL6
ENSG00000079215	638.8906391	-0.481471963	0.136215893	7.04E-05	0.00071954	ENSG00000079215	SLC1A3
ENSG00000079246	34799.7436	-0.098709517	0.050242889	0.055783582	0.163935642	ENSG00000079246	XRCC5
ENSG00000079257	152.9413019	0.117141757	0.183363556	0.35451814	0.580151914	ENSG00000079257	LXN
ENSG00000079263	38.0323237	0.043734247	0.221219946	0.639740236	0.807726594	ENSG00000079263	SP140
ENSG00000079277	327.9106555	-0.008028202	0.139669378	0.942337554	0.976210356	ENSG00000079277	MKNK1
ENSG00000079308	373.9868546	-0.18064638	0.1584972	0.143409845	0.323004082	ENSG00000079308	TNS1
ENSG00000079313	3248.186031	-0.015276541	0.085658844	0.847650291	0.928594788	ENSG00000079313	REXO1
ENSG00000079332	3593.097732	-0.094162648	0.070011164	0.158484166	0.345022006	ENSG00000079332	SAR1A
ENSG00000079335	311.0058635	0.117766956	0.148862343	0.320028286	0.545439767	ENSG00000079335	CDC14A
ENSG00000079337	163.0461547	-0.254618087	0.226352251	0.083132871	0.219970893	ENSG00000079337	RAPGEF3
ENSG00000079385	102.3174026	1.859484877	0.33450506	1.47E-09	4.10E-08	ENSG00000079385	CEACAM1
ENSG00000079387	1514.038049	-0.053797611	0.09335143	0.518711392	0.719841512	ENSG00000079387	SENP1
ENSG00000079393	23.09479337	-0.132440989	0.271288049	0.13905059	NA	ENSG00000079393	DUSP13
ENSG00000079432	3366.539909	-0.002707573	0.080101582	0.970615767	0.988702174	ENSG00000079432	CIC
ENSG00000079435	327.8522109	-0.095567274	0.15316797	0.421808022	0.642733164	ENSG00000079435	LIPE
ENSG00000079459	11265.82646	-0.868546081	0.057582426	2.96E-52	1.23E-49	ENSG00000079459	FDFT1
ENSG00000079462	2260.265495	-0.161814324	0.089055307	0.046773856	0.144092616	ENSG00000079462	PAFAH1B3
ENSG00000079482	219.4356859	-0.044869673	0.165852719	0.707999027	0.852317637	ENSG00000079482	OPHN1
ENSG00000079557	0.641752417	-0.004369979	0.239011137	0.718637831	NA	ENSG00000079557	AFM
ENSG00000079616	6590.041558	-0.19398422	0.067894995	0.002851788	0.016371463	ENSG00000079616	KIF22
ENSG00000079689	0.226893465	-0.000763703	0.239173729	0.987138716	NA	ENSG00000079689	SCGN
ENSG00000079691	2625.563977	0.250000784	0.071905202	0.000261983	0.002213596	ENSG00000079691	CARMIL1
ENSG00000079739	836.4940604	-0.741823457	0.128082439	6.94E-10	2.09E-08	ENSG00000079739	PGM1
ENSG00000079785	8078.20831	0.050555588	0.058142733	0.37034559	0.595652348	ENSG00000079785	DDX1
ENSG00000079805	6281.211706	-0.093182898	0.069616408	0.160746782	0.347850081	ENSG00000079805	DNM2
ENSG00000079819	4599.001797	-0.151989546	0.077045302	0.036131908	0.118670567	ENSG00000079819	EPB41L2
ENSG00000079841	77.185126	0.080446519	0.210344388	0.485578938	0.695203134	ENSG00000079841	RIMS1
ENSG00000079931	97.10275604	0.048047453	0.190480407	0.686027396	0.838150547	ENSG00000079931	MOXD1
ENSG00000079950	803.5415352	-0.038051335	0.114855717	0.703533471	0.849536583	ENSG00000079950	STX7
ENSG00000079974	691.1674169	0.061452823	0.114083521	0.540379359	0.736928918	ENSG00000079974	RABL2B
ENSG00000079999	3603.773776	-0.232756248	0.072054138	0.000728638	0.005272074	ENSG00000079999	KEAP1
ENSG00000080007	2.460347656	0.009954735	0.238004596	0.709627342	NA	ENSG00000080007	DDX43
ENSG00000080031	10.93646001	0.034222123	0.234344277	0.573378032	NA	ENSG00000080031	PTPRH
ENSG00000080166	0.37652772	0.006434143	0.239220531	0.65906711	NA	ENSG00000080166	DCT
ENSG00000080189	1748.366578	-0.071189113	0.07891107	0.337855753	0.563241761	ENSG00000080189	SLC35C2
ENSG00000080200	298.2183247	0.571053048	0.217016505	0.000992946	0.006827504	ENSG00000080200	CRYBG3
ENSG00000080224	15.01665426	0.001300493	0.22853692	0.986952184	NA	ENSG00000080224	EPHA6
ENSG00000080293	0.453588014	-0.006571733	0.239256181	0.621473451	NA	ENSG00000080293	SCTR
ENSG00000080298	664.6209573	0.310648245	0.127809351	0.005215212	0.026461222	ENSG00000080298	RFX3
ENSG00000080345	5363.004881	0.308753787	0.191370048	0.030629208	0.105444927	ENSG00000080345	RIF1
ENSG00000080371	928.1670851	0.324886161	0.115707347	0.001646603	0.010387464	ENSG00000080371	RAB21
ENSG00000080493	35.55324124	-0.078117653	0.231060327	0.413411376	0.634977718	ENSG00000080493	SLC4A4
ENSG00000080503	349.0727508	-0.214730187	0.162408735	0.090559088	0.233912586	ENSG00000080503	SMARCA2
ENSG00000080511	0.445929278	-0.002505374	0.238957401	0.842091963	NA	ENSG00000080511	RDH8
ENSG00000080546	2045.320936	2.053239991	0.085997168	3.35E-127	5.71E-124	ENSG00000080546	SESN1
ENSG00000080561	70.25032668	0.166236247	0.243134715	0.19749629	0.399312596	ENSG00000080561	MID2
ENSG00000080572	0	NA	NA	NA	NA	ENSG00000080572	DNAAF6
ENSG00000080573	91.2121824	0.082804532	0.2030001	0.487734523	0.696679376	ENSG00000080573	COL5A3
ENSG00000080603	7806.437762	0.004935478	0.067301162	0.939792118	0.974898025	ENSG00000080603	SRCAP
ENSG00000080608	3103.712206	0.062685043	0.078792289	0.399655754	0.622610647	ENSG00000080608	PUM3
ENSG00000080618	0.227270303	0.006416653	0.239209797	0.713475022	NA	ENSG00000080618	CPB2
ENSG00000080644	85.86127692	0.181976418	0.256223045	0.16455805	0.352893508	ENSG00000080644	CHRNA3
ENSG00000080709	785.0620619	0.134228235	0.108523315	0.161267852	0.348464689	ENSG00000080709	KCNN2
ENSG00000080802	853.5755449	-0.048623766	0.103663229	0.601892979	0.781082881	ENSG00000080802	CNOT4
ENSG00000080815	2030.433264	-0.035460036	0.083338114	0.629794448	0.801618351	ENSG00000080815	PSEN1
ENSG00000080819	1045.692806	0.037451702	0.094190919	0.669269824	0.827616629	ENSG00000080819	CPOX
ENSG00000080822	1410.356043	0.046291014	0.090405601	0.586052842	0.770530763	ENSG00000080822	CLDND1
ENSG00000080823	73.66986327	-0.004135536	0.19888972	0.968836254	0.987872134	ENSG00000080823	MOK
ENSG00000080824	65904.62659	-0.161655007	0.059422677	0.004759712	0.024584377	ENSG00000080824	HSP90AA1
ENSG00000080839	614.2242884	0.165359923	0.11965761	0.111787324	0.2711456	ENSG00000080839	RBL1
ENSG00000080845	2453.00476	-0.129358419	0.077521754	0.077597331	0.208614348	ENSG00000080845	DLGAP4
ENSG00000080854	1576.061086	0.072616023	0.087249571	0.365703578	0.591447953	ENSG00000080854	IGSF9B
ENSG00000080910	0	NA	NA	NA	NA	ENSG00000080910	CFHR2
ENSG00000080947	177.3099989	0.395095144	0.233718015	0.016249601	0.065087385	ENSG00000080947	CROCCP3
ENSG00000080986	1666.894096	0.266128817	0.103320622	0.006873822	0.032996493	ENSG00000080986	NDC80
ENSG00000081014	546.7001958	0.367189986	0.142373778	0.002596252	0.01516389	ENSG00000081014	AP4E1
ENSG00000081019	465.4996302	-0.005519698	0.133520386	0.959126077	0.98361554	ENSG00000081019	RSBN1
ENSG00000081026	295.1647559	0.053399924	0.155395856	0.653737564	0.817014915	ENSG00000081026	MAGI3
ENSG00000081041	5.29139262	-0.011496202	0.235363048	0.793065324	NA	ENSG00000081041	CXCL2
ENSG00000081051	123.4010157	0.00431343	0.179879213	0.972705091	0.98907078	ENSG00000081051	AFP
ENSG00000081052	81.24793046	0.158219783	0.23429945	0.218854921	0.42776822	ENSG00000081052	COL4A4
ENSG00000081059	659.5584421	0.390150544	0.133432992	0.000854872	0.00605426	ENSG00000081059	TCF7
ENSG00000081087	631.6747541	0.336227363	0.140986069	0.005231176	0.026520164	ENSG00000081087	OSTM1
ENSG00000081138	20.36812806	-0.102008032	0.254608261	0.202004879	NA	ENSG00000081138	CDH7
ENSG00000081148	1.806997573	-0.002375024	0.237840092	0.927062417	NA	ENSG00000081148	IMPG2
ENSG00000081154	3425.580422	0.592263533	0.073107269	7.96E-17	4.97E-15	ENSG00000081154	PCNP
ENSG00000081177	931.5778876	-0.161389219	0.114771123	0.113232343	0.2734416	ENSG00000081177	EXD2
ENSG00000081181	1385.236275	-0.018335765	0.088622409	0.822910932	0.915744713	ENSG00000081181	ARG2
ENSG00000081189	7.119463784	-0.013487087	0.233949552	0.78810832	NA	ENSG00000081189	MEF2C
ENSG00000081237	2.349620386	-0.00674703	0.237773022	0.804845106	NA	ENSG00000081237	PTPRC
ENSG00000081248	3.095892822	-0.032791619	0.240459723	0.307456293	NA	ENSG00000081248	CACNA1S
ENSG00000081277	106.4088476	0.263541983	0.266939915	0.082214287	0.218229422	ENSG00000081277	PKP1
ENSG00000081307	1462.669861	0.333696987	0.115420376	0.001239175	0.008204725	ENSG00000081307	UBA5
ENSG00000081320	132.5016735	0.051193289	0.182849602	0.671153501	0.829078322	ENSG00000081320	STK17B
ENSG00000081377	2359.015033	-0.2576274	0.076496923	0.00036279	0.002907052	ENSG00000081377	CDC14B
ENSG00000081386	681.1621384	0.037439123	0.107949689	0.698490227	0.846643129	ENSG00000081386	ZNF510
ENSG00000081479	204.067417	0.155162236	0.203138261	0.239690324	0.454441258	ENSG00000081479	LRP2
ENSG00000081665	250.0236707	0.202569521	0.178952774	0.125240296	0.293264663	ENSG00000081665	ZNF506
ENSG00000081692	806.431552	-0.262001494	0.122390523	0.014296276	0.058749358	ENSG00000081692	JMJD4
ENSG00000081721	941.7142221	-0.082875828	0.100662725	0.363318983	0.588884901	ENSG00000081721	DUSP12
ENSG00000081760	2609.927611	-0.484358184	0.080848588	4.04E-10	1.26E-08	ENSG00000081760	AACS
ENSG00000081791	2210.410275	0.017983006	0.084243162	0.820062694	0.914394166	ENSG00000081791	DELE1
ENSG00000081800	0.227270303	0.006416653	0.239209797	0.713475022	NA	ENSG00000081800	SLC13A1
ENSG00000081803	1206.47989	0.753802322	0.103136044	2.85E-14	1.35E-12	ENSG00000081803	CADPS2
ENSG00000081818	43.65346004	0.009324705	0.211336621	0.926507426	0.967971201	ENSG00000081818	PCDHB4
ENSG00000081842	885.7006486	-0.290567408	0.109614432	0.003178971	0.017834979	ENSG00000081842	PCDHA6
ENSG00000081853	32.66046205	0.001318782	0.218179302	0.989912215	0.99594194	ENSG00000081853	PCDHGA2
ENSG00000081870	592.0106896	-0.064331749	0.141451489	0.653547592	0.816921194	ENSG00000081870	HSPB11
ENSG00000081913	3773.215831	0.003566677	0.080695368	0.965161155	0.98647787	ENSG00000081913	PHLPP1
ENSG00000081923	153.184488	0.24960467	0.220697123	0.086449394	0.226072377	ENSG00000081923	ATP8B1
ENSG00000081985	57.13461352	-0.02574858	0.208882327	0.801513364	0.903386258	ENSG00000081985	IL12RB2
ENSG00000082014	37.52152133	-0.007730172	0.213235959	0.934307261	0.971560644	ENSG00000082014	SMARCD3
ENSG00000082068	1398.083582	-0.123819017	0.100863696	0.17705744	0.370794729	ENSG00000082068	WDR70
ENSG00000082074	0	NA	NA	NA	NA	ENSG00000082074	FYB1
ENSG00000082126	1.332336194	0.017741608	0.239247385	0.415402226	NA	ENSG00000082126	MPP4
ENSG00000082146	1198.372704	-0.098959693	0.129803934	0.364086586	0.589826414	ENSG00000082146	STRADB
ENSG00000082153	12136.71819	-0.043531204	0.143759404	0.715496629	0.856110275	ENSG00000082153	BZW1
ENSG00000082175	4.637630486	0.021795208	0.237048655	0.595966186	NA	ENSG00000082175	PGR
ENSG00000082196	13.80342635	-0.032863939	0.232129716	0.619922271	NA	ENSG00000082196	C1QTNF3
ENSG00000082212	2323.486621	-0.287300823	0.074616985	5.07E-05	0.000543392	ENSG00000082212	ME2
ENSG00000082213	1211.636012	0.109801361	0.112200631	0.267188268	0.487039159	ENSG00000082213	C5orf22
ENSG00000082258	2041.607605	0.281919724	0.08621616	0.000474768	0.003685147	ENSG00000082258	CCNT2
ENSG00000082269	963.3196094	0.266502881	0.168687708	0.042577313	0.134297762	ENSG00000082269	FAM135A
ENSG00000082293	2.393078672	0.01698751	0.238071157	0.584136682	NA	ENSG00000082293	COL19A1
ENSG00000082397	399.2447836	-0.131437521	0.154823276	0.275575895	0.496961883	ENSG00000082397	EPB41L3
ENSG00000082438	336.9453054	0.935359158	0.18751369	4.66E-08	9.95E-07	ENSG00000082438	COBLL1
ENSG00000082458	2651.848275	0.074026386	0.07886194	0.319287083	0.544864637	ENSG00000082458	DLG3
ENSG00000082482	24.99537296	0.013996439	0.22294367	0.867461528	0.937725301	ENSG00000082482	KCNK2
ENSG00000082497	74.43749976	0.137384383	0.227470567	0.269709127	0.490006139	ENSG00000082497	SERTAD4
ENSG00000082512	715.3037209	0.13412342	0.113658659	0.179981693	0.374823588	ENSG00000082512	TRAF5
ENSG00000082515	1347.909475	-0.028129166	0.101529961	0.763027791	0.883197222	ENSG00000082515	MRPL22
ENSG00000082516	4511.496138	-0.328753411	0.063830878	9.01E-08	1.83E-06	ENSG00000082516	GEMIN5
ENSG00000082556	25.99123134	0.205497408	0.342734194	0.052846444	0.157748587	ENSG00000082556	OPRK1
ENSG00000082641	14459.67253	-0.374473272	0.051844042	1.51E-13	6.81E-12	ENSG00000082641	NFE2L1
ENSG00000082684	1562.879001	0.558769151	0.112012731	9.23E-08	1.87E-06	ENSG00000082684	SEMA5B
ENSG00000082701	2415.075709	0.309049245	0.077895776	3.45E-05	0.000386524	ENSG00000082701	GSK3B
ENSG00000082781	9659.910585	-0.047706583	0.079215722	0.637081757	0.806578165	ENSG00000082781	ITGB5
ENSG00000082805	2441.79176	-0.090815496	0.074075664	0.196048355	0.397557596	ENSG00000082805	ERC1
ENSG00000082898	14475.15569	0.309454378	0.253564848	0.051962548	0.155684942	ENSG00000082898	XPO1
ENSG00000082929	0.508068214	0.006834636	0.239254658	0.573796514	NA	ENSG00000082929	LINC01587
ENSG00000082996	787.2994874	0.305646504	0.138029447	0.009252903	0.04152318	ENSG00000082996	RNF13
ENSG00000083067	319.1515831	-0.090426102	0.142698841	0.432266585	0.650032579	ENSG00000083067	TRPM3
ENSG00000083093	1501.420449	0.091971287	0.089349452	0.282912574	0.505034288	ENSG00000083093	PALB2
ENSG00000083097	1019.096539	0.571013514	0.112492499	5.63E-08	1.19E-06	ENSG00000083097	DOP1A
ENSG00000083099	657.6114012	0.23046232	0.125628554	0.033457361	0.112189155	ENSG00000083099	LYRM2
ENSG00000083123	750.3851082	-0.02089459	0.110470022	0.830783298	0.920223698	ENSG00000083123	BCKDHB
ENSG00000083168	1657.149212	0.188783507	0.0859799	0.012757821	0.053757752	ENSG00000083168	KAT6A
ENSG00000083223	828.5211876	0.1643294	0.10505204	0.080832802	0.215418577	ENSG00000083223	TUT7
ENSG00000083290	204.1067459	-0.034160778	0.166853185	0.775854322	0.88907548	ENSG00000083290	ULK2
ENSG00000083307	1332.448605	-0.295172056	0.095618935	0.000847802	0.006015283	ENSG00000083307	GRHL2
ENSG00000083312	9594.581134	0.17998735	0.101498124	0.049978057	0.151154349	ENSG00000083312	TNPO1
ENSG00000083444	2232.100808	-0.511282569	0.078488716	1.29E-11	4.79E-10	ENSG00000083444	PLOD1
ENSG00000083454	266.035379	-0.71169586	0.195607335	2.85E-05	0.0003276	ENSG00000083454	P2RX5
ENSG00000083457	427.3969658	-0.250822682	0.148247714	0.038677792	0.124738519	ENSG00000083457	ITGAE
ENSG00000083520	2403.333911	0.227830072	0.113750255	0.023592771	0.086390598	ENSG00000083520	DIS3
ENSG00000083535	254.2977789	0.22237908	0.229907983	0.119191209	0.2823714	ENSG00000083535	PIBF1
ENSG00000083544	461.7015611	0.069515845	0.128368312	0.519042968	0.719964876	ENSG00000083544	TDRD3
ENSG00000083622	0	NA	NA	NA	NA	ENSG00000083622	AC000061.1
ENSG00000083635	1095.1801	-0.065249804	0.109079325	0.513253361	0.716084003	ENSG00000083635	NUFIP1
ENSG00000083642	2140.500277	0.335093452	0.118997298	0.001557213	0.009929578	ENSG00000083642	PDS5B
ENSG00000083720	1644.473851	-0.035751441	0.081648568	0.635655597	0.805635686	ENSG00000083720	OXCT1
ENSG00000083750	205.5720138	0.100914658	0.176159262	0.418914452	0.640314112	ENSG00000083750	RRAGB
ENSG00000083782	0	NA	NA	NA	NA	ENSG00000083782	EPYC
ENSG00000083799	965.0358832	-0.050876888	0.106308709	0.593376909	0.775232432	ENSG00000083799	CYLD
ENSG00000083807	210.3236869	-0.092544039	0.164489381	0.446579272	0.661641994	ENSG00000083807	SLC27A5
ENSG00000083812	396.3505121	-0.094611838	0.13369277	0.393664576	0.618030378	ENSG00000083812	ZNF324
ENSG00000083814	364.6453671	0.124785919	0.14767045	0.290198875	0.512974098	ENSG00000083814	ZNF671
ENSG00000083817	481.6461373	-0.323721982	0.139550255	0.006424427	0.031308889	ENSG00000083817	ZNF416
ENSG00000083828	626.2127746	0.098090879	0.1189568	0.345000963	0.569661377	ENSG00000083828	ZNF586
ENSG00000083838	265.0404626	0.27514718	0.193235724	0.0517719	0.155348876	ENSG00000083838	ZNF446
ENSG00000083842	0	NA	NA	NA	NA	ENSG00000083842	NA
ENSG00000083844	382.1532127	0.050180026	0.136804566	0.656090019	0.818833181	ENSG00000083844	ZNF264
ENSG00000083845	29379.87188	0.045376459	0.062403881	0.446848698	0.661977322	ENSG00000083845	RPS5
ENSG00000083857	13016.18601	0.250867212	0.085806761	0.001752036	0.010939868	ENSG00000083857	FAT1
ENSG00000083896	4068.890505	0.043789924	0.073534552	0.532292145	0.730700593	ENSG00000083896	YTHDC1
ENSG00000083937	992.6652853	0.126533962	0.129130455	0.247005086	0.463812862	ENSG00000083937	CHMP2B
ENSG00000084070	414.3745184	0.042517701	0.131040094	0.700796586	0.847903921	ENSG00000084070	SMAP2
ENSG00000084072	1079.066177	0.065937054	0.105566932	0.486911943	0.696092377	ENSG00000084072	PPIE
ENSG00000084073	1847.275091	0.20456695	0.131341378	0.065807225	0.185199292	ENSG00000084073	ZMPSTE24
ENSG00000084090	8602.543993	-0.202031529	0.072695802	0.00336697	0.018658018	ENSG00000084090	STARD7
ENSG00000084092	1494.899648	-0.063848173	0.084768046	0.419798557	0.641093313	ENSG00000084092	NOA1
ENSG00000084093	1846.219191	0.29505994	0.087646881	0.000277643	0.002329256	ENSG00000084093	REST
ENSG00000084110	10.08394306	0.021938484	0.233420973	0.70258805	NA	ENSG00000084110	HAL
ENSG00000084112	1392.551033	-0.194887716	0.093529795	0.021399641	0.080332327	ENSG00000084112	SSH1
ENSG00000084207	28462.571	0.046019908	0.062534892	0.443621939	0.659614424	ENSG00000084207	GSTP1
ENSG00000084234	19032.30151	-0.102043692	0.054048457	0.051713194	0.155240644	ENSG00000084234	APLP2
ENSG00000084444	800.9525935	-0.168661035	0.114779749	0.093957554	0.240587095	ENSG00000084444	FAM234B
ENSG00000084453	207.3007645	0.546750292	0.238239417	0.00251696	0.014773794	ENSG00000084453	SLCO1A2
ENSG00000084463	5864.181024	-0.175170237	0.060633488	0.002685619	0.015585114	ENSG00000084463	WBP11
ENSG00000084623	9778.915459	-0.087403842	0.066294138	0.169761202	0.360827706	ENSG00000084623	EIF3I
ENSG00000084628	2392.057677	-0.230167077	0.083536399	0.003190994	0.017889367	ENSG00000084628	NKAIN1
ENSG00000084636	577.433973	0.114339296	0.135357833	0.309816234	0.534969331	ENSG00000084636	COL16A1
ENSG00000084652	5048.806924	0.091134987	0.07873845	0.220487052	0.430028136	ENSG00000084652	TXLNA
ENSG00000084674	105.4351966	0.014777688	0.195396692	0.897556756	0.953611766	ENSG00000084674	APOB
ENSG00000084676	999.4895871	0.336305018	0.108000903	0.000602753	0.004512129	ENSG00000084676	NCOA1
ENSG00000084693	2032.617843	0.061720899	0.084861641	0.43680936	0.653406231	ENSG00000084693	AGBL5
ENSG00000084710	253.0109703	-0.172821186	0.177439657	0.182132105	0.377914184	ENSG00000084710	EFR3B
ENSG00000084731	2454.853501	-0.205443864	0.078937573	0.005641625	0.028246739	ENSG00000084731	KIF3C
ENSG00000084733	3622.002946	0.227620342	0.088496187	0.005572036	0.027980403	ENSG00000084733	RAB10
ENSG00000084734	3.701527839	0.006121555	0.236514866	0.866512909	NA	ENSG00000084734	GCKR
ENSG00000084754	6754.552949	-0.120459553	0.062640881	0.045137973	0.140584833	ENSG00000084754	HADHA
ENSG00000084764	124.5953443	0.070470936	0.18780698	0.561275129	0.752447353	ENSG00000084764	MAPRE3
ENSG00000084774	10782.86135	-0.198829599	0.064256787	0.001210824	0.008055203	ENSG00000084774	CAD
ENSG00000085063	1261.042351	-0.034770729	0.093450368	0.680809388	0.835496766	ENSG00000085063	CD59
ENSG00000085117	238.9273419	0.745783053	0.213721459	4.15E-05	0.000455764	ENSG00000085117	CD82
ENSG00000085185	151.7128084	-0.087617393	0.190520321	0.475644474	0.686753902	ENSG00000085185	BCORL1
ENSG00000085224	3041.15536	0.4841024	0.113815548	3.87E-06	5.56E-05	ENSG00000085224	ATRX
ENSG00000085231	3047.628164	0.28306082	0.075196714	7.37E-05	0.000749376	ENSG00000085231	AK6
ENSG00000085265	0	NA	NA	NA	NA	ENSG00000085265	FCN1
ENSG00000085274	775.8024724	0.082641015	0.117022738	0.418693534	0.640146449	ENSG00000085274	MYNN
ENSG00000085276	15.77425603	0.186275981	0.345570773	0.015833212	NA	ENSG00000085276	MECOM
ENSG00000085365	721.739588	0.085764101	0.124424885	0.420874925	0.641854732	ENSG00000085365	SCAMP1
ENSG00000085377	2643.915467	-0.292233103	0.078578047	8.37E-05	0.000834518	ENSG00000085377	PREP
ENSG00000085382	628.1580108	0.339443896	0.128298125	0.002491372	0.014651595	ENSG00000085382	HACE1
ENSG00000085415	2358.26321	-0.415656963	0.082506066	1.15E-07	2.28E-06	ENSG00000085415	SEH1L
ENSG00000085433	257.410432	0.183519903	0.166202214	0.147850388	0.330182572	ENSG00000085433	WDR47
ENSG00000085449	3680.113498	0.134106274	0.092914617	0.116427975	0.277925426	ENSG00000085449	WDFY1
ENSG00000085465	6.912433112	0.015013863	0.235506121	0.739242322	NA	ENSG00000085465	OVGP1
ENSG00000085491	1345.119771	0.007815141	0.118396204	0.921340654	0.965396574	ENSG00000085491	SLC25A24
ENSG00000085511	2771.74624	-0.040400579	0.069387938	0.541607473	0.738040361	ENSG00000085511	MAP3K4
ENSG00000085514	11.21889696	0.021592846	0.231827242	0.73018043	NA	ENSG00000085514	PILRA
ENSG00000085552	2282.278728	0.007381907	0.087928774	0.928923366	0.968946063	ENSG00000085552	IGSF9
ENSG00000085563	25.53958398	0.031342106	0.223777955	0.712599358	0.854240575	ENSG00000085563	ABCB1
ENSG00000085644	493.6837532	-0.054954539	0.128724371	0.619986745	0.794694292	ENSG00000085644	ZNF213
ENSG00000085662	6871.834908	-0.066762513	0.069303577	0.311515622	0.536636926	ENSG00000085662	AKR1B1
ENSG00000085719	1458.116195	-0.058993939	0.096988679	0.508405393	0.712932978	ENSG00000085719	CPNE3
ENSG00000085721	2325.416227	-0.004999606	0.080082181	0.950224891	0.980348214	ENSG00000085721	RRN3
ENSG00000085733	10303.18155	-0.163803084	0.0763687	0.025456922	0.091536465	ENSG00000085733	CTTN
ENSG00000085741	3.304359799	-0.018558148	0.237915327	0.571932418	NA	ENSG00000085741	WNT11
ENSG00000085760	1661.020554	0.394376256	0.093571109	6.56E-06	8.93E-05	ENSG00000085760	MTIF2
ENSG00000085788	322.0540943	-0.216923205	0.173268786	0.097295497	0.246139019	ENSG00000085788	DDHD2
ENSG00000085831	156.6213103	0.019509658	0.175963079	0.872000597	0.940456562	ENSG00000085831	TTC39A
ENSG00000085832	1325.199744	-0.066637095	0.100532807	0.464661613	0.676651276	ENSG00000085832	EPS15
ENSG00000085840	3726.294763	-0.439895392	0.087481589	1.10E-07	2.18E-06	ENSG00000085840	ORC1
ENSG00000085871	124.8145364	-0.090565184	0.19540079	0.458082202	0.670725957	ENSG00000085871	MGST2
ENSG00000085872	5876.640379	-0.166634125	0.06586541	0.009020192	0.040728737	ENSG00000085872	CHERP
ENSG00000085978	1315.368143	-0.115877008	0.096552634	0.188309424	0.386763816	ENSG00000085978	ATG16L1
ENSG00000085982	565.641975	0.229757226	0.133200035	0.041776636	0.132342939	ENSG00000085982	USP40
ENSG00000085998	1740.802264	-0.101154619	0.092809703	0.242781231	0.457927614	ENSG00000085998	POMGNT1
ENSG00000085999	2061.018309	-0.334787624	0.091066344	7.99E-05	0.000803526	ENSG00000085999	RAD54L
ENSG00000086015	2432.050623	-0.183880533	0.087695695	0.02048865	0.077652641	ENSG00000086015	MAST2
ENSG00000086061	11334.4778	-0.220301656	0.059402919	0.000120219	0.00114701	ENSG00000086061	DNAJA1
ENSG00000086062	883.0987252	-0.202198826	0.104495478	0.031329248	0.107206187	ENSG00000086062	B4GALT1
ENSG00000086065	1302.33126	0.104260609	0.09578447	0.236567651	0.450410968	ENSG00000086065	CHMP5
ENSG00000086102	2718.50265	0.110406463	0.075362096	0.130247348	0.301405471	ENSG00000086102	NFX1
ENSG00000086159	0.244987226	0.005121789	0.239149036	0.775511433	NA	ENSG00000086159	AQP6
ENSG00000086189	1272.162129	-0.133546345	0.103142245	0.152671323	0.337242478	ENSG00000086189	DIMT1
ENSG00000086200	2626.527981	0.111465064	0.105200451	0.238338612	0.452772621	ENSG00000086200	IPO11
ENSG00000086205	0	NA	NA	NA	NA	ENSG00000086205	FOLH1
ENSG00000086232	4504.714909	-0.320396219	0.067285857	5.22E-07	9.11E-06	ENSG00000086232	EIF2AK1
ENSG00000086288	1.45190892	0.006088607	0.238305306	0.789982783	NA	ENSG00000086288	NME8
ENSG00000086289	361.4554878	0.023656051	0.142902305	0.838995106	0.924074518	ENSG00000086289	EPDR1
ENSG00000086300	160.8894719	-0.139738754	0.188755916	0.27812078	0.499907946	ENSG00000086300	SNX10
ENSG00000086475	44712.12724	-0.108170789	0.05124432	0.028480661	0.099883887	ENSG00000086475	SEPHS1
ENSG00000086504	3010.282334	0.142935652	0.091623787	0.089033963	0.230806591	ENSG00000086504	MRPL28
ENSG00000086506	9.312007965	-0.019931661	0.234441936	0.698864936	NA	ENSG00000086506	HBQ1
ENSG00000086544	881.9426388	0.305871874	0.133766479	0.007997678	0.037160415	ENSG00000086544	ITPKC
ENSG00000086548	1.21124186	-0.000826516	0.238680145	0.999461699	NA	ENSG00000086548	CEACAM6
ENSG00000086570	66.0096217	-0.310193809	0.357407932	0.053327836	0.158846014	ENSG00000086570	FAT2
ENSG00000086589	2178.67982	0.060126976	0.082146356	0.436989209	0.653547974	ENSG00000086589	RBM22
ENSG00000086598	6417.108396	-0.091236305	0.153977704	0.444014183	0.659942125	ENSG00000086598	TMED2
ENSG00000086619	63.98537494	0.019904353	0.209085464	0.847985545	0.928763349	ENSG00000086619	ERO1B
ENSG00000086666	2627.54554	0.076712179	0.095757523	0.381685009	0.606189353	ENSG00000086666	ZFAND6
ENSG00000086696	0	NA	NA	NA	NA	ENSG00000086696	HSD17B2
ENSG00000086712	3117.067637	0.02841824	0.090815279	0.717386813	0.856637036	ENSG00000086712	TXLNG
ENSG00000086717	3.205179969	-0.002917852	0.236315962	0.932469092	NA	ENSG00000086717	PPEF1
ENSG00000086730	14.16778207	0.091283455	0.253798615	0.182502495	NA	ENSG00000086730	LAT2
ENSG00000086758	23078.66323	-0.037033408	0.062131607	0.491888181	0.699814239	ENSG00000086758	HUWE1
ENSG00000086827	1757.569671	-0.034690176	0.091724603	0.67945961	0.834491241	ENSG00000086827	ZW10
ENSG00000086848	674.4311087	0.235629646	0.125147576	0.029418755	0.102223572	ENSG00000086848	ALG9
ENSG00000086967	189.3190594	0.184596107	0.196221425	0.170214617	0.361284444	ENSG00000086967	MYBPC2
ENSG00000086991	57.72810384	-0.079175243	0.217685442	0.468587588	0.680402112	ENSG00000086991	NOX4
ENSG00000087008	298.6343546	-0.175608223	0.158250623	0.154984601	0.340151229	ENSG00000087008	ACOX3
ENSG00000087053	2810.581585	0.189587292	0.079513971	0.011161732	0.048338134	ENSG00000087053	MTMR2
ENSG00000087074	1044.740196	0.345341008	0.136620109	0.003366631	0.018658018	ENSG00000087074	PPP1R15A
ENSG00000087076	149.4029222	0.056292912	0.189305702	0.638796187	0.807417776	ENSG00000087076	HSD17B14
ENSG00000087077	7596.711515	0.616480117	0.083137745	1.68E-14	8.23E-13	ENSG00000087077	TRIP6
ENSG00000087085	152.6941373	0.6887368	0.288454736	0.001362164	0.008885014	ENSG00000087085	ACHE
ENSG00000087086	47001.60654	-0.201148054	0.066166992	0.002009338	0.012306796	ENSG00000087086	FTL
ENSG00000087087	9304.441516	-0.263739463	0.064979187	2.35E-05	0.000275006	ENSG00000087087	SRRT
ENSG00000087088	6365.831494	0.993564427	0.068571073	1.21E-48	4.63E-46	ENSG00000087088	BAX
ENSG00000087095	1824.163339	0.188888226	0.110914756	0.054874607	0.162195274	ENSG00000087095	NLK
ENSG00000087111	1667.19429	-0.176933755	0.09324378	0.038170756	0.12370063	ENSG00000087111	PIGS
ENSG00000087116	240.5466081	0.736198239	0.209648409	4.01E-05	0.000442513	ENSG00000087116	ADAMTS2
ENSG00000087128	23.67039523	-0.043133347	0.22738975	0.598036877	NA	ENSG00000087128	TMPRSS11E
ENSG00000087152	5172.550074	-0.004118989	0.062055423	0.944532956	0.976969278	ENSG00000087152	ATXN7L3
ENSG00000087157	1618.054477	-0.050063569	0.081626049	0.51306665	0.716083664	ENSG00000087157	PGS1
ENSG00000087191	7870.617148	0.066265021	0.070638536	0.32601359	0.551702199	ENSG00000087191	PSMC5
ENSG00000087206	1487.273872	0.066353329	0.09414187	0.450793359	0.66506308	ENSG00000087206	UIMC1
ENSG00000087237	0.170070641	-0.005550848	0.239185571	0.778627449	NA	ENSG00000087237	CETP
ENSG00000087245	3641.114513	0.511403052	0.088517652	1.33E-09	3.73E-08	ENSG00000087245	MMP2
ENSG00000087250	0.510787676	0.0010093	0.238867199	0.942982298	NA	ENSG00000087250	MT3
ENSG00000087253	111.3462835	-0.044043256	0.185642087	0.709653017	0.853305674	ENSG00000087253	LPCAT2
ENSG00000087258	982.5872621	-0.39496905	0.143536735	0.001382733	0.0090077	ENSG00000087258	GNAO1
ENSG00000087263	3612.31982	-0.09944722	0.065973631	0.113975509	0.274560944	ENSG00000087263	OGFOD1
ENSG00000087266	1531.842699	-0.19955005	0.096234077	0.025947978	0.092932358	ENSG00000087266	SH3BP2
ENSG00000087269	3066.415491	-0.30638753	0.070700472	5.82E-06	8.00E-05	ENSG00000087269	NOP14
ENSG00000087274	6460.600321	-0.086332818	0.064003971	0.152754804	0.337329865	ENSG00000087274	ADD1
ENSG00000087299	750.8017226	-0.222196207	0.119698669	0.033229239	0.111570349	ENSG00000087299	L2HGDH
ENSG00000087301	534.5051731	0.129568523	0.156214133	0.285839326	0.507784632	ENSG00000087301	TXNDC16
ENSG00000087302	7420.818008	-0.013642252	0.074380796	0.842510355	0.925869335	ENSG00000087302	RTRAF
ENSG00000087303	310.2887829	-0.052898338	0.145853409	0.647459211	0.812335834	ENSG00000087303	NID2
ENSG00000087338	861.4548198	0.155954189	0.123445154	0.14086189	0.318718439	ENSG00000087338	GMCL1
ENSG00000087365	14102.00821	-0.114413849	0.066554152	0.072079788	0.197259508	ENSG00000087365	SF3B2
ENSG00000087448	1405.897196	0.062581167	0.091765678	0.467089762	0.678804715	ENSG00000087448	KLHL42
ENSG00000087460	30554.88777	-0.028140988	0.056930903	0.605135171	0.783380761	ENSG00000087460	GNAS
ENSG00000087470	2610.735224	0.131355143	0.108842061	0.175085346	0.36802211	ENSG00000087470	DNM1L
ENSG00000087494	0.515628351	-0.000609326	0.238856541	0.999275914	NA	ENSG00000087494	PTHLH
ENSG00000087495	14.83511514	-0.019623133	0.229003538	0.775632037	NA	ENSG00000087495	PHACTR3
ENSG00000087502	723.2109289	0.22052046	0.145765289	0.064454377	0.182436648	ENSG00000087502	ERGIC2
ENSG00000087510	317.0578395	1.417354888	0.216046622	3.35E-12	1.32E-10	ENSG00000087510	TFAP2C
ENSG00000087586	3290.778245	-0.162564648	0.06960457	0.014164228	0.058378508	ENSG00000087586	AURKA
ENSG00000087589	0.433151629	0.002009266	0.238923865	0.888501311	NA	ENSG00000087589	CASS4
ENSG00000087842	413.4967544	-0.463706335	0.174748148	0.001319492	0.008643378	ENSG00000087842	PIR
ENSG00000087884	126.1241525	-0.172213122	0.220886792	0.197563683	0.399312596	ENSG00000087884	AAMDC
ENSG00000087903	99.44092429	-0.152757684	0.228597416	0.232058391	0.444307574	ENSG00000087903	RFX2
ENSG00000087916	0	NA	NA	NA	NA	ENSG00000087916	NA
ENSG00000087995	1265.988012	-0.15743701	0.093664796	0.068031869	0.189593168	ENSG00000087995	METTL2A
ENSG00000088002	7.244612897	-0.034051731	0.237218063	0.493689443	NA	ENSG00000088002	SULT2B1
ENSG00000088035	637.603741	0.060047895	0.208967434	0.585072051	0.76973009	ENSG00000088035	ALG6
ENSG00000088038	4012.484812	-0.12946137	0.082623718	0.093830977	0.24034921	ENSG00000088038	CNOT3
ENSG00000088053	2.425865644	-0.003235133	0.237744949	0.8987207	NA	ENSG00000088053	GP6
ENSG00000088179	1623.217756	0.314517348	0.109692325	0.001482778	0.009518155	ENSG00000088179	PTPN4
ENSG00000088205	7002.170027	0.092986883	0.068057916	0.153653868	0.33856802	ENSG00000088205	DDX18
ENSG00000088247	20622.96643	-0.158598919	0.04992985	0.001097638	0.007427672	ENSG00000088247	KHSRP
ENSG00000088256	2368.405977	-0.071694549	0.07711781	0.324940217	0.550563278	ENSG00000088256	GNA11
ENSG00000088280	1875.435333	-0.572132278	0.089822535	2.67E-11	9.50E-10	ENSG00000088280	ASAP3
ENSG00000088298	577.2091396	0.153301917	0.121366052	0.144195685	0.324398054	ENSG00000088298	EDEM2
ENSG00000088305	102358.8681	-0.511149387	0.054806512	1.64E-21	1.45E-19	ENSG00000088305	DNMT3B
ENSG00000088320	1.346696677	0.01697041	0.239359906	0.392419472	NA	ENSG00000088320	REM1
ENSG00000088325	10838.72075	-0.270229456	0.058641908	1.73E-06	2.71E-05	ENSG00000088325	TPX2
ENSG00000088340	35.11115331	-0.091932095	0.236684384	0.343458727	0.5680592	ENSG00000088340	FER1L4
ENSG00000088356	1250.700596	-0.234276368	0.095495427	0.007143467	0.033990083	ENSG00000088356	PDRG1
ENSG00000088367	1763.254584	0.131835388	0.086819462	0.095676777	0.243406917	ENSG00000088367	EPB41L1
ENSG00000088386	45.27604445	0.021335432	0.21085544	0.834443003	0.922016902	ENSG00000088386	SLC15A1
ENSG00000088387	886.3223556	0.114400187	0.114487521	0.256201044	0.474602585	ENSG00000088387	DOCK9
ENSG00000088448	2088.791864	0.20245782	0.082673429	0.00893505	0.040506062	ENSG00000088448	ANKRD10
ENSG00000088451	395.303809	0.064418409	0.16184793	0.593099847	0.775209995	ENSG00000088451	TGDS
ENSG00000088538	607.8445459	0.665553693	0.13630348	1.21E-07	2.38E-06	ENSG00000088538	DOCK3
ENSG00000088543	203.0326638	-0.075431787	0.164246792	0.534550041	0.732621625	ENSG00000088543	C3orf18
ENSG00000088682	1051.894569	-0.020088448	0.099584958	0.823580138	0.915926855	ENSG00000088682	COQ9
ENSG00000088726	1.796656748	0.03208547	0.241856731	0.09510759	NA	ENSG00000088726	TMEM40
ENSG00000088727	174.7405542	-0.181571878	0.192385846	0.173600314	0.366443776	ENSG00000088727	KIF9
ENSG00000088756	402.2465563	-0.065206386	0.163066742	0.587030203	0.771084667	ENSG00000088756	ARHGAP28
ENSG00000088766	1357.461146	0.032744737	0.134097595	0.780175484	0.891594323	ENSG00000088766	CRLS1
ENSG00000088782	0	NA	NA	NA	NA	ENSG00000088782	DEFB127
ENSG00000088808	393.4113128	-0.290870909	0.165950138	0.026830805	0.095426718	ENSG00000088808	PPP1R13B
ENSG00000088812	1769.405692	-0.108401638	0.082994474	0.164338371	0.352677088	ENSG00000088812	ATRN
ENSG00000088826	489.0176187	0.170364644	0.160194557	0.170809514	0.362205234	ENSG00000088826	SMOX
ENSG00000088827	0	NA	NA	NA	NA	ENSG00000088827	SIGLEC1
ENSG00000088832	9510.062611	0.051840368	0.060967309	0.379467865	0.604605941	ENSG00000088832	FKBP1A
ENSG00000088833	3500.206769	-0.08532956	0.077390007	0.240258061	0.455292878	ENSG00000088833	NSFL1C
ENSG00000088836	1031.874495	0.72055812	0.124711046	8.12E-10	2.40E-08	ENSG00000088836	SLC4A11
ENSG00000088854	350.7520259	0.02302739	0.13394113	0.836508627	0.923170416	ENSG00000088854	C20orf194
ENSG00000088876	149.9262347	-0.120218959	0.195453678	0.342497062	0.567546638	ENSG00000088876	ZNF343
ENSG00000088881	14.27056057	0.008903585	0.228657751	0.899338703	NA	ENSG00000088881	EBF4
ENSG00000088882	1793.443895	-0.047485811	0.093237829	0.579302334	0.765542253	ENSG00000088882	CPXM1
ENSG00000088888	1585.775599	-0.028272	0.096878352	0.663816083	0.824056801	ENSG00000088888	MAVS
ENSG00000088899	1238.643303	-0.262630748	0.103325657	0.005026683	0.025704021	ENSG00000088899	LZTS3
ENSG00000088926	10.9556995	0.009689706	0.232029439	0.870760966	NA	ENSG00000088926	F11
ENSG00000088930	9311.016848	-0.21339084	0.054118799	4.94E-05	0.000531811	ENSG00000088930	XRN2
ENSG00000088970	867.1519953	0.078302373	0.100110532	0.389645438	0.61394436	ENSG00000088970	KIZ
ENSG00000088986	8703.39581	-0.070180286	0.055163043	0.190318243	0.3890191	ENSG00000088986	DYNLL1
ENSG00000088992	342.8196062	-0.312133562	0.163469834	0.01742506	0.068844226	ENSG00000088992	TESC
ENSG00000089006	7012.867576	-0.10294269	0.075813928	0.149616378	0.332646863	ENSG00000089006	SNX5
ENSG00000089009	45610.13081	-0.072846747	0.073561123	0.295468366	0.518648105	ENSG00000089009	RPL6
ENSG00000089012	0.514144117	-0.006909881	0.239192882	0.752477845	NA	ENSG00000089012	SIRPG
ENSG00000089022	2137.986768	-0.242580882	0.083803371	0.002016193	0.012342146	ENSG00000089022	MAPKAPK5
ENSG00000089041	6.063179162	0.001538475	0.235482195	0.972699083	NA	ENSG00000089041	P2RX7
ENSG00000089048	1388.282582	0.250328944	0.090267966	0.00255576	0.014972934	ENSG00000089048	ESF1
ENSG00000089050	733.9861805	0.058860978	0.134718658	0.596892241	0.777945165	ENSG00000089050	RBBP9
ENSG00000089053	4177.170148	-0.04908235	0.068698056	0.456225092	0.669475892	ENSG00000089053	ANAPC5
ENSG00000089057	1654.463885	-0.039580423	0.084841905	0.627091866	0.799888384	ENSG00000089057	SLC23A2
ENSG00000089060	334.1990837	-0.404402967	0.17174582	0.003852791	0.020804229	ENSG00000089060	SLC8B1
ENSG00000089063	2413.859175	-0.029509576	0.085672728	0.709747294	0.853352238	ENSG00000089063	TMEM230
ENSG00000089091	385.8432486	-0.317267213	0.157893517	0.013754753	0.05701208	ENSG00000089091	DZANK1
ENSG00000089094	7687.740749	0.119259417	0.066139909	0.060163944	0.173261781	ENSG00000089094	KDM2B
ENSG00000089101	5.473723524	-0.009838083	0.235258795	0.821992964	NA	ENSG00000089101	CFAP61
ENSG00000089116	69.26348531	0.017039896	0.235097722	0.727237839	0.862899772	ENSG00000089116	LHX5
ENSG00000089123	282.1025381	-0.034748509	0.150814972	0.76541751	0.883949033	ENSG00000089123	TASP1
ENSG00000089127	1.807950164	0.023426685	0.239748474	0.318936309	NA	ENSG00000089127	OAS1
ENSG00000089154	13228.48883	-0.109863632	0.062494373	0.0730892	0.199417975	ENSG00000089154	GCN1
ENSG00000089157	87435.19931	0.083990936	0.071513034	0.216514981	0.424653552	ENSG00000089157	RPLP0
ENSG00000089159	8146.041316	0.505339358	0.072221217	4.86E-13	2.08E-11	ENSG00000089159	PXN
ENSG00000089163	18.99364686	-0.12212876	0.266707088	0.143656716	NA	ENSG00000089163	SIRT4
ENSG00000089169	4.477529077	0.006557986	0.236449478	0.861872598	NA	ENSG00000089169	RPH3A
ENSG00000089177	371.1207207	0.002066173	0.132484494	0.985883825	0.994441181	ENSG00000089177	KIF16B
ENSG00000089195	1309.45091	0.092873098	0.088673771	0.256256353	0.474602585	ENSG00000089195	TRMT6
ENSG00000089199	470.643802	-0.025450962	0.140525087	0.830532077	0.920078122	ENSG00000089199	CHGB
ENSG00000089220	17411.3047	-0.329703515	0.05739768	3.31E-09	8.73E-08	ENSG00000089220	PEBP1
ENSG00000089225	2.629831409	0.007226015	0.237055784	0.828314473	NA	ENSG00000089225	TBX5
ENSG00000089234	1362.433427	-0.057693553	0.096711476	0.513040985	0.716083664	ENSG00000089234	BRAP
ENSG00000089248	8196.938856	-0.331712982	0.062748225	4.46E-08	9.57E-07	ENSG00000089248	ERP29
ENSG00000089250	395.8171861	0.90788266	0.16607776	3.74E-09	9.71E-08	ENSG00000089250	NOS1
ENSG00000089280	30093.27464	-0.012083784	0.056223584	0.906478339	0.957253199	ENSG00000089280	FUS
ENSG00000089289	1341.471723	0.123005616	0.090560259	0.141086643	0.319132959	ENSG00000089289	IGBP1
ENSG00000089327	2079.384622	-0.07202628	0.074531646	0.312284061	0.537358066	ENSG00000089327	FXYD5
ENSG00000089335	911.5828198	0.164498341	0.112535074	0.096167614	0.244251111	ENSG00000089335	ZNF302
ENSG00000089351	5834.859946	-0.010757027	0.063096103	0.853133065	0.931371671	ENSG00000089351	GRAMD1A
ENSG00000089356	19.68426582	1.818026625	0.863430601	0.00117861	NA	ENSG00000089356	FXYD3
ENSG00000089472	2718.098584	-0.149269695	0.07049408	0.026287661	0.093842613	ENSG00000089472	HEPH
ENSG00000089486	3510.664236	0.541663705	0.084822904	2.77E-11	9.79E-10	ENSG00000089486	CDIP1
ENSG00000089505	10.93898653	-0.007876101	0.230574084	0.895288233	NA	ENSG00000089505	CMTM1
ENSG00000089558	17.02591218	0.032901866	0.230372889	0.644972428	NA	ENSG00000089558	KCNH4
ENSG00000089597	22107.91061	-0.024555027	0.061894976	0.66142506	0.822351303	ENSG00000089597	GANAB
ENSG00000089639	734.2891403	-0.376552403	0.122754422	0.000563798	0.004252588	ENSG00000089639	GMIP
ENSG00000089682	504.1139758	0.727058376	0.164919246	1.03E-06	1.70E-05	ENSG00000089682	RBM41
ENSG00000089685	4772.330248	-0.266387617	0.076972189	0.000252749	0.002145526	ENSG00000089685	BIRC5
ENSG00000089692	35.0292067	-0.1008824	0.244863411	0.277286074	0.498816182	ENSG00000089692	LAG3
ENSG00000089693	10993.38085	0.171789194	0.079710545	0.021712151	0.081210275	ENSG00000089693	MLF2
ENSG00000089723	130.2307709	-0.442000404	0.283637974	0.015475081	0.062721034	ENSG00000089723	OTUB2
ENSG00000089737	7546.156314	-0.392115097	0.065438007	5.65E-10	1.72E-08	ENSG00000089737	DDX24
ENSG00000089775	373.9576308	-0.018115932	0.147364955	0.874676625	0.941417296	ENSG00000089775	ZBTB25
ENSG00000089818	896.0043192	0.096794626	0.118339463	0.347472148	0.572399729	ENSG00000089818	NECAP1
ENSG00000089820	1168.519748	-0.085134952	0.102958597	0.360240355	0.585819617	ENSG00000089820	ARHGAP4
ENSG00000089847	759.0901696	-0.195791737	0.110609742	0.046085532	0.142754558	ENSG00000089847	ANKRD24
ENSG00000089876	366.4591551	0.16744547	0.145943061	0.157313773	0.343447537	ENSG00000089876	DHX32
ENSG00000089902	1526.844548	-0.091125851	0.087434414	0.250802491	0.468221806	ENSG00000089902	RCOR1
ENSG00000089916	2404.672568	0.105482453	0.081443475	0.167129776	0.356814521	ENSG00000089916	GPATCH2L
ENSG00000090006	1155.534566	-0.189120214	0.108727028	0.052901675	0.157826879	ENSG00000090006	LTBP4
ENSG00000090013	605.8274268	0.38658457	0.167040897	0.005105314	0.026010856	ENSG00000090013	BLVRB
ENSG00000090020	1442.537575	-0.212015867	0.087479722	0.008970877	0.040596259	ENSG00000090020	SLC9A1
ENSG00000090054	2330.113925	0.147495157	0.086284937	0.066509159	0.18670453	ENSG00000090054	SPTLC1
ENSG00000090060	7320.619602	0.222317919	0.109904132	0.022331867	0.08281985	ENSG00000090060	PAPOLA
ENSG00000090061	4230.994451	0.458625225	0.073289693	8.46E-11	2.85E-09	ENSG00000090061	CCNK
ENSG00000090097	884.5397382	0.528466513	0.134983487	1.43E-05	0.000178072	ENSG00000090097	PCBP4
ENSG00000090104	0	NA	NA	NA	NA	ENSG00000090104	RGS1
ENSG00000090238	665.0482267	0.316501652	0.125100113	0.003889586	0.020949486	ENSG00000090238	YPEL3
ENSG00000090263	965.0968195	0.023878097	0.09660899	0.769134422	0.886056237	ENSG00000090263	MRPS33
ENSG00000090266	1891.589531	-0.04796405	0.07643449	0.506848457	0.712323801	ENSG00000090266	NDUFB2
ENSG00000090273	9569.355381	-0.27406718	0.062188373	4.86E-06	6.79E-05	ENSG00000090273	NUDC
ENSG00000090316	4163.52882	-0.235400909	0.066407641	0.000216307	0.001886819	ENSG00000090316	MAEA
ENSG00000090339	183.2090361	0.010635383	0.169129846	0.930814986	0.969548795	ENSG00000090339	ICAM1
ENSG00000090372	7432.257363	-0.053724808	0.069842054	0.418647189	0.640139307	ENSG00000090372	STRN4
ENSG00000090376	125.3989805	-0.033782517	0.19106324	0.769877753	0.886247914	ENSG00000090376	IRAK3
ENSG00000090382	1.375508101	-0.003986895	0.238044558	0.86302268	NA	ENSG00000090382	LYZ
ENSG00000090402	0	NA	NA	NA	NA	ENSG00000090402	SI
ENSG00000090432	1075.131517	-0.133592881	0.105061901	0.155562932	0.341015065	ENSG00000090432	MUL1
ENSG00000090447	1409.069608	-0.14977015	0.088427384	0.067289973	0.188071696	ENSG00000090447	TFAP4
ENSG00000090470	1196.862297	-0.203102423	0.107167708	0.033576698	0.112491091	ENSG00000090470	PDCD7
ENSG00000090487	2372.543773	-0.20671398	0.093604841	0.016326973	0.065278147	ENSG00000090487	SPG21
ENSG00000090512	2.367326175	0.014950897	0.238217479	0.59941245	NA	ENSG00000090512	FETUB
ENSG00000090520	3696.91381	-0.286692344	0.077209591	9.08E-05	0.000892512	ENSG00000090520	DNAJB11
ENSG00000090530	2319.480414	1.025697842	0.111930342	3.95E-21	3.39E-19	ENSG00000090530	P3H2
ENSG00000090534	7.292426563	-0.065799789	0.246916387	0.199012837	NA	ENSG00000090534	THPO
ENSG00000090539	27.30203749	0.081760152	0.23687036	0.365483595	0.591154417	ENSG00000090539	CHRD
ENSG00000090554	14.11713877	0.018150526	0.233167149	0.749194116	NA	ENSG00000090554	FLT3LG
ENSG00000090565	1980.586575	-0.158110032	0.084092992	0.043747288	0.137003485	ENSG00000090565	RAB11FIP3
ENSG00000090581	774.6878019	0.086845194	0.111567935	0.379036278	0.604197652	ENSG00000090581	GNPTG
ENSG00000090612	1596.797911	0.319166973	0.094649628	0.000269389	0.002273676	ENSG00000090612	ZNF268
ENSG00000090615	2574.899045	-0.084614478	0.087144808	0.295396325	0.518648105	ENSG00000090615	GOLGA3
ENSG00000090621	11815.88714	-0.18074968	0.066526965	0.004604843	0.023956595	ENSG00000090621	PABPC4
ENSG00000090659	8.069307806	-0.009708947	0.233384849	0.85014444	NA	ENSG00000090659	CD209
ENSG00000090661	1826.153786	0.069894721	0.080382578	0.356187686	0.581939911	ENSG00000090661	CERS4
ENSG00000090674	618.2264301	0.018047982	0.118941476	0.857703205	0.933723966	ENSG00000090674	MCOLN1
ENSG00000090686	3706.592157	0.123384029	0.070517645	0.065865157	0.185303055	ENSG00000090686	USP48
ENSG00000090776	755.9873783	0.711102244	0.190649089	1.84E-05	0.000221785	ENSG00000090776	EFNB1
ENSG00000090857	6795.628441	-0.009003671	0.056844295	0.867990858	0.937957368	ENSG00000090857	PDPR
ENSG00000090861	11494.74556	-0.620538859	0.059185816	1.37E-26	1.79E-24	ENSG00000090861	AARS1
ENSG00000090863	6743.024924	-0.180608623	0.05651312	0.000973622	0.006721713	ENSG00000090863	GLG1
ENSG00000090889	3071.732564	-0.063527474	0.082304259	0.412500563	0.634403399	ENSG00000090889	KIF4A
ENSG00000090905	7585.161413	0.028024534	0.0572725	0.61457213	0.790684451	ENSG00000090905	TNRC6A
ENSG00000090920	78.79075681	-0.050666161	0.202877409	0.65147408	0.815408079	ENSG00000090920	NA
ENSG00000090924	3525.983521	-0.050538122	0.067045071	0.420833247	0.641854732	ENSG00000090924	PLEKHG2
ENSG00000090932	109.4634499	0.015601731	0.185657328	0.895913191	0.953121582	ENSG00000090932	DLL3
ENSG00000090971	999.2365172	-0.171007734	0.108288227	0.079307152	0.212088644	ENSG00000090971	NAT14
ENSG00000090975	217.3496019	-0.190183579	0.186835276	0.149313901	0.332166666	ENSG00000090975	PITPNM2
ENSG00000090989	822.095016	0.172886661	0.12183429	0.100941589	0.25216519	ENSG00000090989	EXOC1
ENSG00000091009	3029.911562	-0.044130932	0.06938378	0.504886085	0.710946223	ENSG00000091009	RBM27
ENSG00000091010	1.215156183	0.014053538	0.23911222	0.462190613	NA	ENSG00000091010	POU4F3
ENSG00000091039	1858.813206	0.337554719	0.112959464	0.000894661	0.006286771	ENSG00000091039	OSBPL8
ENSG00000091073	1216.001388	-0.056833708	0.095548942	0.514778237	0.717195671	ENSG00000091073	DTX2
ENSG00000091106	0.230626743	-0.000750119	0.239173854	0.987138399	NA	ENSG00000091106	NLRC4
ENSG00000091127	2717.108848	-0.180885686	0.073286554	0.009263836	0.041547966	ENSG00000091127	PUS7
ENSG00000091128	0	NA	NA	NA	NA	ENSG00000091128	LAMB4
ENSG00000091129	144.7030494	0.207973323	0.233106391	0.139547706	0.316479872	ENSG00000091129	NRCAM
ENSG00000091136	3524.634385	-0.343476973	0.087650488	2.87E-05	0.000329367	ENSG00000091136	LAMB1
ENSG00000091137	1.024931793	-0.003907437	0.238598128	0.806753485	NA	ENSG00000091137	SLC26A4
ENSG00000091138	0.641951332	-0.000824646	0.238812648	0.989776596	NA	ENSG00000091138	SLC26A3
ENSG00000091140	2651.763054	0.075440434	0.089247556	0.361263388	0.58684323	ENSG00000091140	DLD
ENSG00000091157	925.4418382	-0.001965525	0.106187274	0.983807912	0.99333808	ENSG00000091157	WDR7
ENSG00000091164	3006.531209	-0.105698405	0.108573148	0.274262918	0.495515835	ENSG00000091164	TXNL1
ENSG00000091181	0.790002754	-0.005469986	0.238743198	0.775981195	NA	ENSG00000091181	IL5RA
ENSG00000091262	10.38934712	0.004659849	0.231696618	0.938238804	NA	ENSG00000091262	ABCC6
ENSG00000091317	2364.839943	0.072512195	0.124674057	0.498138844	0.705406542	ENSG00000091317	CMTM6
ENSG00000091409	6219.653521	-0.287854278	0.081312125	0.000169756	0.001533935	ENSG00000091409	ITGA6
ENSG00000091428	74.87833033	-0.020874373	0.201564106	0.847838248	0.928668235	ENSG00000091428	RAPGEF4
ENSG00000091436	553.8087051	0.030589085	0.131880145	0.781431516	0.8924587	ENSG00000091436	MAP3K20
ENSG00000091482	0	NA	NA	NA	NA	ENSG00000091482	SMPX
ENSG00000091483	2547.449848	-0.114854224	0.074218869	0.102432463	0.254647202	ENSG00000091483	FH
ENSG00000091490	2989.457638	-0.429173972	0.07669476	5.89E-09	1.48E-07	ENSG00000091490	SEL1L3
ENSG00000091513	4.804842176	-0.06585892	0.249872835	0.086012018	NA	ENSG00000091513	TF
ENSG00000091527	6247.367783	-0.167934527	0.099653646	0.062933993	0.179422618	ENSG00000091527	CDV3
ENSG00000091536	20.37435693	-0.003360898	0.226953476	0.960322699	NA	ENSG00000091536	MYO15A
ENSG00000091542	2393.647388	0.010174593	0.079592644	0.880446051	0.944450544	ENSG00000091542	ALKBH5
ENSG00000091583	0.283517373	-0.005650332	0.239191703	0.778623068	NA	ENSG00000091583	APOH
ENSG00000091592	253.5601764	0.012100304	0.150947929	0.920892308	0.965388776	ENSG00000091592	NLRP1
ENSG00000091622	209.9155972	1.024119961	0.226205958	4.15E-07	7.40E-06	ENSG00000091622	PITPNM3
ENSG00000091640	2630.789113	0.11506619	0.105675014	0.224749297	0.435079048	ENSG00000091640	SPAG7
ENSG00000091651	2116.120451	0.035795555	0.079675329	0.623947759	0.7976089	ENSG00000091651	ORC6
ENSG00000091656	75.83394067	0.478185093	0.46002092	0.020957086	0.079038007	ENSG00000091656	ZFHX4
ENSG00000091664	4.472584557	-0.030947571	0.239026552	0.422302387	NA	ENSG00000091664	SLC17A6
ENSG00000091704	0	NA	NA	NA	NA	ENSG00000091704	CPA1
ENSG00000091732	1470.777285	0.002503966	0.084069365	0.977546677	0.991058151	ENSG00000091732	ZC3HC1
ENSG00000091831	6.006110848	0.050229548	0.24383758	0.203025653	NA	ENSG00000091831	ESR1
ENSG00000091844	99.61495362	0.073595229	0.20675287	0.531430633	0.729824696	ENSG00000091844	RGS17
ENSG00000091879	0.327265033	-0.006476096	0.239248093	0.629102695	NA	ENSG00000091879	ANGPT2
ENSG00000091947	472.2943425	0.374102998	0.152953029	0.00356861	0.019556695	ENSG00000091947	TMEM101
ENSG00000091972	1923.335088	0.13978286	0.083214733	0.072224839	0.197515712	ENSG00000091972	CD200
ENSG00000091986	325.767361	-0.391444611	0.212978352	0.012759636	0.053757752	ENSG00000091986	CCDC80
ENSG00000092009	0	NA	NA	NA	NA	ENSG00000092009	CMA1
ENSG00000092010	1412.295812	-0.173680156	0.088525304	0.03366153	0.112677001	ENSG00000092010	PSME1
ENSG00000092020	717.3664954	0.388892756	0.148449373	0.00209751	0.012740157	ENSG00000092020	PPP2R3C
ENSG00000092036	1290.455224	-0.132232507	0.089032192	0.108099647	0.264624491	ENSG00000092036	HAUS4
ENSG00000092051	2378.35875	0.919924572	0.101165834	8.92E-21	7.53E-19	ENSG00000092051	JPH4
ENSG00000092054	0.913346133	0.005471805	0.238562545	0.788319157	NA	ENSG00000092054	MYH7
ENSG00000092067	0.585704262	0.009156894	0.239296398	0.533829731	NA	ENSG00000092067	CEBPE
ENSG00000092068	6349.727105	-0.441966533	0.078863436	4.68E-09	1.19E-07	ENSG00000092068	SLC7A8
ENSG00000092094	1748.02629	-0.076307087	0.081149489	0.316304781	0.541727924	ENSG00000092094	OSGEP
ENSG00000092096	892.4332248	-0.018801578	0.100052791	0.835880517	0.923007737	ENSG00000092096	SLC22A17
ENSG00000092098	2311.742533	-0.262217449	0.093462666	0.002322717	0.013872183	ENSG00000092098	RNF31
ENSG00000092108	1898.212488	0.477100188	0.090616383	2.76E-08	6.12E-07	ENSG00000092108	SCFD1
ENSG00000092140	1249.496396	0.24740146	0.26280202	0.095417995	0.243151263	ENSG00000092140	G2E3
ENSG00000092148	4873.428495	-0.070355958	0.074532774	0.31766272	0.543205726	ENSG00000092148	HECTD1
ENSG00000092199	45863.74758	-0.139393641	0.049157661	0.004153341	0.022060676	ENSG00000092199	HNRNPC
ENSG00000092200	35.7037074	-0.009560753	0.215767199	0.916401537	0.962782573	ENSG00000092200	RPGRIP1
ENSG00000092201	20085.10301	-0.094732225	0.053498221	0.068367181	0.190354952	ENSG00000092201	SUPT16H
ENSG00000092203	2470.038615	0.116717768	0.079023991	0.116887788	0.278719856	ENSG00000092203	TOX4
ENSG00000092208	613.9405747	0.05438537	0.111724371	0.582836147	0.768295379	ENSG00000092208	GEMIN2
ENSG00000092295	60.12803735	0.22734441	0.306185772	0.096120233	0.244211529	ENSG00000092295	TGM1
ENSG00000092330	839.0039038	0.047197428	0.124382666	0.652798667	0.816383646	ENSG00000092330	TINF2
ENSG00000092345	27.21820093	0.053722931	0.227874462	0.538489625	0.735527222	ENSG00000092345	DAZL
ENSG00000092377	153.8087853	-0.352968742	0.249303861	0.030797117	0.10588562	ENSG00000092377	TBL1Y
ENSG00000092421	19026.62853	-0.084922101	0.101630666	0.367866988	0.593179473	ENSG00000092421	SEMA6A
ENSG00000092439	1670.743048	0.213979248	0.12295748	0.044488191	0.138955491	ENSG00000092439	TRPM7
ENSG00000092445	5670.439044	-0.252210224	0.066530307	7.69E-05	0.00077684	ENSG00000092445	TYRO3
ENSG00000092470	637.974173	-0.754986668	0.140236162	6.81E-09	1.69E-07	ENSG00000092470	WDR76
ENSG00000092529	9.735845745	0.090725098	0.257999482	0.108756101	NA	ENSG00000092529	CAPN3
ENSG00000092531	2134.44524	0.002167744	0.08349781	0.978847889	0.991661821	ENSG00000092531	SNAP23
ENSG00000092607	6.801204786	0.009490416	0.234487168	0.843953331	NA	ENSG00000092607	TBX15
ENSG00000092621	16520.06042	-0.740061915	0.072885183	3.43E-25	3.96E-23	ENSG00000092621	PHGDH
ENSG00000092758	2399.430408	-0.375349389	0.099024373	4.19E-05	0.000459909	ENSG00000092758	COL9A3
ENSG00000092820	17245.96905	-0.14490035	0.058313489	0.009993531	0.044239375	ENSG00000092820	EZR
[truncated: 55,774 more rows]
