# Supplementary material for: Functional analysis across model systems implicates ribosomal proteins in growth and proliferation defects associated with hypoplastic left heart syndrome
Source: eLife. 2025 Dec 11;14:RP106231. doi: 10.7554/eLife.106231 (PMC12698088; doi:10.7554/eLife.106231)
Supplement: Supplementary file 8. [file elife-106231-supp8.txt]

	baseMean	log2FoldChange	lfcSE	pvalue	padj	ENSG	gene
ENSG00000000003	2923.838943	-0.062063724	0.084226409	0.389382326	0.686235408	ENSG00000000003	TSPAN6
ENSG00000000005	21.97529732	-0.022442385	0.159739719	0.577624325	NA	ENSG00000000005	TNMD
ENSG00000000419	1551.595726	-0.100742712	0.10603345	0.22365965	0.518960914	ENSG00000000419	DPM1
ENSG00000000457	273.3008654	0.11018324	0.142102091	0.223001246	0.51817978	ENSG00000000457	SCYL3
ENSG00000000460	1172.058855	-0.065621451	0.094580448	0.402584103	0.696984606	ENSG00000000460	C1orf112
ENSG00000000938	8.944371215	0.014552243	0.161769233	0.579629925	NA	ENSG00000000938	FGR
ENSG00000000971	0	NA	NA	NA	NA	ENSG00000000971	CFH
ENSG00000001036	2274.615867	-0.079843907	0.07634979	0.235971143	0.532784556	ENSG00000001036	FUCA2
ENSG00000001084	1808.83403	-0.135176559	0.087927343	0.072024792	0.2639128	ENSG00000001084	GCLC
ENSG00000001167	2017.948124	0.020896695	0.075734589	0.756945424	0.906596287	ENSG00000001167	NFYA
ENSG00000001460	267.5774669	-0.006434137	0.126088961	0.937515619	0.978996573	ENSG00000001460	STPG1
ENSG00000001461	473.9583056	0.131974787	0.126580378	0.144674637	0.402498846	ENSG00000001461	NIPAL3
ENSG00000001497	3902.752227	-0.170374321	0.068512209	0.006222637	0.049695139	ENSG00000001497	LAS1L
ENSG00000001561	75.42690795	0.075142918	0.168767519	0.258507726	0.559288579	ENSG00000001561	ENPP4
ENSG00000001617	1771.237269	-0.089991272	0.088138933	0.229448783	0.52533561	ENSG00000001617	SEMA3F
ENSG00000001626	61.93122916	0.170271558	0.266023978	0.044104578	0.193527284	ENSG00000001626	CFTR
ENSG00000001629	2086.76753	0.105968554	0.075205319	0.11299858	0.34767711	ENSG00000001629	ANKIB1
ENSG00000001630	2786.544179	-0.36023107	0.098956136	3.48E-05	0.000718992	ENSG00000001630	CYP51A1
ENSG00000001631	1033.403651	0.198565082	0.122993186	0.034627701	0.165102362	ENSG00000001631	KRIT1
ENSG00000002016	584.8033736	0.114664682	0.124072698	0.198461824	0.484344319	ENSG00000002016	RAD52
ENSG00000002079	0.490351291	-0.000390398	0.16297784	0.997505699	NA	ENSG00000002079	MYH16
ENSG00000002330	572.7702846	-0.064088371	0.107068875	0.434479499	0.722734307	ENSG00000002330	BAD
ENSG00000002549	2661.345656	-0.05427923	0.080709769	0.434656218	0.722947114	ENSG00000002549	LAP3
ENSG00000002586	939.7273394	-0.002987182	0.091849243	0.961305951	0.98660698	ENSG00000002586	CD99
ENSG00000002587	78.49177266	0.101817032	0.187683849	0.141849504	0.397954144	ENSG00000002587	HS3ST1
ENSG00000002726	6.936825543	0.001090134	0.161084401	0.967761728	NA	ENSG00000002726	AOC1
ENSG00000002745	3.702536636	0.006718233	0.16220242	0.714730465	NA	ENSG00000002745	WNT16
ENSG00000002746	385.6919765	-0.039134646	0.122448134	0.630826668	0.846341086	ENSG00000002746	HECW1
ENSG00000002822	1020.22236	-0.08791551	0.103392912	0.271993215	0.57298869	ENSG00000002822	MAD1L1
ENSG00000002834	15647.24734	-0.153301558	0.051931578	0.001517071	0.017278984	ENSG00000002834	LASP1
ENSG00000002919	716.4469346	-0.083520098	0.103984897	0.305411871	0.606973323	ENSG00000002919	SNX11
ENSG00000002933	5.77917767	0.0131499	0.162658961	0.493900077	NA	ENSG00000002933	TMEM176A
ENSG00000003056	4447.872613	0.020131828	0.064381783	0.73410489	0.89792567	ENSG00000003056	M6PR
ENSG00000003096	254.0304233	-0.014169321	0.127211802	0.858447728	0.948157308	ENSG00000003096	KLHL13
ENSG00000003137	4.040896169	-0.007138034	0.162065493	0.707248358	NA	ENSG00000003137	CYP26B1
ENSG00000003147	657.5689868	-0.177392653	0.116355129	0.048725455	0.205409327	ENSG00000003147	ICA1
ENSG00000003249	2943.411796	0.096220619	0.069630846	0.125874744	0.372446478	ENSG00000003249	DBNDD1
ENSG00000003393	2212.685474	0.012411649	0.074728013	0.836583718	0.939769353	ENSG00000003393	ALS2
ENSG00000003400	289.9504135	1.163971179	0.202994096	5.12E-10	2.91E-08	ENSG00000003400	CASP10
ENSG00000003402	404.4600004	0.243979768	0.173554925	0.030341493	0.152303605	ENSG00000003402	CFLAR
ENSG00000003436	76.85577442	0.058949204	0.160604898	0.362736178	0.664386208	ENSG00000003436	TFPI
ENSG00000003509	1532.920777	0.059053601	0.084186705	0.414927978	0.706712963	ENSG00000003509	NDUFAF7
ENSG00000003756	3694.953878	0.102459367	0.066149058	0.089378008	0.301298901	ENSG00000003756	RBM5
ENSG00000003987	182.9471554	0.021947155	0.133896074	0.772503987	0.912626368	ENSG00000003987	MTMR7
ENSG00000003989	1147.046134	-0.04862368	0.094165709	0.525852984	0.785523789	ENSG00000003989	SLC7A2
ENSG00000004059	3837.880708	-0.093143053	0.062710562	0.106329554	0.335803778	ENSG00000004059	ARF5
ENSG00000004139	386.485291	-0.005760435	0.118952387	0.941343136	0.979864153	ENSG00000004139	SARM1
ENSG00000004142	4822.483128	-0.046868996	0.076519062	0.502846089	0.772142316	ENSG00000004142	POLDIP2
ENSG00000004399	1757.908474	0.088413262	0.080871313	0.209067706	0.498465852	ENSG00000004399	PLXND1
ENSG00000004455	4367.782977	-0.23983956	0.069023177	0.000153605	0.002592925	ENSG00000004455	AK2
ENSG00000004468	10.05626945	0.021606338	0.162890136	0.418484517	NA	ENSG00000004468	CD38
ENSG00000004478	16194.2816	-0.299232198	0.06056394	1.55E-07	5.77E-06	ENSG00000004478	FKBP4
ENSG00000004487	13185.99056	-0.262045614	0.054468954	4.37E-07	1.49E-05	ENSG00000004487	KDM1A
ENSG00000004534	3640.259212	-0.152254888	0.074300334	0.021443123	0.119150183	ENSG00000004534	RBM6
ENSG00000004660	315.556503	-0.091101761	0.130595837	0.29657016	0.598723026	ENSG00000004660	CAMKK1
ENSG00000004700	1574.919169	0.132443321	0.108720735	0.117953395	0.357210996	ENSG00000004700	RECQL
ENSG00000004766	369.3893506	0.237928493	0.207720299	0.041033386	0.184935219	ENSG00000004766	VPS50
ENSG00000004776	22.25104063	-0.062248343	0.175409885	0.119164973	NA	ENSG00000004776	HSPB6
ENSG00000004777	658.491433	-0.016075509	0.102922322	0.840365236	0.940575715	ENSG00000004777	ARHGAP33
ENSG00000004779	3114.024751	-0.182521546	0.074474722	0.00625276	0.049727815	ENSG00000004779	NDUFAB1
ENSG00000004799	4.13358193	0.018140787	0.163701071	0.272563545	NA	ENSG00000004799	PDK4
ENSG00000004809	5.270047132	0.004642191	0.16158872	0.83669125	NA	ENSG00000004809	SLC22A16
ENSG00000004838	6.401083155	0.005453751	0.161753606	0.796182215	NA	ENSG00000004838	ZMYND10
ENSG00000004846	0	NA	NA	NA	NA	ENSG00000004846	ABCB5
ENSG00000004848	1.449516205	0.006683186	0.16289054	0.504203982	NA	ENSG00000004848	ARX
ENSG00000004864	4491.862377	-0.032658463	0.062566054	0.570398225	0.813881647	ENSG00000004864	SLC25A13
ENSG00000004866	731.8491828	-0.095537489	0.103463686	0.242410764	0.540697917	ENSG00000004866	ST7
ENSG00000004897	1658.559281	0.072394101	0.101140559	0.362711287	0.664386208	ENSG00000004897	CDC27
ENSG00000004939	2.485513266	0.001972289	0.162373423	0.890641065	NA	ENSG00000004939	SLC4A1
ENSG00000004948	29.99221171	-0.004567143	0.157620472	0.907592118	NA	ENSG00000004948	CALCR
ENSG00000004961	1304.776205	-0.053499757	0.085154369	0.459265739	0.741675097	ENSG00000004961	HCCS
ENSG00000004975	2344.469294	-0.058485214	0.076410327	0.385882621	0.684089996	ENSG00000004975	DVL2
ENSG00000005001	25.37433303	-0.015803217	0.158023416	0.707153991	NA	ENSG00000005001	PRSS22
ENSG00000005007	7811.343157	0.038783697	0.068100993	0.53156877	0.78894091	ENSG00000005007	UPF1
ENSG00000005020	96.71948191	0.064428217	0.157190972	0.371006366	0.671090372	ENSG00000005020	SKAP2
ENSG00000005022	11995.73038	-0.056317577	0.052020665	0.242904825	0.541076511	ENSG00000005022	SLC25A5
ENSG00000005059	513.944703	-0.065101868	0.131934846	0.435300458	0.723153257	ENSG00000005059	MCUB
ENSG00000005073	0	NA	NA	NA	NA	ENSG00000005073	HOXA11
ENSG00000005075	1773.423582	-0.138977509	0.083721023	0.054642413	0.220985611	ENSG00000005075	POLR2J
ENSG00000005100	5663.177338	-0.092914896	0.059131074	0.081740565	0.284506239	ENSG00000005100	DHX33
ENSG00000005102	1.39652024	-0.000357541	0.162633569	0.971774205	NA	ENSG00000005102	MEOX1
ENSG00000005108	33.33087939	0.005567984	0.15533705	0.908632292	0.967976105	ENSG00000005108	THSD7A
ENSG00000005156	4203.932553	-0.257718461	0.069088686	5.33E-05	0.001038735	ENSG00000005156	LIG3
ENSG00000005175	1328.085996	0.17084109	0.104516357	0.039924892	0.181359892	ENSG00000005175	RPAP3
ENSG00000005187	66.24045645	-0.013503683	0.149032255	0.824467027	0.935554895	ENSG00000005187	ACSM3
ENSG00000005189	240.0018693	-0.057767976	0.134184979	0.483070919	0.757669489	ENSG00000005189	REXO5
ENSG00000005194	2996.991522	-0.083082744	0.074634051	0.206940768	0.495931331	ENSG00000005194	CIAPIN1
ENSG00000005206	1960.555267	0.11600637	0.084706184	0.111116956	0.344246509	ENSG00000005206	SPPL2B
ENSG00000005238	338.4595814	-0.058576021	0.122982052	0.484888948	0.759331062	ENSG00000005238	FAM214B
ENSG00000005243	2.44529495	-0.005971846	0.162443383	0.692909813	NA	ENSG00000005243	COPZ2
ENSG00000005249	1104.282386	0.001834289	0.104504448	0.977417024	0.992759302	ENSG00000005249	PRKAR2B
ENSG00000005302	622.1607191	0.149957033	0.116148036	0.090271002	0.303318754	ENSG00000005302	MSL3
ENSG00000005339	6438.350893	0.069034758	0.060959731	0.226175374	0.521970885	ENSG00000005339	CREBBP
ENSG00000005379	161.3441295	-0.01953319	0.13978295	0.788355529	0.918426426	ENSG00000005379	TSPOAP1
ENSG00000005381	0.724229139	-0.0018379	0.162849327	0.779640974	NA	ENSG00000005381	MPO
ENSG00000005421	6.745930544	-0.001005862	0.161432629	0.962522778	NA	ENSG00000005421	PON1
ENSG00000005436	502.7768911	0.345949908	0.160093871	0.003926528	0.035262032	ENSG00000005436	GCFC2
ENSG00000005448	985.0518576	0.155858113	0.103579022	0.062349468	0.240911192	ENSG00000005448	WDR54
ENSG00000005469	242.9302544	1.351960054	0.249929302	3.22E-09	1.57E-07	ENSG00000005469	CROT
ENSG00000005471	14.70380674	-0.01298954	0.160218201	0.689472119	NA	ENSG00000005471	ABCB4
ENSG00000005483	1593.284564	0.157643073	0.091114821	0.040836895	0.184207337	ENSG00000005483	KMT2E
ENSG00000005486	1035.717636	-0.074058326	0.088738747	0.321509881	0.623006854	ENSG00000005486	RHBDD2
ENSG00000005513	378.6311867	-0.231203066	0.197003069	0.041083673	0.185038863	ENSG00000005513	SOX8
ENSG00000005700	1372.459246	0.102927448	0.122121332	0.241020409	0.539273182	ENSG00000005700	IBTK
ENSG00000005801	2682.135732	0.509594529	0.095991401	1.10E-08	4.81E-07	ENSG00000005801	ZNF195
ENSG00000005810	2112.047993	0.23727315	0.077987266	0.000715449	0.00949957	ENSG00000005810	MYCBP2
ENSG00000005812	367.7023626	0.125425985	0.136398706	0.172866217	0.445793875	ENSG00000005812	FBXL3
ENSG00000005844	4.541343021	-0.004919592	0.161911058	0.803503232	NA	ENSG00000005844	ITGAL
ENSG00000005882	404.9615996	-0.070818711	0.120962991	0.404384741	0.698795696	ENSG00000005882	PDK2
ENSG00000005884	1537.201968	0.889358642	0.114558913	8.34E-16	1.07E-13	ENSG00000005884	ITGA3
ENSG00000005889	644.5205762	0.16597358	0.119182273	0.067095273	0.252981617	ENSG00000005889	ZFX
ENSG00000005893	1104.795609	0.050509593	0.115867384	0.546139463	0.798941745	ENSG00000005893	LAMP2
ENSG00000005955	1473.124145	0.095527127	0.083890412	0.18554054	0.464886663	ENSG00000005955	NA
ENSG00000005961	85.73188044	-0.038137213	0.149613442	0.56970564	0.813856479	ENSG00000005961	ITGA2B
ENSG00000005981	0.131540494	-0.000348082	0.162978649	0.997508908	NA	ENSG00000005981	ASB4
ENSG00000006007	2827.882622	0.034580909	0.067608946	0.574256063	0.816132313	ENSG00000006007	GDE1
ENSG00000006015	1415.569026	0.015796669	0.083725292	0.82716177	0.936570402	ENSG00000006015	REX1BD
ENSG00000006016	223.0388653	-0.209816404	0.208636375	0.054894085	0.22180661	ENSG00000006016	CRLF1
ENSG00000006025	259.371599	0.118401433	0.157688621	0.193316556	0.4761577	ENSG00000006025	OSBPL7
ENSG00000006042	2382.818646	-0.325647831	0.07929249	7.43E-06	0.000185597	ENSG00000006042	TMEM98
ENSG00000006047	648.7749807	-0.203529805	0.139182944	0.039411054	0.179930848	ENSG00000006047	YBX2
ENSG00000006059	0	NA	NA	NA	NA	ENSG00000006059	KRT33A
ENSG00000006062	684.4581928	0.192869895	0.137347955	0.048144536	0.203769609	ENSG00000006062	MAP3K14
ENSG00000006071	23.56198413	0.002660345	0.157759106	0.948802808	NA	ENSG00000006071	ABCC8
ENSG00000006074	0	NA	NA	NA	NA	ENSG00000006074	NA
ENSG00000006075	0	NA	NA	NA	NA	ENSG00000006075	NA
ENSG00000006114	2071.188877	0.009120646	0.070802143	0.887117552	0.95965162	ENSG00000006114	NA
ENSG00000006116	1.515716128	-0.002945966	0.16269348	0.777440249	NA	ENSG00000006116	CACNG3
ENSG00000006118	2955.788236	0.075351286	0.074957503	0.254947114	0.554662507	ENSG00000006118	TMEM132A
ENSG00000006125	12230.07398	-0.0835998	0.052046548	0.087059698	0.296631549	ENSG00000006125	AP2B1
ENSG00000006128	29.95416957	-0.086758177	0.189271109	0.077261935	NA	ENSG00000006128	TAC1
ENSG00000006194	2308.082633	-0.116762508	0.086202118	0.1112391	0.344383119	ENSG00000006194	ZNF263
ENSG00000006210	71.72685674	-0.027110395	0.152357762	0.647443771	0.85498813	ENSG00000006210	CX3CL1
ENSG00000006282	990.4974116	0.15265012	0.127316015	0.098252442	0.319768217	ENSG00000006282	SPATA20
ENSG00000006283	305.1964797	-0.006128279	0.121828892	0.939056623	0.979235823	ENSG00000006283	CACNA1G
ENSG00000006327	2482.31623	0.277879232	0.107968597	0.002154714	0.02245327	ENSG00000006327	TNFRSF12A
ENSG00000006377	0.969321701	0.006344057	0.163099798	0.356970708	NA	ENSG00000006377	DLX6
ENSG00000006432	1908.356353	-0.112778134	0.077701451	0.103025246	0.329237323	ENSG00000006432	MAP3K9
ENSG00000006451	3107.286801	0.134928682	0.098136714	0.093534526	0.310100916	ENSG00000006451	RALA
ENSG00000006453	1916.039513	-0.022844127	0.07924129	0.745991354	0.902204323	ENSG00000006453	BAIAP2L1
ENSG00000006459	588.9811242	0.169914061	0.126476089	0.0686182	0.256828616	ENSG00000006459	KDM7A
ENSG00000006468	1890.334503	0.13450372	0.086471724	0.070030155	0.260086603	ENSG00000006468	ETV1
ENSG00000006530	1340.434172	0.057935191	0.0890222	0.438658568	0.725995419	ENSG00000006530	AGK
ENSG00000006534	6.976318011	0.006067565	0.161835097	0.771215188	NA	ENSG00000006534	ALDH3B1
ENSG00000006555	21.91277103	-0.035096284	0.162731655	0.394483345	NA	ENSG00000006555	TTC22
ENSG00000006576	804.4358661	0.13241186	0.136246052	0.154240583	0.417285758	ENSG00000006576	PHTF2
ENSG00000006606	23.69985788	-0.014753806	0.157925442	0.725093678	NA	ENSG00000006606	CCL26
ENSG00000006607	1208.093581	-0.196145337	0.107986005	0.024191234	0.129270001	ENSG00000006607	FARP2
ENSG00000006611	15.08654335	-0.009933906	0.159548261	0.771217165	NA	ENSG00000006611	USH1C
ENSG00000006625	3240.260583	-0.00831288	0.076802648	0.901774131	0.965533548	ENSG00000006625	GGCT
ENSG00000006634	1627.070378	0.15885935	0.14354787	0.10153493	0.326365422	ENSG00000006634	DBF4
ENSG00000006638	19.08067454	-0.002586816	0.158764636	0.93955973	NA	ENSG00000006638	TBXA2R
ENSG00000006652	2976.388126	0.095389558	0.075857515	0.156926479	0.42140931	ENSG00000006652	IFRD1
ENSG00000006659	4.683557067	-0.018900303	0.163432607	0.337647323	NA	ENSG00000006659	LGALS14
ENSG00000006695	960.2377324	-0.049664254	0.099022676	0.513357276	0.778378934	ENSG00000006695	COX10
ENSG00000006704	1481.955475	-0.136872872	0.089992315	0.071467011	0.262724403	ENSG00000006704	GTF2IRD1
ENSG00000006712	1739.956146	-0.147494339	0.084666319	0.047972078	0.203274306	ENSG00000006712	PAF1
ENSG00000006715	1958.190618	0.246727392	0.085978583	0.00116778	0.0140342	ENSG00000006715	VPS41
ENSG00000006740	697.1764104	-0.03012177	0.096719824	0.688941766	0.873241371	ENSG00000006740	ARHGAP44
ENSG00000006744	5971.691696	-0.126817351	0.065212213	0.033770078	0.16241643	ENSG00000006744	ELAC2
ENSG00000006747	27.26781553	0.072286593	0.178800231	0.129146681	NA	ENSG00000006747	SCIN
ENSG00000006756	86.99602926	0.060054045	0.158246863	0.377284494	0.676615732	ENSG00000006756	ARSD
ENSG00000006757	327.5707032	0.04912831	0.125685457	0.554829889	0.803977049	ENSG00000006757	PNPLA4
ENSG00000006788	0.457897046	0.002680214	0.162982586	0.71330123	NA	ENSG00000006788	MYH13
ENSG00000006831	2854.893602	-0.204522507	0.072329938	0.001763257	0.019397133	ENSG00000006831	ADIPOR2
ENSG00000006837	24.43182099	-0.037948383	0.163563682	0.361336215	NA	ENSG00000006837	CDKL3
ENSG00000007001	0	NA	NA	NA	NA	ENSG00000007001	UPP2
ENSG00000007038	3.2526819	0.007877404	0.162590796	0.603803777	NA	ENSG00000007038	PRSS21
ENSG00000007047	1505.443585	0.031779424	0.08723153	0.666593193	0.865188204	ENSG00000007047	MARK4
ENSG00000007062	3265.213091	-0.224931571	0.098783133	0.007062256	0.054334639	ENSG00000007062	PROM1
ENSG00000007080	2856.639039	-0.029150822	0.084029676	0.713457323	0.886930308	ENSG00000007080	CCDC124
ENSG00000007129	3.529638075	-0.002675737	0.162264739	0.857557289	NA	ENSG00000007129	CEACAM21
ENSG00000007168	4472.242253	0.06106931	0.062162803	0.287704415	0.589410207	ENSG00000007168	PAFAH1B1
ENSG00000007171	86.25948165	-0.084401711	0.169302511	0.241031602	0.539273182	ENSG00000007171	NOS2
ENSG00000007174	34.33584157	-0.045136324	0.163073542	0.364981527	0.665800352	ENSG00000007174	DNAH9
ENSG00000007202	10032.83962	-0.121921876	0.06314016	0.042693738	0.190094893	ENSG00000007202	KIAA0100
ENSG00000007216	0	NA	NA	NA	NA	ENSG00000007216	SLC13A2
ENSG00000007237	414.5421469	0.381446707	0.162276542	0.002031047	0.021470294	ENSG00000007237	GAS7
ENSG00000007255	559.696307	-0.022006286	0.1199064	0.785939608	0.917662368	ENSG00000007255	TRAPPC6A
ENSG00000007264	641.6759264	-0.105307709	0.10875886	0.210091341	0.499860869	ENSG00000007264	MATK
ENSG00000007306	1.80401797	-0.000714371	0.162487587	0.955716292	NA	ENSG00000007306	CEACAM7
ENSG00000007312	35.91448134	-0.029902545	0.157866631	0.550757473	0.801317014	ENSG00000007312	CD79B
ENSG00000007314	352.5622803	-0.078957423	0.128534041	0.358072251	0.659552191	ENSG00000007314	SCN4A
ENSG00000007341	376.7161736	0.0407394	0.118928247	0.624006472	0.84342099	ENSG00000007341	ST7L
ENSG00000007350	1.725368106	-0.004248841	0.162649231	0.721538397	NA	ENSG00000007350	TKTL1
ENSG00000007372	5.340068419	-0.011455443	0.162318872	0.570752452	NA	ENSG00000007372	PAX6
ENSG00000007376	1740.885145	-0.002216696	0.078709121	0.998643306	0.999492472	ENSG00000007376	RPUSD1
ENSG00000007384	849.0215465	0.280984344	0.132234573	0.006357361	0.050268611	ENSG00000007384	RHBDF1
ENSG00000007392	3518.876888	-0.159341866	0.08343219	0.027524809	0.141964018	ENSG00000007392	LUC7L
ENSG00000007402	590.2442854	-0.052691203	0.107434091	0.516650682	0.779999759	ENSG00000007402	CACNA2D2
ENSG00000007516	208.8904423	0.038320318	0.137726104	0.621907343	0.8424046	ENSG00000007516	BAIAP3
ENSG00000007520	2297.72933	0.012932084	0.069483427	0.827669339	0.936643063	ENSG00000007520	TSR3
ENSG00000007541	1264.102103	0.138709959	0.095873346	0.076272474	0.273282962	ENSG00000007541	PIGQ
ENSG00000007545	1934.383089	0.053783164	0.081763221	0.447867763	0.733091758	ENSG00000007545	CRAMP1
ENSG00000007866	2087.190917	0.239352809	0.096915845	0.00377116	0.034233029	ENSG00000007866	TEAD3
ENSG00000007908	0	NA	NA	NA	NA	ENSG00000007908	SELE
ENSG00000007923	5557.460107	-0.069236411	0.063986695	0.23694427	0.533951638	ENSG00000007923	DNAJC11
ENSG00000007933	0	NA	NA	NA	NA	ENSG00000007933	FMO3
ENSG00000007944	1470.875862	-0.058648512	0.085374784	0.420389351	0.711125225	ENSG00000007944	MYLIP
ENSG00000007952	0	NA	NA	NA	NA	ENSG00000007952	NOX1
ENSG00000007968	242.6839814	-0.339153705	0.216828898	0.011946869	0.079635045	ENSG00000007968	E2F2
ENSG00000008018	7197.674642	-0.172995201	0.073510812	0.008590404	0.062798525	ENSG00000008018	PSMB1
ENSG00000008056	400.6417836	-0.127583201	0.133960667	0.164220848	0.432147848	ENSG00000008056	SYN1
ENSG00000008083	17832.41893	-0.116997043	0.05501374	0.022996005	0.125069569	ENSG00000008083	JARID2
ENSG00000008086	397.1830698	0.094494101	0.125124744	0.276391076	0.577120775	ENSG00000008086	CDKL5
ENSG00000008118	18.10000276	0.032770867	0.164951214	0.278243846	NA	ENSG00000008118	CAMK1G
ENSG00000008128	1860.169711	-0.017953592	0.094207178	0.813603748	0.930819977	ENSG00000008128	CDK11A
ENSG00000008130	2286.10467	-0.135900331	0.076449193	0.044230722	0.193683947	ENSG00000008130	NADK
ENSG00000008196	0.631324128	0.001806678	0.162912974	0.762396057	NA	ENSG00000008196	TFAP2B
ENSG00000008197	0	NA	NA	NA	NA	ENSG00000008197	TFAP2D
ENSG00000008226	49.90465433	-0.074788395	0.173589236	0.210130627	0.499874077	ENSG00000008226	DLEC1
ENSG00000008256	622.4511532	-0.066418538	0.106013505	0.417836574	0.708850666	ENSG00000008256	CYTH3
ENSG00000008277	662.2556309	0.113914277	0.117604999	0.195023511	0.479405838	ENSG00000008277	ADAM22
ENSG00000008282	1277.314621	-0.027692748	0.10763843	0.730268903	0.895121565	ENSG00000008282	SYPL1
ENSG00000008283	1452.401767	-0.198392745	0.097469557	0.014807841	0.092728937	ENSG00000008283	CYB561
ENSG00000008294	2104.169011	0.019751879	0.070615946	0.758093983	0.907045484	ENSG00000008294	SPAG9
ENSG00000008300	2061.207918	-0.060913766	0.079616531	0.377747965	0.677163172	ENSG00000008300	CELSR3
ENSG00000008311	8796.217529	0.102716095	0.068442835	0.097555932	0.318480679	ENSG00000008311	AASS
ENSG00000008323	641.5276567	0.054818857	0.111427509	0.504652097	0.7733128	ENSG00000008323	PLEKHG6
ENSG00000008324	1149.340103	-0.063898823	0.12595348	0.446916948	0.732730177	ENSG00000008324	SS18L2
ENSG00000008382	587.49536	-0.103871318	0.110540908	0.218540215	0.511826916	ENSG00000008382	MPND
ENSG00000008394	5033.359275	-0.172821725	0.072227009	0.00799543	0.059446205	ENSG00000008394	MGST1
ENSG00000008405	1139.216707	-0.041043186	0.092667647	0.600102076	0.829816402	ENSG00000008405	CRY1
ENSG00000008438	1.14545711	-0.003591394	0.162826507	0.719610104	NA	ENSG00000008438	PGLYRP1
ENSG00000008441	5.84517428	0.000175105	0.161521089	0.997346606	NA	ENSG00000008441	NFIX
ENSG00000008513	279.2101911	-0.298722935	0.188948749	0.015088355	0.094019866	ENSG00000008513	ST3GAL1
ENSG00000008516	1297.991797	-0.249505761	0.094545142	0.002237988	0.023029522	ENSG00000008516	MMP25
ENSG00000008517	76.35930965	-0.090594757	0.179043769	0.200943431	0.487967839	ENSG00000008517	IL32
ENSG00000008710	2257.145794	0.001784249	0.069934598	0.975360369	0.992234652	ENSG00000008710	PKD1
ENSG00000008735	686.2122237	-0.159060885	0.138120523	0.096123597	0.31547275	ENSG00000008735	MAPK8IP2
ENSG00000008838	4206.601673	0.034396594	0.068249925	0.579036408	0.81914102	ENSG00000008838	MED24
ENSG00000008853	592.1103464	-0.174328305	0.124992904	0.060658702	0.236661572	ENSG00000008853	RHOBTB2
ENSG00000008869	1138.453266	0.199185806	0.096563898	0.014170786	0.089976794	ENSG00000008869	HEATR5B
ENSG00000008952	1886.803345	0.221615054	0.106739226	0.011032591	0.07547596	ENSG00000008952	SEC62
ENSG00000008988	30832.70041	-0.217848728	0.059743877	6.73E-05	0.001284306	ENSG00000008988	RPS20
ENSG00000009307	28200.59157	0.027611142	0.047692254	0.511107389	0.777575902	ENSG00000009307	CSDE1
ENSG00000009335	3536.845147	-0.092520728	0.066167181	0.124625655	0.370080752	ENSG00000009335	UBE3C
ENSG00000009413	647.9982047	1.216967002	0.130902947	8.66E-22	1.97E-19	ENSG00000009413	REV3L
ENSG00000009694	120.5615689	-0.029950032	0.145226588	0.668779006	0.865726156	ENSG00000009694	TENM1
ENSG00000009709	1.870323228	-0.000807497	0.162545236	0.945510551	NA	ENSG00000009709	PAX7
ENSG00000009724	18.92886394	-0.012211041	0.159101087	0.739523261	NA	ENSG00000009724	MASP2
ENSG00000009765	0	NA	NA	NA	NA	ENSG00000009765	IYD
ENSG00000009780	233.9107261	0.026982911	0.12803122	0.739770591	0.900087549	ENSG00000009780	FAM76A
ENSG00000009790	0	NA	NA	NA	NA	ENSG00000009790	TRAF3IP3
ENSG00000009830	1285.528451	-0.059433024	0.08158258	0.406768308	0.70056161	ENSG00000009830	POMT2
ENSG00000009844	2026.161671	0.103911432	0.111306408	0.227168575	0.52286175	ENSG00000009844	VTA1
ENSG00000009950	99.01694824	0.103575356	0.182142996	0.16826858	0.439598698	ENSG00000009950	MLXIPL
ENSG00000009954	7675.6854	-0.002009302	0.061406063	0.971447179	0.991248058	ENSG00000009954	BAZ1B
ENSG00000010017	1283.049703	0.056148346	0.091368636	0.466447216	0.746838305	ENSG00000010017	RANBP9
ENSG00000010030	274.0087677	2.047040536	0.263670667	3.97E-16	5.26E-14	ENSG00000010030	ETV7
ENSG00000010072	393.5441536	0.057039903	0.119970338	0.497961611	0.76860792	ENSG00000010072	SPRTN
ENSG00000010165	4028.174306	-0.011526995	0.062135337	0.838829296	0.940374977	ENSG00000010165	EEF1AKNMT
ENSG00000010219	153.568223	-0.065450654	0.148199844	0.405883309	0.69991608	ENSG00000010219	DYRK4
ENSG00000010244	11375.32919	-0.057302835	0.059078486	0.29704296	0.598723026	ENSG00000010244	ZNF207
ENSG00000010256	7875.824643	-0.118768451	0.070124497	0.060087828	0.235115245	ENSG00000010256	UQCRC1
ENSG00000010270	1380.817794	-0.138868059	0.088302594	0.064501627	0.246832525	ENSG00000010270	STARD3NL
ENSG00000010278	3183.153063	-0.1548332	0.0713853	0.016389611	0.099696741	ENSG00000010278	CD9
ENSG00000010282	7.37639532	0.026643791	0.164682756	0.238647498	NA	ENSG00000010282	HHATL
ENSG00000010292	8966.974368	-0.135756177	0.060996063	0.015994356	0.098159508	ENSG00000010292	NCAPD2
ENSG00000010295	763.743428	0.097431054	0.107910585	0.243767166	0.542098079	ENSG00000010295	IFFO1
ENSG00000010310	7.216598504	-0.006493392	0.161624889	0.770781305	NA	ENSG00000010310	GIPR
ENSG00000010318	170.7885784	0.481416474	0.267521024	0.004342338	0.038096364	ENSG00000010318	PHF7
ENSG00000010319	146.4845921	0.100086981	0.16114304	0.23760547	0.534919151	ENSG00000010319	SEMA3G
ENSG00000010322	4922.390772	0.084515073	0.069300345	0.177267706	0.452576303	ENSG00000010322	NISCH
ENSG00000010327	11.11779707	-0.009797557	0.161150108	0.710154971	NA	ENSG00000010327	STAB1
ENSG00000010361	682.5106279	-0.084123514	0.109672112	0.313172863	0.615055731	ENSG00000010361	FUZ
ENSG00000010379	0.47561397	0.003669624	0.163006353	0.573915509	NA	ENSG00000010379	SLC6A13
ENSG00000010404	1294.956699	0.295374719	0.118079829	0.002314978	0.023624895	ENSG00000010404	IDS
ENSG00000010438	6.683945452	0.014685406	0.162212213	0.536436592	NA	ENSG00000010438	PRSS3
ENSG00000010539	718.6434734	-0.183612928	0.118798333	0.044232456	0.193683947	ENSG00000010539	ZNF200
ENSG00000010610	44.82417555	-0.053359927	0.164294813	0.328961052	0.630274163	ENSG00000010610	CD4
ENSG00000010626	38.53356111	-0.002682253	0.154677979	0.953828765	0.98344958	ENSG00000010626	LRRC23
ENSG00000010671	3.179797573	-0.020076254	0.164284432	0.165452134	NA	ENSG00000010671	BTK
ENSG00000010704	33.23650996	-0.001437113	0.155432378	0.973770273	0.991921461	ENSG00000010704	HFE
ENSG00000010803	395.770276	-0.201987791	0.171056577	0.057107904	0.227357583	ENSG00000010803	SCMH1
ENSG00000010810	2477.048443	-0.133006714	0.070800991	0.036800853	0.172349499	ENSG00000010810	FYN
ENSG00000010818	438.2945879	0.205009852	0.148630259	0.045509399	0.19740257	ENSG00000010818	HIVEP2
ENSG00000010932	0	NA	NA	NA	NA	ENSG00000010932	FMO1
ENSG00000011007	4837.29817	-0.052137999	0.068673942	0.400192342	0.695064733	ENSG00000011007	ELOA
ENSG00000011009	6422.094647	-0.025334918	0.068322187	0.682970243	0.871233907	ENSG00000011009	LYPLA2
ENSG00000011021	1317.514362	-0.057412524	0.088360371	0.430280657	0.720048304	ENSG00000011021	CLCN6
ENSG00000011028	917.1891093	-0.329965218	0.132863411	0.001920912	0.020686103	ENSG00000011028	MRC2
ENSG00000011052	641.7482098	-0.16630004	0.131746211	0.078796802	0.278865779	ENSG00000011052	NME1-NME2
ENSG00000011083	5.346783461	0.029633133	0.165925634	0.126914379	NA	ENSG00000011083	SLC6A7
ENSG00000011105	1448.452202	-0.095973875	0.085285264	0.187657639	0.467975579	ENSG00000011105	TSPAN9
ENSG00000011114	1632.701555	0.050384806	0.079993678	0.470524289	0.749540842	ENSG00000011114	BTBD7
ENSG00000011132	820.5658059	0.078539986	0.098237613	0.32235973	0.624082372	ENSG00000011132	APBA3
ENSG00000011143	702.6761743	-0.003451811	0.097936793	0.962620453	0.98720395	ENSG00000011143	MKS1
ENSG00000011198	545.6343667	-0.090460425	0.114383773	0.285918795	0.587702137	ENSG00000011198	ABHD5
ENSG00000011201	3993.626977	0.086710353	0.064372108	0.142992917	0.399108879	ENSG00000011201	ANOS1
ENSG00000011243	2904.669796	-0.005268189	0.070483033	0.90315387	0.965953822	ENSG00000011243	AKAP8L
ENSG00000011258	2716.722388	0.183414295	0.086747972	0.015688494	0.096903751	ENSG00000011258	MBTD1
ENSG00000011260	3933.394863	-0.068411916	0.072737125	0.294780312	0.597299969	ENSG00000011260	UTP18
ENSG00000011275	1996.684328	-0.113197883	0.083658685	0.115816965	0.352832193	ENSG00000011275	RNF216
ENSG00000011295	2305.475081	-0.084575924	0.073052815	0.192454378	0.474981507	ENSG00000011295	TTC19
ENSG00000011304	32194.32373	-0.120731254	0.05699796	0.023240607	0.126100078	ENSG00000011304	PTBP1
ENSG00000011332	721.8206619	-0.079568653	0.119009567	0.35079598	0.653191106	ENSG00000011332	DPF1
ENSG00000011347	289.0592895	-0.039466929	0.125916556	0.629302032	0.845650887	ENSG00000011347	SYT7
ENSG00000011376	3446.590537	-0.027657289	0.070777899	0.663702054	0.863316295	ENSG00000011376	LARS2
ENSG00000011405	3923.301021	0.280644602	0.106510401	0.001808824	0.019780929	ENSG00000011405	PIK3C2A
ENSG00000011422	252.8484535	-0.15430232	0.17565942	0.113665381	0.348827736	ENSG00000011422	PLAUR
ENSG00000011426	3051.804754	0.101841429	0.06877881	0.101083181	0.325690494	ENSG00000011426	ANLN
ENSG00000011451	3753.673635	0.002520336	0.063018313	0.952081534	0.98332866	ENSG00000011451	WIZ
ENSG00000011454	1858.943424	0.21979173	0.084656523	0.003130484	0.029851766	ENSG00000011454	RABGAP1
ENSG00000011465	0.654530067	-0.003970439	0.163036671	0.435230465	NA	ENSG00000011465	DCN
ENSG00000011478	735.808774	-0.183097915	0.115674738	0.036681934	0.172010413	ENSG00000011478	QPCTL
ENSG00000011485	5393.885858	-0.098792726	0.062130458	0.083110475	0.287003267	ENSG00000011485	PPP5C
ENSG00000011523	2173.660051	-0.129487224	0.079133223	0.061953034	0.239879817	ENSG00000011523	CEP68
ENSG00000011566	1578.858026	0.106293438	0.099192261	0.186559707	0.466142361	ENSG00000011566	MAP4K3
ENSG00000011590	4.444859537	0.001877423	0.16179961	0.92766975	NA	ENSG00000011590	ZBTB32
ENSG00000011600	3.549749875	0.019062752	0.163832009	0.253589525	NA	ENSG00000011600	TYROBP
ENSG00000011638	679.6816863	0.045694965	0.117282791	0.586441469	0.823060011	ENSG00000011638	TMEM159
ENSG00000011677	464.1124314	-0.257410609	0.147163586	0.016008356	0.098159508	ENSG00000011677	GABRA3
ENSG00000012048	1752.32019	0.135213367	0.079648781	0.052793049	0.215986093	ENSG00000012048	BRCA1
ENSG00000012061	1586.296264	0.064828233	0.095401443	0.405421203	0.699731543	ENSG00000012061	ERCC1
ENSG00000012124	4.027402839	0.005452415	0.162131379	0.760088419	NA	ENSG00000012124	CD22
ENSG00000012171	119.7935571	0.104125773	0.172416939	0.201052171	0.488071931	ENSG00000012171	SEMA3B
ENSG00000012174	500.2256537	0.15417093	0.132066705	0.100605577	0.3245751	ENSG00000012174	MBTPS2
ENSG00000012211	182.7456159	0.034806551	0.142610579	0.638010727	0.849878008	ENSG00000012211	PRICKLE3
ENSG00000012223	7.224120305	0.010541752	0.161648827	0.664067205	NA	ENSG00000012223	LTF
ENSG00000012232	7125.886485	0.012126848	0.072357999	0.890431549	0.960781671	ENSG00000012232	EXTL3
ENSG00000012504	0.230626743	0.002978252	0.162989946	0.713297955	NA	ENSG00000012504	NR1H4
ENSG00000012660	3767.898017	-0.264452166	0.102367184	0.002299218	0.023480493	ENSG00000012660	ELOVL5
ENSG00000012779	60.76327471	0.903971594	0.560198956	0.00290694	0.028116865	ENSG00000012779	ALOX5
ENSG00000012817	2245.715338	0.121038561	0.075402862	0.072560601	0.265173909	ENSG00000012817	KDM5D
ENSG00000012822	603.4115134	0.036737875	0.108539252	0.653205785	0.858161479	ENSG00000012822	CALCOCO1
ENSG00000012963	2118.201977	-0.138356273	0.078847023	0.045524524	0.19740257	ENSG00000012963	UBR7
ENSG00000012983	1125.330425	0.086099773	0.10722573	0.307738697	0.609472335	ENSG00000012983	MAP4K5
ENSG00000013016	908.0648037	-0.08469282	0.095604541	0.276187659	0.577065528	ENSG00000013016	EHD3
ENSG00000013275	5965.92973	-0.062991323	0.07800404	0.39132893	0.687987193	ENSG00000013275	PSMC4
ENSG00000013288	223.9543065	0.016480535	0.126544645	0.837045058	0.939976961	ENSG00000013288	MAN2B2
ENSG00000013293	53.65975758	0.701898933	0.919001364	0.006914625	0.053504395	ENSG00000013293	SLC7A14
ENSG00000013297	116.8389293	0.055404692	0.156036188	0.41713927	0.708362331	ENSG00000013297	CLDN11
ENSG00000013306	7684.059329	-0.019418504	0.065245569	0.744819029	0.901693495	ENSG00000013306	SLC25A39
ENSG00000013364	27.51560527	-0.021035872	0.158800657	0.620045781	NA	ENSG00000013364	MVP
ENSG00000013374	1564.982922	-0.101365746	0.079738397	0.145047909	0.402711303	ENSG00000013374	NUB1
ENSG00000013375	1800.420634	0.007573683	0.075332295	0.911002703	0.968687365	ENSG00000013375	PGM3
ENSG00000013392	184.8252299	0.0561075	0.137693735	0.490754197	0.763784864	ENSG00000013392	RWDD2A
ENSG00000013441	1094.082892	0.135733837	0.107991506	0.117864839	0.357015777	ENSG00000013441	CLK1
ENSG00000013503	1349.854961	0.026770304	0.081817779	0.702940445	0.880915157	ENSG00000013503	POLR3B
ENSG00000013523	1277.478572	-0.091995899	0.089433728	0.220885496	0.515283577	ENSG00000013523	ANGEL1
ENSG00000013561	642.9190762	-0.002040969	0.098947467	0.979319008	0.993187811	ENSG00000013561	RNF14
ENSG00000013563	237.5728201	0.019046105	0.128444427	0.811612742	0.92983436	ENSG00000013563	DNASE1L1
ENSG00000013573	4456.206502	-0.051455451	0.07714651	0.449175694	0.734239982	ENSG00000013573	DDX11
ENSG00000013583	793.6229277	-0.090741861	0.107097684	0.273133326	0.574246541	ENSG00000013583	HEBP1
ENSG00000013588	13.96786431	0.001522807	0.159851983	0.964547281	NA	ENSG00000013588	GPRC5A
ENSG00000013619	5.436527825	0.019557848	0.163515088	0.326098054	NA	ENSG00000013619	MAMLD1
ENSG00000013725	4.347346262	-0.010815594	0.162616575	0.526170578	NA	ENSG00000013725	CD6
ENSG00000013810	9304.245623	-0.156011176	0.060967613	0.006124191	0.049244332	ENSG00000013810	TACC3
ENSG00000014123	605.8757454	0.270425591	0.134879547	0.009007952	0.065050088	ENSG00000014123	UFL1
ENSG00000014138	1450.751609	-0.16638467	0.088880258	0.028305432	0.145028214	ENSG00000014138	POLA2
ENSG00000014164	1460.242999	0.065452599	0.086705076	0.373830495	0.673424451	ENSG00000014164	ZC3H3
ENSG00000014216	7550.301472	0.170013727	0.074766791	0.010956387	0.075058596	ENSG00000014216	CAPN1
ENSG00000014257	17.06555196	-0.025057848	0.161304899	0.495820142	NA	ENSG00000014257	ACP3
ENSG00000014641	9790.190349	0.035533643	0.051408804	0.467446523	0.746838305	ENSG00000014641	MDH1
ENSG00000014824	2798.230075	0.132900811	0.091999663	0.089762593	0.302146891	ENSG00000014824	SLC30A9
ENSG00000014914	98.9322113	-0.004523874	0.1432524	0.944828028	0.980749463	ENSG00000014914	MTMR11
ENSG00000014919	1447.591132	0.022254321	0.080185411	0.751505471	0.90457	ENSG00000014919	COX15
ENSG00000015133	2940.549445	0.000667051	0.076392335	0.992952676	0.996584446	ENSG00000015133	CCDC88C
ENSG00000015153	23.30951009	-0.011654752	0.157772581	0.7774236	NA	ENSG00000015153	YAF2
ENSG00000015171	1344.589471	0.116253726	0.104324163	0.185589184	0.464929929	ENSG00000015171	ZMYND11
ENSG00000015285	26.28111562	-0.031380454	0.16197246	0.43212552	NA	ENSG00000015285	WAS
ENSG00000015413	105.5993324	0.021991647	0.145547682	0.74634278	0.902204323	ENSG00000015413	DPEP1
ENSG00000015475	1774.498279	-0.172023641	0.084844954	0.019330222	0.111665102	ENSG00000015475	BID
ENSG00000015479	20534.88584	0.097024085	0.056020279	0.065287414	0.248632461	ENSG00000015479	MATR3
ENSG00000015520	9.531407143	-0.007764312	0.160721307	0.778881765	NA	ENSG00000015520	NPC1L1
ENSG00000015532	1692.854802	-0.022786124	0.08014432	0.750719517	0.904472925	ENSG00000015532	XYLT2
ENSG00000015568	745.6891796	0.720085286	0.499121159	0.004318566	0.037910256	ENSG00000015568	RGPD5
ENSG00000015592	1.836754851	-0.005560084	0.162749476	0.617096784	NA	ENSG00000015592	STMN4
ENSG00000015676	2713.20528	-0.054362071	0.076154503	0.394234861	0.69007408	ENSG00000015676	NUDCD3
ENSG00000016082	8.043827875	0.009705815	0.161730138	0.673722736	NA	ENSG00000016082	ISL1
ENSG00000016391	654.9889086	-0.151054791	0.119018902	0.091681114	0.30613507	ENSG00000016391	CHDH
ENSG00000016402	69.54740149	-0.021650161	0.149470217	0.727275639	0.893788997	ENSG00000016402	IL20RA
ENSG00000016490	0.157194392	-0.002582932	0.162982616	0.772838543	NA	ENSG00000016490	CLCA1
ENSG00000016602	0	NA	NA	NA	NA	ENSG00000016602	CLCA4
ENSG00000016864	963.76816	0.117290674	0.094655203	0.134172524	0.387097998	ENSG00000016864	GLT8D1
ENSG00000017260	3716.302166	-0.054933619	0.083883636	0.445984764	0.731913416	ENSG00000017260	ATP2C1
ENSG00000017373	123.1995442	0.048873575	0.152169485	0.485706761	0.759850506	ENSG00000017373	NA
ENSG00000017427	0.327265033	-0.003033145	0.163003655	0.615211982	NA	ENSG00000017427	IGF1
ENSG00000017483	1790.445085	-0.237706159	0.089336606	0.002299244	0.023480493	ENSG00000017483	SLC38A5
ENSG00000017621	6.070174545	-0.023310392	0.16396509	0.28949721	NA	ENSG00000017621	NA
ENSG00000017797	3394.07898	0.129797706	0.066816984	0.032345465	0.158970184	ENSG00000017797	RALBP1
ENSG00000018189	763.8935123	0.231069579	0.119165427	0.014084067	0.089594166	ENSG00000018189	RUFY3
ENSG00000018236	333.4950284	0.250378648	0.198601821	0.033078915	0.160762008	ENSG00000018236	CNTN1
ENSG00000018280	2.257884223	-0.010481952	0.162965864	0.424897664	NA	ENSG00000018280	SLC11A1
ENSG00000018408	785.634784	-0.026050202	0.097694248	0.734783166	0.898351233	ENSG00000018408	WWTR1
ENSG00000018510	3120.179583	0.045314495	0.078449639	0.510444315	0.777445149	ENSG00000018510	AGPS
ENSG00000018607	4.589498312	-0.000966601	0.161818922	0.95827411	NA	ENSG00000018607	ZNF806
ENSG00000018610	1196.304504	-0.138236378	0.100242468	0.090142626	0.303024826	ENSG00000018610	CXorf56
ENSG00000018625	1084.777493	-0.412344703	0.105529645	1.12E-05	0.00026901	ENSG00000018625	ATP1A2
ENSG00000018699	1429.97042	-0.159110119	0.096606092	0.047170333	0.201732647	ENSG00000018699	TTC27
ENSG00000018869	187.6440459	0.180086039	0.197493299	0.082418333	0.285689459	ENSG00000018869	ZNF582
ENSG00000019102	1.656504927	0.004422484	0.162769095	0.66277299	NA	ENSG00000019102	VSIG2
ENSG00000019144	3517.346593	-0.054374931	0.068248929	0.37955384	0.678988499	ENSG00000019144	PHLDB1
ENSG00000019169	0	NA	NA	NA	NA	ENSG00000019169	MARCO
ENSG00000019186	3.475993997	-0.018348399	0.16401915	0.189115496	NA	ENSG00000019186	CYP24A1
ENSG00000019485	236.0651263	0.018166475	0.127124043	0.819861052	0.933480486	ENSG00000019485	PRDM11
ENSG00000019505	499.173276	-0.08226706	0.127191489	0.34047017	0.64286016	ENSG00000019505	SYT13
ENSG00000019549	20.95923301	0.011761512	0.159082916	0.753335787	NA	ENSG00000019549	SNAI2
ENSG00000019582	1152.024073	-0.211189091	0.116027401	0.020923436	0.117480158	ENSG00000019582	CD74
ENSG00000019991	3.078727573	0.007946734	0.162832441	0.519329642	NA	ENSG00000019991	HGF
ENSG00000019995	1256.736033	0.068396104	0.084676957	0.344672562	0.647149963	ENSG00000019995	ZRANB1
ENSG00000020129	4004.756948	0.001293261	0.073313603	0.985632428	0.995190513	ENSG00000020129	NCDN
ENSG00000020181	207.6906994	-0.069603773	0.144962971	0.390970435	0.687643906	ENSG00000020181	ADGRA2
ENSG00000020219	0.157194392	-0.002582932	0.162982616	0.772838543	NA	ENSG00000020219	CCT8L1P
ENSG00000020256	1082.879725	-0.062208785	0.087764202	0.400302499	0.695064733	ENSG00000020256	ZFP64
ENSG00000020426	857.1562886	0.107155854	0.098167894	0.179717619	0.455494701	ENSG00000020426	MNAT1
ENSG00000020577	445.5441751	0.058751064	0.118778159	0.484439348	0.758922317	ENSG00000020577	SAMD4A
ENSG00000020633	20.1502159	0.030957399	0.162508222	0.414589015	NA	ENSG00000020633	RUNX3
ENSG00000020922	1086.130728	0.281576407	0.118104899	0.003399928	0.031779232	ENSG00000020922	MRE11
ENSG00000021300	275.8299361	0.064084671	0.138381429	0.438162295	0.725791918	ENSG00000021300	PLEKHB1
ENSG00000021355	197.8975988	-0.047477172	0.137996623	0.545059399	0.798486424	ENSG00000021355	SERPINB1
ENSG00000021461	0.263080988	-0.000371228	0.162978217	0.997507406	NA	ENSG00000021461	CYP3A43
ENSG00000021488	3.263407704	0.01093863	0.162763778	0.496725202	NA	ENSG00000021488	SLC7A9
ENSG00000021574	1037.554384	0.160220061	0.097481977	0.045953523	0.198547863	ENSG00000021574	SPAST
ENSG00000021645	121.4585041	0.053819051	0.148988882	0.468746747	0.74791529	ENSG00000021645	NRXN3
ENSG00000021762	145.8256506	-0.154212665	0.19334789	0.107085445	0.337687194	ENSG00000021762	OSBPL5
ENSG00000021776	4345.066253	0.109330363	0.069630713	0.082028277	0.285009845	ENSG00000021776	AQR
ENSG00000021826	1404.868021	-0.032812351	0.095673787	0.671300658	0.86671893	ENSG00000021826	CPS1
ENSG00000021852	0	NA	NA	NA	NA	ENSG00000021852	C8B
ENSG00000022267	1273.607287	-0.18497331	0.093668448	0.01943478	0.112012669	ENSG00000022267	FHL1
ENSG00000022277	2252.54671	-0.138852355	0.086181898	0.060179395	0.235349243	ENSG00000022277	RTF2
ENSG00000022355	7.104214096	0.004027437	0.1613118	0.868122891	NA	ENSG00000022355	GABRA1
ENSG00000022556	56.56727384	-0.086315401	0.180041974	0.166037155	0.435381095	ENSG00000022556	NLRP2
ENSG00000022567	1276.977458	-0.187570283	0.095681898	0.019363541	0.111732456	ENSG00000022567	SLC45A4
ENSG00000022840	6687.619966	-0.178942862	0.059655214	0.001092504	0.013302158	ENSG00000022840	RNF10
ENSG00000022976	555.8893254	0.141789605	0.128686566	0.126474207	0.373474451	ENSG00000022976	ZNF839
ENSG00000023041	1450.415941	-0.081214971	0.08713034	0.273237685	0.574319271	ENSG00000023041	ZDHHC6
ENSG00000023171	716.7917589	-0.063101138	0.09941478	0.426485353	0.71708385	ENSG00000023171	GRAMD1B
ENSG00000023191	1715.261162	-0.149719769	0.088367945	0.047556444	0.202128804	ENSG00000023191	RNH1
ENSG00000023228	4494.155858	-0.016049155	0.070996002	0.797384878	0.92316971	ENSG00000023228	NDUFS1
ENSG00000023287	2219.799589	0.653887995	0.12168551	5.88E-09	2.71E-07	ENSG00000023287	RB1CC1
ENSG00000023318	1167.069314	-0.036776679	0.106405513	0.645803582	0.854039936	ENSG00000023318	ERP44
ENSG00000023330	1924.236175	-0.101983046	0.07912302	0.142323113	0.39878609	ENSG00000023330	ALAS1
ENSG00000023445	2.717475554	0.010316995	0.162792186	0.493920905	NA	ENSG00000023445	BIRC3
ENSG00000023516	1754.553713	0.243099035	0.091273243	0.002176364	0.022589264	ENSG00000023516	AKAP11
ENSG00000023572	142.9555955	0.002002322	0.140158975	0.979312215	0.993187811	ENSG00000023572	GLRX2
ENSG00000023608	464.0954258	0.024922881	0.115426795	0.765563191	0.909245804	ENSG00000023608	SNAPC1
ENSG00000023697	455.0979498	-0.16764373	0.140497841	0.083739135	0.288369303	ENSG00000023697	DERA
ENSG00000023734	8914.257082	-0.107543481	0.06339446	0.06560894	0.249536259	ENSG00000023734	STRAP
ENSG00000023839	25.74837047	-0.003676373	0.157750662	0.924609529	NA	ENSG00000023839	ABCC2
ENSG00000023892	225.0294976	0.006883884	0.133002447	0.9300829	0.976695944	ENSG00000023892	DEF6
ENSG00000023902	1590.767031	-0.402452923	0.095609378	3.33E-06	9.15E-05	ENSG00000023902	PLEKHO1
ENSG00000023909	659.3641962	0.003591073	0.099547644	0.964210732	0.98785464	ENSG00000023909	GCLM
ENSG00000024048	1492.917546	0.116926507	0.0925705	0.130221207	0.380281049	ENSG00000024048	UBR2
ENSG00000024422	539.702012	0.036641707	0.112120739	0.655745302	0.859080902	ENSG00000024422	EHD2
ENSG00000024526	1003.363617	0.072059085	0.164112986	0.298144679	0.59985171	ENSG00000024526	DEPDC1
ENSG00000024862	280.8386288	-0.104937401	0.14281138	0.240526375	0.538630773	ENSG00000024862	CCDC28A
ENSG00000025039	576.1010668	-0.109723559	0.13039542	0.226992295	0.522677617	ENSG00000025039	RRAGD
ENSG00000025156	494.4102116	0.072457421	0.111600619	0.386669959	0.684513083	ENSG00000025156	HSF2
ENSG00000025293	2441.424589	-0.039510246	0.072429113	0.541710066	0.79605132	ENSG00000025293	PHF20
ENSG00000025423	102.2938104	-0.0224567	0.143092408	0.75179948	0.90457	ENSG00000025423	HSD17B6
ENSG00000025434	498.4082146	-0.029312096	0.115298762	0.719391959	0.890181762	ENSG00000025434	NR1H3
ENSG00000025708	23.61133189	0.003642891	0.157327034	0.931791687	NA	ENSG00000025708	TYMP
ENSG00000025770	2599.338195	-0.012970832	0.068106879	0.834200089	0.938512332	ENSG00000025770	NCAPH2
ENSG00000025772	1776.922162	-0.135688463	0.096302229	0.087363214	0.297130951	ENSG00000025772	TOMM34
ENSG00000025796	3230.145663	0.018987663	0.087029737	0.777003249	0.914067759	ENSG00000025796	SEC63
ENSG00000025800	5703.212546	-0.006657733	0.067260184	0.911377612	0.968687365	ENSG00000025800	KPNA6
ENSG00000026025	3633.615366	-0.424339491	0.080502492	1.67E-08	7.11E-07	ENSG00000026025	VIM
ENSG00000026036	331.3864243	0.303692076	0.188193334	0.0140339	0.089365852	ENSG00000026036	RTEL1-TNFRSF6B
ENSG00000026103	472.6704457	1.999678568	0.173497308	6.27E-32	2.81E-29	ENSG00000026103	FAS
ENSG00000026297	398.5454452	0.154339067	0.138669975	0.105319477	0.333609237	ENSG00000026297	RNASET2
ENSG00000026508	465.1946735	-0.032028931	0.116877579	0.696421819	0.877594412	ENSG00000026508	CD44
ENSG00000026559	1066.182522	0.28582015	0.117103056	0.002884139	0.027969355	ENSG00000026559	KCNG1
ENSG00000026652	1221.48121	-0.032329358	0.082239481	0.647864989	0.855087148	ENSG00000026652	AGPAT4
ENSG00000026751	0.301611135	-0.002660189	0.162985978	0.763884194	NA	ENSG00000026751	SLAMF7
ENSG00000026950	103.2037312	0.023041638	0.147976282	0.724759935	0.892496345	ENSG00000026950	BTN3A1
ENSG00000027001	744.4963124	0.001090554	0.097431165	0.994574406	0.997468937	ENSG00000027001	MIPEP
ENSG00000027075	181.3209658	-0.045186776	0.138603648	0.564913756	0.811053686	ENSG00000027075	PRKCH
ENSG00000027644	1.724719766	0.009931872	0.163180121	0.314870955	NA	ENSG00000027644	INSRR
ENSG00000027697	862.0778711	0.007002045	0.110704707	0.932666067	0.977593946	ENSG00000027697	IFNGR1
ENSG00000027847	839.1432598	0.096075156	0.113875134	0.260095921	0.560868185	ENSG00000027847	B4GALT7
ENSG00000027869	153.3843516	-0.088025928	0.164839721	0.25371236	0.553717294	ENSG00000027869	SH2D2A
ENSG00000028116	734.8337851	0.113927255	0.110041009	0.180923249	0.457495	ENSG00000028116	VRK2
ENSG00000028137	49.31183108	-0.047514133	0.161800993	0.380538003	0.679948405	ENSG00000028137	TNFRSF1B
ENSG00000028203	1725.13909	0.044078551	0.075953315	0.498210222	0.76860792	ENSG00000028203	VEZT
ENSG00000028277	357.2663171	0.11459532	0.137919554	0.208029072	0.497671099	ENSG00000028277	POU2F2
ENSG00000028310	2478.612375	-0.156908312	0.079914258	0.024177239	0.129270001	ENSG00000028310	BRD9
ENSG00000028528	2559.455317	0.018814772	0.068433131	0.769080558	0.910751675	ENSG00000028528	SNX1
ENSG00000028839	1147.266005	-0.01620681	0.113209058	0.842376611	0.9412817	ENSG00000028839	TBPL1
ENSG00000029153	642.8393738	-0.056307754	0.119202466	0.500064819	0.769946019	ENSG00000029153	ARNTL2
ENSG00000029363	8171.359825	0.191432385	0.072188392	0.003356728	0.031461093	ENSG00000029363	BCLAF1
ENSG00000029364	1649.564448	-0.022189305	0.091141537	0.782898082	0.916783924	ENSG00000029364	SLC39A9
ENSG00000029534	1759.188454	2.053659763	0.128347089	5.91E-59	6.74E-56	ENSG00000029534	ANK1
ENSG00000029559	0	NA	NA	NA	NA	ENSG00000029559	IBSP
ENSG00000029639	848.9587768	-0.102261102	0.098963378	0.200858365	0.487841215	ENSG00000029639	TFB1M
ENSG00000029725	2292.553132	0.118134189	0.076644602	0.078360631	0.277919537	ENSG00000029725	RABEP1
ENSG00000029993	10542.95537	-0.151463327	0.058889058	0.005501977	0.045622995	ENSG00000029993	HMGB3
ENSG00000030066	8779.758932	-0.121927463	0.056764667	0.021363586	0.118830939	ENSG00000030066	NUP160
ENSG00000030110	2440.120853	0.133496175	0.08396315	0.062063875	0.240120757	ENSG00000030110	BAK1
ENSG00000030304	0.667982069	-0.002737461	0.162868109	0.748662546	NA	ENSG00000030304	MUSK
ENSG00000030419	61.19415176	0.128732237	0.216200233	0.074605795	0.269709797	ENSG00000030419	IKZF2
ENSG00000030582	5840.88192	0.242469267	0.071226268	0.00019733	0.003202667	ENSG00000030582	GRN
ENSG00000031003	1147.940557	0.203881573	0.116134698	0.025606794	0.134697006	ENSG00000031003	FAM13B
ENSG00000031081	144.2708057	-0.183394787	0.231946355	0.067047513	0.252959532	ENSG00000031081	ARHGAP31
ENSG00000031544	13.0325722	0.046740556	0.16976339	0.142726509	NA	ENSG00000031544	NA
ENSG00000031691	434.3707132	0.122670197	0.152704606	0.183855127	0.462194736	ENSG00000031691	CENPQ
ENSG00000031698	5109.186769	-0.121947312	0.077281129	0.073179822	0.266694195	ENSG00000031698	SARS1
ENSG00000031823	3926.354598	-0.078160209	0.064448111	0.183163229	0.46142685	ENSG00000031823	RANBP3
ENSG00000032219	468.8425262	0.405515372	0.156640607	0.001018017	0.012603538	ENSG00000032219	ARID4A
ENSG00000032389	1070.799973	-0.008006102	0.096455796	0.91710209	0.970964474	ENSG00000032389	EIPR1
ENSG00000032444	2605.858484	0.066957639	0.071873192	0.301568212	0.603214222	ENSG00000032444	PNPLA6
ENSG00000032742	212.4400936	0.150747059	0.1713713	0.121500001	0.364616142	ENSG00000032742	IFT88
ENSG00000033011	2012.739197	-0.032051715	0.082011457	0.651961343	0.857567568	ENSG00000033011	ALG1
ENSG00000033030	1394.576962	-0.063212164	0.08087603	0.36643142	0.667213171	ENSG00000033030	ZCCHC8
ENSG00000033050	4386.112942	-0.238750598	0.080698613	0.000897049	0.011409849	ENSG00000033050	ABCF2
ENSG00000033100	1093.48622	-0.01170711	0.09223414	0.884289962	0.958710179	ENSG00000033100	CHPF2
ENSG00000033122	1.862713	0.008476092	0.162908533	0.469118584	NA	ENSG00000033122	LRRC7
ENSG00000033170	642.6107348	-0.016838864	0.098657678	0.829138814	0.937507787	ENSG00000033170	FUT8
ENSG00000033178	1565.056169	0.107250148	0.1775434	0.181028192	0.457503282	ENSG00000033178	UBA6
ENSG00000033327	452.6722115	-0.092826185	0.120604613	0.28299583	0.585429598	ENSG00000033327	GAB2
ENSG00000033627	1727.902446	0.054632896	0.075976085	0.413234692	0.705563399	ENSG00000033627	ATP6V0A1
ENSG00000033800	845.0072235	0.048257785	0.099208785	0.539995229	0.794673546	ENSG00000033800	PIAS1
ENSG00000033867	1927.133462	0.073504318	0.092280288	0.311098914	0.612525074	ENSG00000033867	SLC4A7
ENSG00000034053	1013.791905	-0.377855489	0.114539697	0.000126656	0.002207779	ENSG00000034053	APBA2
ENSG00000034063	3615.626687	-0.444259881	0.079556498	2.73E-09	1.34E-07	ENSG00000034063	NA
ENSG00000034152	1562.117711	-0.028273885	0.081169089	0.684215153	0.871597265	ENSG00000034152	MAP2K3
ENSG00000034239	0.571343779	0.004028379	0.163011515	0.553625942	NA	ENSG00000034239	EFCAB1
ENSG00000034510	14896.55413	-0.339052693	0.095669982	6.48E-05	0.001242174	ENSG00000034510	TMSB10
ENSG00000034533	399.4976055	-0.069200283	0.118951937	0.416133004	0.707479397	ENSG00000034533	ASTE1
ENSG00000034677	233.2467172	0.244857289	0.227256417	0.039415274	0.179930848	ENSG00000034677	RNF19A
ENSG00000034693	425.7499752	-0.001607501	0.111251105	0.983012473	0.994846332	ENSG00000034693	PEX3
ENSG00000034713	1230.322859	0.013896133	0.087768125	0.849957414	0.945190917	ENSG00000034713	GABARAPL2
ENSG00000034971	0.394621482	-0.000385716	0.16297797	0.997506266	NA	ENSG00000034971	MYOC
ENSG00000035115	483.6929772	0.18893395	0.140056631	0.056183456	0.22512884	ENSG00000035115	SH3YL1
ENSG00000035141	5291.12207	-0.066314755	0.060686953	0.236544422	0.533665536	ENSG00000035141	FAM136A
ENSG00000035403	28809.55965	-0.064358108	0.056222061	0.219508486	0.513526484	ENSG00000035403	VCL
ENSG00000035499	2178.904318	-0.125174575	0.07509389	0.061145624	0.23762283	ENSG00000035499	DEPDC1B
ENSG00000035664	33.54548399	-0.066375818	0.173033175	0.19575828	0.480017572	ENSG00000035664	DAPK2
ENSG00000035681	1211.76053	0.01547285	0.082170364	0.828251333	0.937086986	ENSG00000035681	NSMAF
ENSG00000035687	3384.68177	0.036926689	0.083145959	0.600080366	0.829816402	ENSG00000035687	ADSS2
ENSG00000035720	0	NA	NA	NA	NA	ENSG00000035720	STAP1
ENSG00000035862	2433.652354	-0.112576422	0.114246194	0.191017871	0.473300034	ENSG00000035862	TIMP2
ENSG00000035928	3685.289078	0.020869577	0.061430578	0.714746661	0.887622864	ENSG00000035928	RFC1
ENSG00000036054	635.0081758	0.145727126	0.1325038	0.118633426	0.358135595	ENSG00000036054	TBC1D23
ENSG00000036257	3785.244998	0.107285095	0.108950084	0.203915154	0.492039529	ENSG00000036257	CUL3
ENSG00000036448	39.13963802	0.011477636	0.156096369	0.807518873	0.928158134	ENSG00000036448	MYOM2
ENSG00000036473	0.227270303	-0.000364218	0.162978362	0.99750811	NA	ENSG00000036473	OTC
ENSG00000036530	24.30110376	0.019901508	0.159003139	0.63113296	NA	ENSG00000036530	CYP46A1
ENSG00000036549	2005.431182	0.261525703	0.086232242	0.000621907	0.008540702	ENSG00000036549	ZZZ3
ENSG00000036565	0	NA	NA	NA	NA	ENSG00000036565	SLC18A1
ENSG00000036672	185.0880115	0.060560618	0.144083664	0.446073023	0.731913416	ENSG00000036672	USP2
ENSG00000036828	1.766580341	-0.007620816	0.162867213	0.495727099	NA	ENSG00000036828	CASR
ENSG00000037042	361.1369806	0.054943433	0.127630526	0.510800105	0.777575902	ENSG00000037042	TUBG2
ENSG00000037241	1059.92829	-0.181128151	0.110810859	0.038008036	0.176000964	ENSG00000037241	RPL26L1
ENSG00000037280	355.7414895	-0.13927847	0.140381879	0.142486675	0.398955286	ENSG00000037280	FLT4
ENSG00000037474	6910.380916	-0.11513855	0.057993345	0.032511768	0.159317482	ENSG00000037474	NSUN2
ENSG00000037637	1234.664193	0.215733426	0.09926069	0.013761109	0.088373784	ENSG00000037637	FBXO42
ENSG00000037749	1144.628999	0.148527393	0.126387417	0.106362582	0.335836509	ENSG00000037749	MFAP3
ENSG00000037757	542.6188209	0.11550048	0.116695157	0.184954927	0.46396853	ENSG00000037757	MRI1
ENSG00000037897	966.7879916	-0.1928395	0.102368721	0.02210677	0.121617525	ENSG00000037897	METTL1
ENSG00000037965	0.113446732	0.002532135	0.162972968	0.79409032	NA	ENSG00000037965	HOXC8
ENSG00000038002	213.2239541	-0.191075774	0.204661979	0.070554269	0.260846597	ENSG00000038002	AGA
ENSG00000038210	529.1392436	0.074872506	0.118565498	0.379814888	0.679166525	ENSG00000038210	PI4K2B
ENSG00000038219	3212.764173	0.286394124	0.073870588	2.45E-05	0.000530055	ENSG00000038219	BOD1L1
ENSG00000038274	2123.276199	-0.017552033	0.081821153	0.826080734	0.936433515	ENSG00000038274	MAT2B
ENSG00000038295	22.3388098	-0.002994069	0.158727899	0.931233553	NA	ENSG00000038295	TLL1
ENSG00000038358	3862.435915	0.099671756	0.073803686	0.129440416	0.37891112	ENSG00000038358	EDC4
ENSG00000038382	4209.363176	0.029304237	0.060413712	0.601864081	0.830288046	ENSG00000038382	TRIO
ENSG00000038427	36310.19977	0.250516544	0.054764581	1.65E-06	4.90E-05	ENSG00000038427	VCAN
ENSG00000038532	903.797477	-0.024201099	0.090863496	0.752930896	0.904933897	ENSG00000038532	CLEC16A
ENSG00000038945	0	NA	NA	NA	NA	ENSG00000038945	MSR1
ENSG00000039068	12030.37699	0.090471034	0.060520072	0.106587333	0.336474457	ENSG00000039068	CDH1
ENSG00000039123	4646.47705	0.187650371	0.10843511	0.031139414	0.155152603	ENSG00000039123	MTREX
ENSG00000039139	69.70301729	0.092981561	0.181037546	0.171939421	0.444952558	ENSG00000039139	DNAH5
ENSG00000039319	732.4118782	0.201284696	0.156313962	0.052613141	0.215543691	ENSG00000039319	ZFYVE16
ENSG00000039523	217.2608782	0.006169781	0.134117109	0.937112161	0.978996573	ENSG00000039523	RIPOR1
ENSG00000039537	0.131540494	-0.000348082	0.162978649	0.997508908	NA	ENSG00000039537	C6
ENSG00000039560	7286.498468	0.001088762	0.055084099	0.98267217	0.994823817	ENSG00000039560	RAI14
ENSG00000039600	12.20864017	0.001575579	0.159818082	0.962844479	NA	ENSG00000039600	SOX30
ENSG00000039650	1603.090173	-0.017900938	0.080295346	0.799393219	0.924250466	ENSG00000039650	PNKP
ENSG00000039987	49.10613414	-0.005505524	0.151897454	0.918993431	0.971786531	ENSG00000039987	BEST2
ENSG00000040199	921.4456284	-0.111128067	0.096565237	0.159430783	0.424061271	ENSG00000040199	PHLPP2
ENSG00000040275	2229.64507	0.17874078	0.078244135	0.010681724	0.07365369	ENSG00000040275	SPDL1
ENSG00000040341	1426.116777	0.045509405	0.085499795	0.528958788	0.787585547	ENSG00000040341	STAU2
ENSG00000040487	501.2761926	-0.016280852	0.109536269	0.842303647	0.9412817	ENSG00000040487	SLC66A1
ENSG00000040531	834.100991	0.016459898	0.09412701	0.83123209	0.93763755	ENSG00000040531	CTNS
ENSG00000040608	785.8837226	-0.172076201	0.141830523	0.077858348	0.276814013	ENSG00000040608	RTN4R
ENSG00000040633	3326.400103	-0.228982457	0.074820035	0.000662586	0.009015793	ENSG00000040633	PHF23
ENSG00000040731	29.53989673	0.153281133	0.280263105	0.007556441	NA	ENSG00000040731	CDH10
ENSG00000040933	1478.322115	0.077858429	0.085963435	0.301916892	0.603454183	ENSG00000040933	INPP4A
ENSG00000041353	6.620181734	0.021209201	0.163688117	0.315664357	NA	ENSG00000041353	RAB27B
ENSG00000041357	6216.668001	-0.093116833	0.06075442	0.097448641	0.31830151	ENSG00000041357	PSMA4
ENSG00000041515	2.53661541	-0.014855105	0.163636628	0.21278463	NA	ENSG00000041515	MYO16
ENSG00000041802	3525.329323	-0.08498929	0.073179691	0.192165344	0.474980163	ENSG00000041802	LSG1
ENSG00000041880	63.60379647	0.000367546	0.150014984	0.996844591	0.998592735	ENSG00000041880	PARP3
ENSG00000041982	481.8040079	-0.229637325	0.149086546	0.028455731	0.145449128	ENSG00000041982	TNC
ENSG00000041988	465.240895	-0.041714469	0.111614955	0.610785082	0.835146127	ENSG00000041988	THAP3
ENSG00000042062	131.9280287	0.006337897	0.142776602	0.926876574	0.975163243	ENSG00000042062	RIPOR3
ENSG00000042088	2551.931951	-0.104316757	0.073070506	0.10046741	0.32419993	ENSG00000042088	TDP1
ENSG00000042286	409.6322128	0.005977525	0.111023806	0.943204301	0.980112296	ENSG00000042286	AIFM2
ENSG00000042304	0	NA	NA	NA	NA	ENSG00000042304	C2orf83
ENSG00000042317	180.53362	0.22680431	0.220220287	0.046690827	0.200424298	ENSG00000042317	SPATA7
ENSG00000042429	1215.542231	-0.077811732	0.101603096	0.326295471	0.627439177	ENSG00000042429	MED17
ENSG00000042445	1125.991405	1.003160674	0.121659499	9.41E-18	1.41E-15	ENSG00000042445	RETSAT
ENSG00000042493	897.4793726	-0.084700907	0.093493594	0.272069197	0.57298869	ENSG00000042493	CAPG
ENSG00000042753	3324.047498	-0.090485321	0.066181276	0.133348438	0.386048531	ENSG00000042753	AP2S1
ENSG00000042781	5.096953399	-0.008276786	0.16207806	0.672028836	NA	ENSG00000042781	USH2A
ENSG00000042813	0.157194392	-0.002582932	0.162982616	0.772838543	NA	ENSG00000042813	ZPBP
ENSG00000042832	0.891048675	0.000601179	0.162809185	0.947333254	NA	ENSG00000042832	TG
ENSG00000042980	55.40186706	0.01585887	0.155166579	0.75497044	0.905842266	ENSG00000042980	ADAM28
ENSG00000043039	0.457520208	0.003501079	0.163015744	0.547450353	NA	ENSG00000043039	BARX2
ENSG00000043093	864.9354172	0.404494482	0.196873008	0.003667101	0.033625684	ENSG00000043093	DCUN1D1
ENSG00000043143	4139.019786	0.173991087	0.073135178	0.008120484	0.060164666	ENSG00000043143	JADE2
ENSG00000043355	4582.593503	0.135780842	0.071143611	0.034814356	0.165877533	ENSG00000043355	ZIC2
ENSG00000043462	16.41214918	0.00115477	0.158943436	0.976223322	NA	ENSG00000043462	LCP2
ENSG00000043514	961.9970326	-0.042931204	0.089902246	0.567144115	0.812500345	ENSG00000043514	TRIT1
ENSG00000043591	6.213516019	0.004334831	0.161566233	0.843539442	NA	ENSG00000043591	ADRB1
ENSG00000044012	0	NA	NA	NA	NA	ENSG00000044012	GUCA2B
ENSG00000044090	939.8533336	0.113626906	0.105404906	0.1880152	0.468315554	ENSG00000044090	CUL7
ENSG00000044115	16895.20526	-0.047072473	0.060707804	0.422845357	0.713249932	ENSG00000044115	CTNNA1
ENSG00000044446	1560.446534	-0.095228275	0.091580856	0.211934373	0.502340495	ENSG00000044446	PHKA2
ENSG00000044459	579.7714464	0.379253074	0.184492713	0.004125859	0.036565179	ENSG00000044459	CNTLN
ENSG00000044524	10.67920053	0.010268939	0.161023524	0.712385381	NA	ENSG00000044524	EPHA3
ENSG00000044574	27946.1527	-0.351809393	0.062741056	3.52E-09	1.71E-07	ENSG00000044574	HSPA5
ENSG00000046604	9391.634897	0.103629763	0.068133842	0.092363669	0.307607618	ENSG00000046604	DSG2
ENSG00000046647	291.9496499	-0.05466762	0.126209022	0.512460258	0.77824381	ENSG00000046647	GEMIN8
ENSG00000046651	832.2468874	0.295154371	0.116439049	0.00209226	0.021983359	ENSG00000046651	OFD1
ENSG00000046653	2951.249437	-0.006593571	0.083074605	0.916852818	0.970915314	ENSG00000046653	GPM6B
ENSG00000046774	0	NA	NA	NA	NA	ENSG00000046774	MAGEC2
ENSG00000046889	1716.059712	-0.01640419	0.080434447	0.816555459	0.932472547	ENSG00000046889	PREX2
ENSG00000047056	685.7331969	-0.021244226	0.100744317	0.788391425	0.918426426	ENSG00000047056	WDR37
ENSG00000047188	1793.087274	0.235099158	0.093685985	0.003727451	0.033968861	ENSG00000047188	YTHDC2
ENSG00000047230	1644.377502	-0.073695459	0.08640329	0.318030393	0.619179393	ENSG00000047230	CTPS2
ENSG00000047249	954.4785019	0.010952958	0.090404805	0.887293523	0.959701856	ENSG00000047249	ATP6V1H
ENSG00000047315	6901.389293	-0.107844737	0.060318624	0.053428585	0.217441576	ENSG00000047315	POLR2B
ENSG00000047346	145.4202653	0.52770274	0.378415008	0.006763219	0.052707166	ENSG00000047346	FAM214A
ENSG00000047365	55.26737006	0.001208167	0.152837541	0.984497124	0.994948482	ENSG00000047365	ARAP2
ENSG00000047410	8410.049028	0.361387609	0.063392687	2.11E-09	1.08E-07	ENSG00000047410	TPR
ENSG00000047457	67.13059547	0.065511871	0.165319949	0.300499303	0.602341422	ENSG00000047457	CP
ENSG00000047578	694.5990114	-0.01887835	0.104753278	0.814014737	0.931027392	ENSG00000047578	KATNIP
ENSG00000047579	330.111732	0.000457231	0.120590574	0.995764223	0.998215912	ENSG00000047579	DTNBP1
ENSG00000047597	80.06213623	0.025141889	0.149628333	0.693822526	0.875580156	ENSG00000047597	XK
ENSG00000047617	139.9812064	-0.022764557	0.141266406	0.751240078	0.90457	ENSG00000047617	ANO2
ENSG00000047621	541.488757	0.105427056	0.121689346	0.230261695	0.525903824	ENSG00000047621	C12orf4
ENSG00000047634	41.48782352	0.001102996	0.154768926	0.98310035	0.994846332	ENSG00000047634	SCML1
ENSG00000047644	3594.135678	0.15127561	0.066212641	0.013270749	0.086059502	ENSG00000047644	WWC3
ENSG00000047648	15.34029637	0.014734346	0.160416624	0.657393526	NA	ENSG00000047648	ARHGAP6
ENSG00000047662	58.8260091	-0.107387786	0.193392821	0.119940293	0.360721588	ENSG00000047662	FAM184B
ENSG00000047849	11432.35599	-0.249600289	0.06037497	1.02E-05	0.000246716	ENSG00000047849	MAP4
ENSG00000047932	1015.979922	0.152466058	0.143330755	0.113284984	0.348269066	ENSG00000047932	GOPC
ENSG00000047936	0.113446732	0.002532135	0.162972968	0.79409032	NA	ENSG00000047936	ROS1
ENSG00000048028	4671.927586	0.072924649	0.06083413	0.194765056	0.479111955	ENSG00000048028	USP28
ENSG00000048052	311.8433722	0.015538675	0.120567112	0.851462024	0.94558677	ENSG00000048052	HDAC9
ENSG00000048140	2589.525305	-0.129416758	0.070467373	0.041375093	0.185899373	ENSG00000048140	TSPAN17
ENSG00000048162	2727.621141	-0.257795834	0.084975015	0.000624398	0.008559046	ENSG00000048162	NOP16
ENSG00000048342	658.6812846	0.071676085	0.114250331	0.396309832	0.692024405	ENSG00000048342	CC2D2A
ENSG00000048392	3284.271877	1.243669051	0.121511925	8.92E-26	2.54E-23	ENSG00000048392	RRM2B
ENSG00000048405	92.01502819	0.049866041	0.155285063	0.452856707	0.736661683	ENSG00000048405	ZNF800
ENSG00000048462	0	NA	NA	NA	NA	ENSG00000048462	TNFRSF17
ENSG00000048471	454.7691742	-0.078911728	0.119903204	0.355053854	0.656939461	ENSG00000048471	SNX29
ENSG00000048540	151.6946122	-0.009143488	0.14519574	0.889085399	0.960448162	ENSG00000048540	LMO3
ENSG00000048544	1451.668268	0.060511986	0.087773439	0.415040185	0.706741606	ENSG00000048544	MRPS10
ENSG00000048545	313.0291215	-0.00248975	0.120243517	0.974596463	0.991998164	ENSG00000048545	GUCA1A
ENSG00000048649	3352.819982	0.302726544	0.075103204	8.49E-06	0.000210033	ENSG00000048649	RSF1
ENSG00000048707	2466.786002	0.00731811	0.067315446	0.905686331	0.967368356	ENSG00000048707	VPS13D
ENSG00000048740	1837.58108	0.943560764	0.090172572	8.48E-27	2.51E-24	ENSG00000048740	CELF2
ENSG00000048828	3738.535215	0.055146191	0.06959271	0.382001461	0.681269046	ENSG00000048828	FAM120A
ENSG00000048991	2743.101067	0.116634324	0.073227526	0.074154078	0.268790393	ENSG00000048991	R3HDM1
ENSG00000049089	165.4619017	0.046046238	0.144240723	0.541532444	0.796030284	ENSG00000049089	COL9A2
ENSG00000049130	724.632757	1.757024805	0.197761099	3.73E-20	7.00E-18	ENSG00000049130	KITLG
ENSG00000049167	534.7221776	0.082921583	0.117005548	0.332141003	0.63373002	ENSG00000049167	ERCC8
ENSG00000049192	25.87213752	0.062411776	0.173336862	0.172937377	NA	ENSG00000049192	ADAMTS6
ENSG00000049239	292.2961939	-0.301002645	0.222154941	0.019948604	0.113779221	ENSG00000049239	H6PD
ENSG00000049245	1372.796367	-0.013879949	0.10546129	0.862368911	0.949371311	ENSG00000049245	VAMP3
ENSG00000049246	487.9737335	-0.559993776	0.152991881	1.96E-05	0.000437587	ENSG00000049246	PER3
ENSG00000049247	0.263080988	-0.000371228	0.162978217	0.997507406	NA	ENSG00000049247	UTS2
ENSG00000049249	0.397340944	-0.002665525	0.16298621	0.763882762	NA	ENSG00000049249	TNFRSF9
ENSG00000049283	173.8971363	0.333703245	0.314136204	0.019471256	0.11204857	ENSG00000049283	EPN3
ENSG00000049319	5.455912264	-0.009636205	0.162549706	0.566738235	NA	ENSG00000049319	NA
ENSG00000049323	2221.059363	-0.175864799	0.083990416	0.016011036	0.098159508	ENSG00000049323	LTBP1
ENSG00000049449	5288.172212	-0.121964788	0.073140048	0.061225249	0.237869886	ENSG00000049449	RCN1
ENSG00000049540	226.6922241	-0.073023677	0.142323488	0.378627284	0.678169841	ENSG00000049540	ELN
ENSG00000049541	3698.133896	-0.141852952	0.072368061	0.028633835	0.145979321	ENSG00000049541	RFC2
ENSG00000049618	4651.549502	0.085951165	0.061667531	0.131075124	0.38211119	ENSG00000049618	ARID1B
ENSG00000049656	4759.933528	-0.109219762	0.063502108	0.061033993	0.23731349	ENSG00000049656	CLPTM1L
ENSG00000049759	3392.006612	-0.047346486	0.065931732	0.43137842	0.72035354	ENSG00000049759	NEDD4L
ENSG00000049768	35.12007631	0.050590259	0.167326519	0.263429309	0.563518912	ENSG00000049768	FOXP3
ENSG00000049769	278.9504538	0.215992736	0.195678472	0.051760976	0.213469006	ENSG00000049769	PPP1R3F
ENSG00000049860	1542.205203	0.157630877	0.095827652	0.049616937	0.20798864	ENSG00000049860	HEXB
ENSG00000049883	396.1750091	0.098076869	0.126668351	0.271111249	0.57226873	ENSG00000049883	PTCD2
ENSG00000050030	30.50620083	0.002596944	0.15730956	0.952355502	NA	ENSG00000050030	NEXMIF
ENSG00000050130	1033.276266	0.00935344	0.100891877	0.907373403	0.967870501	ENSG00000050130	JKAMP
ENSG00000050165	1178.004162	0.077869491	0.094480114	0.321376302	0.623006854	ENSG00000050165	DKK3
ENSG00000050327	1415.291054	-0.051830863	0.081632673	0.474990335	0.751821413	ENSG00000050327	ARHGEF5
ENSG00000050344	5260.764068	-0.028067485	0.069753885	0.653926751	0.858524686	ENSG00000050344	NFE2L3
ENSG00000050393	1928.12132	0.052259473	0.082312625	0.462193226	0.744067417	ENSG00000050393	MCUR1
ENSG00000050405	1945.223127	-0.206769948	0.087002026	0.006204361	0.049614797	ENSG00000050405	LIMA1
ENSG00000050426	913.6350026	-0.116423601	0.109468382	0.168687348	0.440227038	ENSG00000050426	LETMD1
ENSG00000050438	463.3505022	0.062825035	0.117547266	0.455810972	0.738810653	ENSG00000050438	SLC4A8
ENSG00000050555	771.155537	-0.03160398	0.104818253	0.695910587	0.877243988	ENSG00000050555	LAMC3
ENSG00000050628	9.78104427	-0.005831378	0.160682083	0.829522923	NA	ENSG00000050628	PTGER3
ENSG00000050730	0.440711766	-0.001623856	0.162907083	0.800551623	NA	ENSG00000050730	TNIP3
ENSG00000050748	1742.945355	0.100344498	0.088741031	0.181080898	0.457503282	ENSG00000050748	MAPK9
ENSG00000050767	211.5331486	-0.068387832	0.153347723	0.370961401	0.671090372	ENSG00000050767	COL23A1
ENSG00000050820	6335.424999	-0.006274933	0.062373344	0.912701727	0.969159898	ENSG00000050820	BCAR1
ENSG00000051009	1066.758176	-0.027191938	0.094679198	0.723133192	0.8919437	ENSG00000051009	FAM160A2
ENSG00000051108	701.0767311	-0.51485084	0.133941173	1.05E-05	0.00025443	ENSG00000051108	HERPUD1
ENSG00000051128	1045.481053	0.294154898	0.123366354	0.00315929	0.030009204	ENSG00000051128	HOMER3
ENSG00000051180	1270.020345	-0.253319699	0.097453655	0.002366467	0.024092743	ENSG00000051180	RAD51
ENSG00000051341	1648.815475	0.229930861	0.094191731	0.004026328	0.035941039	ENSG00000051341	POLQ
ENSG00000051382	1181.401054	0.050552407	0.09598383	0.51754429	0.780619095	ENSG00000051382	PIK3CB
ENSG00000051523	2721.115193	0.01910606	0.068277326	0.758366012	0.907182001	ENSG00000051523	CYBA
ENSG00000051596	3628.79354	-0.060987804	0.06481115	0.30370595	0.605206398	ENSG00000051596	THOC3
ENSG00000051620	1139.527405	-0.008885209	0.100489269	0.90978495	0.968140572	ENSG00000051620	HEBP2
ENSG00000051825	939.6605711	0.235843653	0.115219766	0.010208652	0.071119796	ENSG00000051825	MPHOSPH9
ENSG00000052126	2591.664174	0.126510335	0.076400473	0.061364996	0.238338582	ENSG00000052126	PLEKHA5
ENSG00000052344	2636.747032	-0.220243595	0.075023513	0.001130211	0.013688564	ENSG00000052344	PRSS8
ENSG00000052723	1491.006969	0.191926186	0.116620077	0.0349522	0.166266997	ENSG00000052723	SIKE1
ENSG00000052749	5050.455572	-0.036899327	0.071365405	0.5170998	0.780442537	ENSG00000052749	RRP12
ENSG00000052795	579.0824716	-0.062722523	0.111826878	0.451269065	0.735512899	ENSG00000052795	FNIP2
ENSG00000052802	1797.894422	0.003503629	0.154194294	0.945273575	0.980749463	ENSG00000052802	MSMO1
ENSG00000052841	2242.323097	0.075480373	0.083721468	0.296913805	0.598723026	ENSG00000052841	TTC17
ENSG00000052850	0.230626743	0.002978252	0.162989946	0.713297955	NA	ENSG00000052850	ALX4
ENSG00000053108	132.0343	-0.005522591	0.143458993	0.935798221	0.978996573	ENSG00000053108	FSTL4
ENSG00000053254	6767.034411	0.072818424	0.067418914	0.235362264	0.532026683	ENSG00000053254	FOXN3
ENSG00000053328	0.699150994	0.004736602	0.163028297	0.510622648	NA	ENSG00000053328	METTL24
ENSG00000053371	830.3436934	-0.058575312	0.101761608	0.457210665	0.73954265	ENSG00000053371	AKR7A2
ENSG00000053372	4702.245564	-0.175684702	0.067815342	0.003931465	0.035262032	ENSG00000053372	MRTO4
ENSG00000053438	0.742322901	-0.004246349	0.162913043	0.602902332	NA	ENSG00000053438	NNAT
ENSG00000053501	314.8202489	-0.112645713	0.138578675	0.213524069	0.50470564	ENSG00000053501	USE1
ENSG00000053524	114.6525376	0.068851002	0.15384577	0.368851832	0.669325396	ENSG00000053524	MCF2L2
ENSG00000053702	6.124460983	0.000432818	0.161855218	0.984945652	NA	ENSG00000053702	NRIP2
ENSG00000053747	92.63716344	0.062792135	0.156688471	0.379066345	0.678605874	ENSG00000053747	LAMA3
ENSG00000053770	1062.509409	0.152009577	0.127165234	0.101071506	0.325690494	ENSG00000053770	AP5M1
ENSG00000053900	1238.673315	0.101189675	0.121459568	0.247829605	0.547070448	ENSG00000053900	ANAPC4
ENSG00000053918	55.05455779	-0.041953528	0.157977153	0.465235678	0.746153236	ENSG00000053918	KCNQ1
ENSG00000054116	1222.238528	-0.065955613	0.087403678	0.370949795	0.671090372	ENSG00000054116	TRAPPC3
ENSG00000054118	9849.544268	-0.11167781	0.057506184	0.03840268	0.176780082	ENSG00000054118	THRAP3
ENSG00000054148	2643.676872	0.471950626	0.084295417	2.77E-09	1.36E-07	ENSG00000054148	PHPT1
ENSG00000054179	25.1458429	0.058151785	0.171889342	0.177403003	NA	ENSG00000054179	ENTPD2
ENSG00000054219	99.56655058	-0.11428304	0.18972216	0.141438617	0.397881888	ENSG00000054219	LY75
ENSG00000054267	1337.454808	0.290167786	0.101610112	0.000884958	0.011311719	ENSG00000054267	ARID4B
ENSG00000054277	368.4193573	0.009345741	0.123374424	0.908890132	0.967976105	ENSG00000054277	OPN3
ENSG00000054282	209.2207506	0.053483237	0.13399804	0.512136833	0.778014198	ENSG00000054282	SDCCAG8
ENSG00000054356	293.9840308	0.018247469	0.122328981	0.822797957	0.934634531	ENSG00000054356	PTPRN
ENSG00000054392	31.94839768	0.069329024	0.178293956	0.116489792	0.354008559	ENSG00000054392	HHAT
ENSG00000054523	5678.616814	-0.062998325	0.058589444	0.25046097	0.550397547	ENSG00000054523	KIF1B
ENSG00000054598	4.621681054	0.011463278	0.162476002	0.544174138	NA	ENSG00000054598	FOXC1
ENSG00000054611	935.9838353	-0.153731183	0.117735786	0.087132873	0.296676221	ENSG00000054611	TBC1D22A
ENSG00000054654	3924.922904	0.233158201	0.066710802	0.00015214	0.002574803	ENSG00000054654	SYNE2
ENSG00000054690	1289.77886	0.028955985	0.083563622	0.688400436	0.873196193	ENSG00000054690	PLEKHH1
ENSG00000054793	982.6432247	-0.064677495	0.101850134	0.420524678	0.711177206	ENSG00000054793	ATP9A
ENSG00000054796	0	NA	NA	NA	NA	ENSG00000054796	SPO11
ENSG00000054803	4.903352233	0.036143378	0.168501858	0.008418132	NA	ENSG00000054803	CBLN4
ENSG00000054938	15.67149777	-0.026767467	0.162394955	0.432160061	NA	ENSG00000054938	CHRDL2
ENSG00000054965	2097.982709	0.131126752	0.078980609	0.058814228	0.232433879	ENSG00000054965	FAM168A
ENSG00000054967	453.7349206	0.008714061	0.10873089	0.915386733	0.970257555	ENSG00000054967	RELT
ENSG00000054983	406.3023777	0.045242361	0.118419318	0.586232105	0.823060011	ENSG00000054983	GALC
ENSG00000055044	5631.710576	0.097372079	0.067453577	0.110718176	0.34377216	ENSG00000055044	NOP58
ENSG00000055070	6535.852931	-0.028128058	0.069596079	0.654100776	0.858652134	ENSG00000055070	SZRD1
ENSG00000055118	323.036896	-0.381247835	0.185385876	0.004052094	0.03610579	ENSG00000055118	KCNH2
ENSG00000055130	4868.907911	-0.062985117	0.057787427	0.242974175	0.541076511	ENSG00000055130	CUL1
ENSG00000055147	418.8715022	0.114423434	0.131307585	0.203580138	0.491631436	ENSG00000055147	FAM114A2
ENSG00000055163	4872.908874	0.854800634	0.106889412	8.28E-17	1.14E-14	ENSG00000055163	CYFIP2
ENSG00000055208	3075.079951	0.203712716	0.076718763	0.003048549	0.029169573	ENSG00000055208	TAB2
ENSG00000055211	484.9130656	0.005006304	0.113750205	0.952139264	0.98332866	ENSG00000055211	GINM1
ENSG00000055332	2130.827955	0.404950535	0.11245606	3.94E-05	0.000795586	ENSG00000055332	EIF2AK2
ENSG00000055483	3488.200764	0.01115597	0.071852641	0.849846065	0.945138021	ENSG00000055483	USP36
ENSG00000055609	2018.184733	0.104516813	0.078209053	0.128196382	0.37688343	ENSG00000055609	KMT2C
ENSG00000055732	129.7065418	1.249684536	0.285045041	5.81E-07	1.91E-05	ENSG00000055732	MCOLN3
ENSG00000055813	2.527975607	0.009447966	0.162764037	0.511976685	NA	ENSG00000055813	CCDC85A
ENSG00000055917	3638.251025	0.017566537	0.064180963	0.7662551	0.909586483	ENSG00000055917	PUM2
ENSG00000055950	1733.915413	-0.142246657	0.080466134	0.042967505	0.190608828	ENSG00000055950	MRPL43
ENSG00000055955	9.543521363	0.021550019	0.162874696	0.41949556	NA	ENSG00000055955	ITIH4
ENSG00000055957	0.327265033	-0.003033145	0.163003655	0.615211982	NA	ENSG00000055957	ITIH1
ENSG00000056050	473.6042042	0.070451738	0.131519888	0.405570331	0.699731543	ENSG00000056050	HPF1
ENSG00000056097	4618.409672	0.076927182	0.065797616	0.196686618	0.481497159	ENSG00000056097	ZFR
ENSG00000056277	374.4358919	-0.048749762	0.132742722	0.549099058	0.800290139	ENSG00000056277	ZNF280C
ENSG00000056291	15.29833441	0.007749491	0.159314701	0.826440136	NA	ENSG00000056291	NPFFR2
ENSG00000056487	705.80285	-0.273544164	0.135181746	0.008386719	0.061582952	ENSG00000056487	PHF21B
ENSG00000056558	239.4330475	-0.064563642	0.139551687	0.43044278	0.720048304	ENSG00000056558	TRAF1
ENSG00000056586	2013.699833	0.156869506	0.094364975	0.051191032	0.211714793	ENSG00000056586	RC3H2
ENSG00000056661	3188.637765	-0.001003404	0.081552586	0.987460649	0.995832178	ENSG00000056661	NA
ENSG00000056736	245.8413721	-0.095831474	0.147245455	0.270186625	0.571252384	ENSG00000056736	IL17RB
ENSG00000056972	615.9186198	-0.21165836	0.123730695	0.025590203	0.134697006	ENSG00000056972	TRAF3IP2
ENSG00000056998	2555.901092	-0.107864436	0.081343918	0.12337738	0.36807702	ENSG00000056998	GYG2
ENSG00000057019	2888.0117	0.168984279	0.081712092	0.019250446	0.111296571	ENSG00000057019	DCBLD2
ENSG00000057149	5.917087411	0.001897291	0.161711263	0.928212272	NA	ENSG00000057149	SERPINB3
ENSG00000057252	113.0738795	0.029412272	0.144076721	0.680517946	0.870353438	ENSG00000057252	SOAT1
ENSG00000057294	1702.252323	0.096940849	0.077327598	0.154343149	0.417346129	ENSG00000057294	PKP2
ENSG00000057468	4.511325375	0.020723395	0.164280018	0.183448433	NA	ENSG00000057468	MSH4
ENSG00000057593	9.974956423	-0.013345354	0.161527142	0.615838628	NA	ENSG00000057593	F7
ENSG00000057608	15382.86967	-0.206177115	0.067472396	0.0008887	0.011342598	ENSG00000057608	GDI2
ENSG00000057657	188.5035788	2.485877235	0.321587684	5.56E-16	7.30E-14	ENSG00000057657	PRDM1
ENSG00000057663	1328.507214	0.052852323	0.098627987	0.502533816	0.771742781	ENSG00000057663	ATG5
ENSG00000057704	129.8827542	-0.036675144	0.144855397	0.610421389	0.83503839	ENSG00000057704	TMCC3
ENSG00000057757	2500.392319	-0.042364505	0.073642006	0.51774015	0.780619095	ENSG00000057757	PITHD1
ENSG00000057935	4873.141411	0.03513332	0.064327308	0.552139294	0.802343868	ENSG00000057935	MTA3
ENSG00000058056	1701.595942	0.056991601	0.087470062	0.442187259	0.728198578	ENSG00000058056	USP13
ENSG00000058063	570.2388747	0.336556319	0.170692664	0.006169288	0.049462537	ENSG00000058063	ATP11B
ENSG00000058085	1056.271378	0.074055698	0.104540217	0.370822221	0.671090372	ENSG00000058085	LAMC2
ENSG00000058091	1081.149036	-0.079203376	0.088717029	0.280137847	0.582479149	ENSG00000058091	CDK14
ENSG00000058262	14649.37613	0.090368436	0.05385368	0.07463161	0.269709797	ENSG00000058262	SEC61A1
ENSG00000058272	3133.346374	0.267773176	0.078495929	0.000163827	0.002727623	ENSG00000058272	PPP1R12A
ENSG00000058335	14.4681115	0.053935773	0.173347526	0.084577579	NA	ENSG00000058335	RASGRF1
ENSG00000058404	4.393791643	0.01830193	0.163701062	0.271845697	NA	ENSG00000058404	CAMK2B
ENSG00000058453	2663.651952	0.12601197	0.07923711	0.069979405	0.260018764	ENSG00000058453	CROCC
ENSG00000058600	3519.757698	-0.122555073	0.070845287	0.055662086	0.223964347	ENSG00000058600	POLR3E
ENSG00000058668	1044.335154	-0.028022483	0.086326224	0.702402911	0.880616332	ENSG00000058668	ATP2B4
ENSG00000058673	4133.676873	0.12619197	0.066400495	0.038863944	0.178073718	ENSG00000058673	ZC3H11A
ENSG00000058729	1351.801083	0.192275951	0.125907892	0.042314808	0.188691189	ENSG00000058729	RIOK2
ENSG00000058799	998.4843309	-0.011200032	0.093682903	0.878798452	0.955616261	ENSG00000058799	YIPF1
ENSG00000058804	4238.187035	0.083688575	0.105979795	0.306910857	0.608600695	ENSG00000058804	NDC1
ENSG00000058866	8.083922449	0.019762482	0.163053713	0.402417552	NA	ENSG00000058866	DGKG
ENSG00000059122	1336.097733	0.254140114	0.098658626	0.002527507	0.025408817	ENSG00000059122	FLYWCH1
ENSG00000059145	1260.090876	-0.087815274	0.0846302	0.232164636	0.527858474	ENSG00000059145	UNKL
ENSG00000059377	14.61450239	-0.027089969	0.163166271	0.385561747	NA	ENSG00000059377	TBXAS1
ENSG00000059378	241.5818667	0.078073449	0.140891596	0.355321637	0.656939461	ENSG00000059378	PARP12
ENSG00000059573	6367.745309	-0.15377668	0.059618763	0.005679695	0.046601173	ENSG00000059573	ALDH18A1
ENSG00000059588	1319.204289	0.183168519	0.121553867	0.047759389	0.202720889	ENSG00000059588	TARBP1
ENSG00000059691	1108.519831	-0.043701852	0.090094358	0.560324069	0.807664558	ENSG00000059691	GATB
ENSG00000059728	144.6042707	0.253890046	0.291164688	0.035130247	0.167006739	ENSG00000059728	MXD1
ENSG00000059758	594.3009465	0.083697694	0.110412888	0.317728316	0.618856407	ENSG00000059758	CDK17
ENSG00000059769	428.0627148	0.034233158	0.118319116	0.68105886	0.870669502	ENSG00000059769	DNAJC25
ENSG00000059804	24332.90493	-0.065798637	0.065896097	0.289775045	0.592015251	ENSG00000059804	SLC2A3
ENSG00000059915	124.0191269	-0.023274339	0.143109509	0.740984855	0.900444319	ENSG00000059915	PSD
ENSG00000060069	2639.752164	-0.050017785	0.070845867	0.429471795	0.719574069	ENSG00000060069	CTDP1
ENSG00000060138	14175.48775	0.214949611	0.073635642	0.001322814	0.015434218	ENSG00000060138	YBX3
ENSG00000060140	62.66920587	-0.05914477	0.161976271	0.347500075	0.650404966	ENSG00000060140	STYK1
ENSG00000060237	9880.929593	-0.017284511	0.052951029	0.728899186	0.894552604	ENSG00000060237	WNK1
ENSG00000060303	0.157194392	-0.002582932	0.162982616	0.772838543	NA	ENSG00000060303	RPS17P5
ENSG00000060339	6774.226361	0.234019279	0.06417904	8.70E-05	0.001612183	ENSG00000060339	CCAR1
ENSG00000060491	1260.076929	-0.147677781	0.09790381	0.066781926	0.252313764	ENSG00000060491	OGFR
ENSG00000060558	31.43347417	0.029538348	0.160287118	0.501803169	0.771420205	ENSG00000060558	GNA15
ENSG00000060566	6.318586536	-0.007845361	0.162335034	0.647176082	NA	ENSG00000060566	CREB3L3
ENSG00000060642	291.7013175	0.036395297	0.12638001	0.658157885	0.860030909	ENSG00000060642	PIGV
ENSG00000060656	2343.192534	0.44899942	0.098023428	5.17E-07	1.72E-05	ENSG00000060656	PTPRU
ENSG00000060688	4084.776105	-0.106816457	0.079255138	0.122211454	0.366066167	ENSG00000060688	SNRNP40
ENSG00000060709	23.61277291	0.039437068	0.164540889	0.327752486	NA	ENSG00000060709	RIMBP2
ENSG00000060718	410.0658889	0.040468276	0.124793012	0.624693394	0.84342099	ENSG00000060718	COL11A1
ENSG00000060749	7320.895915	0.262261423	0.108171571	0.00359479	0.033085467	ENSG00000060749	QSER1
ENSG00000060762	266.104182	0.077858786	0.137339001	0.361772366	0.663376182	ENSG00000060762	MPC1
ENSG00000060971	1554.559123	-0.13732903	0.083378528	0.056789386	0.226508544	ENSG00000060971	ACAA1
ENSG00000060982	8887.724897	0.029098818	0.130104911	0.715228737	0.887998277	ENSG00000060982	BCAT1
ENSG00000061273	5288.083179	0.068504169	0.071158112	0.280448715	0.582682177	ENSG00000061273	HDAC7
ENSG00000061337	916.1029375	-0.083469116	0.095624258	0.283259388	0.585647775	ENSG00000061337	LZTS1
ENSG00000061455	3.857226863	-0.003071829	0.162059985	0.862390861	NA	ENSG00000061455	PRDM6
ENSG00000061492	0.510787676	-0.00062608	0.162884406	0.967929769	NA	ENSG00000061492	WNT8A
ENSG00000061656	11.43887049	-0.00984206	0.160493427	0.743618014	NA	ENSG00000061656	SPAG4
ENSG00000061676	5793.646729	0.159980043	0.106441477	0.059878717	0.234917351	ENSG00000061676	NCKAP1
ENSG00000061794	2181.080299	-0.032477681	0.079608925	0.630666162	0.846341086	ENSG00000061794	MRPS35
ENSG00000061918	40.78121975	-0.05175087	0.165116876	0.31396317	0.615710198	ENSG00000061918	GUCY1B1
ENSG00000061936	2884.833482	0.009274989	0.07644504	0.875537752	0.954300729	ENSG00000061936	SFSWAP
ENSG00000061938	1352.657947	0.072673421	0.092360517	0.342596665	0.644811049	ENSG00000061938	TNK2
ENSG00000061987	1038.526657	0.260137697	0.140691423	0.013311252	0.086284398	ENSG00000061987	MON2
ENSG00000062038	7515.309653	-0.057111213	0.063954665	0.356012007	0.65759378	ENSG00000062038	CDH3
ENSG00000062096	0	NA	NA	NA	NA	ENSG00000062096	ARSF
ENSG00000062194	3155.117754	0.191631992	0.112950622	0.0319347	0.157736127	ENSG00000062194	GPBP1
ENSG00000062282	114.299612	-0.105065703	0.171963863	0.20040502	0.487299243	ENSG00000062282	DGAT2
ENSG00000062370	224.9575756	0.302129325	0.235919877	0.021211378	0.118384258	ENSG00000062370	ZNF112
ENSG00000062485	7219.028296	-0.218602216	0.060042824	9.32E-05	0.001709478	ENSG00000062485	CS
ENSG00000062524	4.135428124	-0.003537299	0.16203439	0.843387893	NA	ENSG00000062524	LTK
ENSG00000062582	2274.986886	-0.099915512	0.083279426	0.163103711	0.430124718	ENSG00000062582	MRPS24
ENSG00000062598	1431.509774	-0.020269865	0.087926396	0.783290824	0.916881542	ENSG00000062598	ELMO2
ENSG00000062650	3614.264836	0.0897198	0.06819619	0.146866949	0.405038981	ENSG00000062650	WAPL
ENSG00000062716	2301.632983	-0.056346615	0.073998227	0.391158887	0.687812078	ENSG00000062716	VMP1
ENSG00000062725	582.3054446	0.242004872	0.151724624	0.023754627	0.127905547	ENSG00000062725	APPBP2
ENSG00000062822	5328.65622	-0.109478621	0.062391041	0.055745099	0.224159457	ENSG00000062822	POLD1
ENSG00000063015	152.4734353	-0.243506424	0.256214139	0.039250264	0.179509385	ENSG00000063015	SEZ6
ENSG00000063046	26941.15263	-0.349272697	0.054401444	2.39E-11	1.69E-09	ENSG00000063046	EIF4B
ENSG00000063127	7.043627356	0.003079999	0.161281385	0.900539059	NA	ENSG00000063127	SLC6A16
ENSG00000063169	1660.578835	0.062475616	0.08667276	0.396161478	0.691846881	ENSG00000063169	BICRA
ENSG00000063176	2147.45894	0.011236583	0.076402374	0.868851712	0.951612804	ENSG00000063176	SPHK2
ENSG00000063177	27094.2242	-0.123575483	0.065633952	0.038864247	0.178073718	ENSG00000063177	RPL18
ENSG00000063180	1707.25423	-0.027234096	0.086173158	0.70624809	0.883230015	ENSG00000063180	CA11
ENSG00000063241	2245.887167	-0.194751449	0.077701046	0.004920852	0.041802033	ENSG00000063241	ISOC2
ENSG00000063244	16206.53517	-0.134415317	0.052078527	0.005748916	0.047038897	ENSG00000063244	U2AF2
ENSG00000063245	8855.415935	0.029557819	0.061494266	0.610430586	0.83503839	ENSG00000063245	EPN1
ENSG00000063322	2685.875922	-0.058627022	0.070094921	0.352853815	0.654965281	ENSG00000063322	MED29
ENSG00000063438	47.73948585	0.082343346	0.182979871	0.125956247	0.372592146	ENSG00000063438	AHRR
ENSG00000063515	1.515814727	-0.001793703	0.162674042	0.861456106	NA	ENSG00000063515	GSC2
ENSG00000063587	903.2940762	-0.020049049	0.09366022	0.79224176	0.92023504	ENSG00000063587	ZNF275
ENSG00000063601	1353.551502	-0.091059897	0.095329981	0.242111889	0.540303308	ENSG00000063601	MTMR1
ENSG00000063660	2686.155171	0.228237656	0.123599832	0.017333247	0.10356783	ENSG00000063660	GPC1
ENSG00000063761	492.8578586	-0.01706985	0.105579999	0.831084301	0.93763755	ENSG00000063761	ADCK1
ENSG00000063854	535.5424683	0.141866259	0.131511601	0.125627569	0.371812117	ENSG00000063854	HAGH
ENSG00000063978	4439.058913	-0.155066676	0.066282848	0.010487191	0.072616389	ENSG00000063978	RNF4
ENSG00000064012	162.7628504	0.032087946	0.140098077	0.669884479	0.866097916	ENSG00000064012	CASP8
ENSG00000064042	331.2422146	0.141867068	0.146118422	0.135542704	0.388711397	ENSG00000064042	LIMCH1
ENSG00000064102	1648.335053	-0.009464619	0.086365347	0.90065251	0.965423557	ENSG00000064102	INTS13
ENSG00000064115	4678.727366	0.89838943	0.08172391	2.58E-29	9.81E-27	ENSG00000064115	TM7SF3
ENSG00000064195	5.957490386	0.004549958	0.161874314	0.815894323	NA	ENSG00000064195	DLX3
ENSG00000064199	156.8505043	-0.034651282	0.139501378	0.646923824	0.854727919	ENSG00000064199	SPA17
ENSG00000064201	0	NA	NA	NA	NA	ENSG00000064201	TSPAN32
ENSG00000064205	0	NA	NA	NA	NA	ENSG00000064205	CCN5
ENSG00000064218	0.559376011	-0.001901724	0.162897819	0.795783126	NA	ENSG00000064218	DMRT3
ENSG00000064225	66.41993819	0.050226332	0.159038711	0.412938834	0.705563399	ENSG00000064225	ST3GAL6
ENSG00000064270	82.50274723	-0.207127351	0.29584302	0.039738051	0.180881809	ENSG00000064270	ATP2C2
ENSG00000064300	1098.9047	0.732708152	0.427610419	0.00292476	0.028252344	ENSG00000064300	NGFR
ENSG00000064309	732.998085	-0.192880796	0.121881285	0.038068253	0.176114698	ENSG00000064309	CDON
ENSG00000064313	1587.885287	0.154072954	0.085442397	0.036679486	0.172010413	ENSG00000064313	TAF2
ENSG00000064393	2682.084763	0.017834127	0.083811931	0.78850251	0.918483625	ENSG00000064393	HIPK2
ENSG00000064419	6309.121245	-0.124769905	0.060705366	0.024589723	0.13069244	ENSG00000064419	TNPO3
ENSG00000064489	177.6548087	-0.17909976	0.229114077	0.069684005	0.259376436	ENSG00000064489	BORCS8-MEF2B
ENSG00000064490	1299.938833	-0.123538561	0.090955971	0.105925183	0.334999925	ENSG00000064490	RFXANK
ENSG00000064545	998.9661194	-0.1446819	0.112083027	0.095418076	0.313889573	ENSG00000064545	TMEM161A
ENSG00000064547	1221.33084	-0.168067666	0.097378881	0.037261241	0.17390144	ENSG00000064547	LPAR2
ENSG00000064601	1737.176385	-0.062906882	0.082646391	0.379093806	0.678605874	ENSG00000064601	CTSA
ENSG00000064607	4694.211349	0.082012628	0.059157587	0.136335633	0.389703205	ENSG00000064607	SUGP2
ENSG00000064651	556.1744514	0.049882429	0.11742912	0.55072715	0.801317014	ENSG00000064651	SLC12A2
ENSG00000064652	438.4946268	-0.027555432	0.112549837	0.799605078	0.924250466	ENSG00000064652	SNX24
ENSG00000064655	61.76316969	-0.083854999	0.17549263	0.201865181	0.489084084	ENSG00000064655	EYA2
ENSG00000064666	27726.763	-0.102443712	0.060352711	0.06416197	0.245799398	ENSG00000064666	CNN2
ENSG00000064687	445.1277777	0.571814519	0.165743401	4.10E-05	0.000824209	ENSG00000064687	ABCA7
ENSG00000064692	94.11819682	-0.085721948	0.167722533	0.248238469	0.547625076	ENSG00000064692	SNCAIP
ENSG00000064703	1892.30323	-0.022137666	0.087334043	0.764209923	0.90861451	ENSG00000064703	DDX20
ENSG00000064726	1700.293686	0.100871352	0.09101581	0.188620396	0.469349626	ENSG00000064726	BTBD1
ENSG00000064763	807.7046488	0.061127168	0.095832264	0.436593883	0.724162756	ENSG00000064763	FAR2
ENSG00000064787	4.610566657	0.001888123	0.161908573	0.923179775	NA	ENSG00000064787	BCAS1
ENSG00000064835	0	NA	NA	NA	NA	ENSG00000064835	POU1F1
ENSG00000064886	1.427113412	0.001306378	0.162543067	0.91665891	NA	ENSG00000064886	CHI3L2
ENSG00000064932	1863.743208	-0.006242366	0.075252208	0.92468891	0.974879615	ENSG00000064932	SBNO2
ENSG00000064933	1153.408232	0.377031022	0.174682329	0.003334778	0.031334645	ENSG00000064933	PMS1
ENSG00000064961	2422.461911	-0.019788104	0.079267651	0.772577963	0.912626368	ENSG00000064961	HMG20B
ENSG00000064989	23.93553471	-0.052388518	0.170110341	0.18966381	NA	ENSG00000064989	CALCRL
ENSG00000064995	1939.051648	-0.045805147	0.076253288	0.495204221	0.766466649	ENSG00000064995	TAF11
ENSG00000064999	2634.776583	-0.085903663	0.074115171	0.193163485	0.475938896	ENSG00000064999	ANKS1A
ENSG00000065000	11088.31549	-0.031634886	0.064564041	0.5748442	0.816314314	ENSG00000065000	AP3D1
ENSG00000065029	947.6160332	0.045549668	0.103056942	0.580717714	0.819999532	ENSG00000065029	ZNF76
ENSG00000065054	373.3973104	0.045283548	0.122402641	0.585651648	0.822949262	ENSG00000065054	SLC9A3R2
ENSG00000065057	1685.916838	-0.120428658	0.082604421	0.091692449	0.30613507	ENSG00000065057	NTHL1
ENSG00000065060	1772.542317	-0.172081107	0.092279892	0.027488216	0.141964018	ENSG00000065060	UHRF1BP1
ENSG00000065135	3574.845122	0.078778498	0.083177908	0.274182428	0.575227979	ENSG00000065135	GNAI3
ENSG00000065150	24000.0513	-0.14898256	0.050898812	0.001892445	0.02046879	ENSG00000065150	IPO5
ENSG00000065154	2553.15018	-0.382116552	0.082982261	6.40E-07	2.08E-05	ENSG00000065154	OAT
ENSG00000065183	4489.619672	-0.184367298	0.07127811	0.004500439	0.039072275	ENSG00000065183	WDR3
ENSG00000065243	1392.807126	0.257923298	0.123155067	0.008186646	0.060503603	ENSG00000065243	PKN2
ENSG00000065268	4086.346676	-0.014295423	0.06152904	0.799297693	0.924250466	ENSG00000065268	WDR18
ENSG00000065308	2424.268799	0.033334845	0.071247732	0.603716528	0.831239639	ENSG00000065308	TRAM2
ENSG00000065320	385.733604	1.958232332	0.199178266	3.98E-24	1.05E-21	ENSG00000065320	NTN1
ENSG00000065325	0.170070641	-0.002617728	0.162984098	0.763888642	NA	ENSG00000065325	GLP2R
ENSG00000065328	2888.95974	-0.213481714	0.074909595	0.001414536	0.016311751	ENSG00000065328	MCM10
ENSG00000065357	663.3563888	1.148668831	0.177122812	4.69E-12	3.78E-10	ENSG00000065357	DGKA
ENSG00000065361	3234.307684	-0.132935765	0.076277328	0.048374552	0.204367659	ENSG00000065361	ERBB3
ENSG00000065371	1.072611647	0.005808898	0.162939285	0.494893963	NA	ENSG00000065371	ROPN1
ENSG00000065413	15.33680858	-0.018237015	0.161038274	0.574088323	NA	ENSG00000065413	ANKRD44
ENSG00000065427	11454.0366	-0.182202951	0.059808151	0.001064859	0.013029799	ENSG00000065427	KARS1
ENSG00000065457	796.3986201	0.069581739	0.097941876	0.379030973	0.678605874	ENSG00000065457	ADAT1
ENSG00000065485	860.8293228	-0.056381285	0.09663539	0.467036425	0.746838305	ENSG00000065485	PDIA5
ENSG00000065491	1096.017325	-0.098060248	0.102925924	0.228940697	0.52486012	ENSG00000065491	TBC1D22B
ENSG00000065518	4185.64444	-0.174469548	0.070826542	0.006404641	0.050496526	ENSG00000065518	NDUFB4
ENSG00000065526	4666.375982	0.065201586	0.070179769	0.304269325	0.605832543	ENSG00000065526	SPEN
ENSG00000065534	1017.812475	0.021300503	0.095266764	0.785067906	0.917516722	ENSG00000065534	MYLK
ENSG00000065548	3638.611236	0.146891907	0.079837967	0.035287546	0.167700723	ENSG00000065548	ZC3H15
ENSG00000065559	2028.913217	0.156977804	0.08284804	0.029575223	0.149249597	ENSG00000065559	MAP2K4
ENSG00000065600	537.1441939	-0.243497864	0.153141825	0.023480382	0.126846838	ENSG00000065600	PACC1
ENSG00000065609	22.39422088	1.415527074	0.957185863	0.003260089	NA	ENSG00000065609	SNAP91
ENSG00000065613	1228.311058	0.275498214	0.095292724	0.000843242	0.010893769	ENSG00000065613	SLK
ENSG00000065615	347.4417683	0.000992209	0.128049078	0.991624608	0.996466394	ENSG00000065615	CYB5R4
ENSG00000065618	117.1319948	0.132446731	0.191938837	0.129036723	0.378155644	ENSG00000065618	COL17A1
ENSG00000065621	374.4713557	-0.048168985	0.125758641	0.560444962	0.807690474	ENSG00000065621	GSTO2
ENSG00000065665	698.5115138	-0.030805374	0.100496681	0.69698679	0.877601917	ENSG00000065665	SEC61A2
ENSG00000065675	1153.878841	-0.061416144	0.089333446	0.411873303	0.70498442	ENSG00000065675	PRKCQ
ENSG00000065717	332.6189558	-0.102138855	0.137008838	0.251187787	0.550972844	ENSG00000065717	TLE2
ENSG00000065802	2007.900748	-0.098640156	0.075431275	0.138146898	0.392348043	ENSG00000065802	ASB1
ENSG00000065809	966.9436836	-0.117302944	0.117411345	0.179235043	0.454700372	ENSG00000065809	FAM107B
ENSG00000065833	298.7116955	0.020262962	0.122234411	0.804968813	0.927082916	ENSG00000065833	ME1
ENSG00000065882	3578.130667	-0.085785457	0.068047678	0.164382695	0.432420162	ENSG00000065882	TBC1D1
ENSG00000065883	2754.731206	0.108340203	0.069545237	0.0830868	0.286988392	ENSG00000065883	CDK13
ENSG00000065911	6124.512319	-0.462887939	0.080825133	1.35E-09	7.17E-08	ENSG00000065911	MTHFD2
ENSG00000065923	427.3500537	0.166632455	0.143476289	0.087466946	0.297130951	ENSG00000065923	SLC9A7
ENSG00000065970	622.1256092	-0.050900822	0.103228799	0.528632458	0.787465069	ENSG00000065970	FOXJ2
ENSG00000065978	62188.49057	-0.052892475	0.049162405	0.256587986	0.556435062	ENSG00000065978	YBX1
ENSG00000065989	388.4372116	1.312290812	0.187178784	1.21E-13	1.25E-11	ENSG00000065989	PDE4A
ENSG00000066027	1172.539476	0.101804332	0.122927482	0.246358567	0.545282711	ENSG00000066027	PPP2R5A
ENSG00000066032	201.2342334	-0.04103228	0.138264638	0.598047048	0.828986077	ENSG00000066032	CTNNA2
ENSG00000066044	6058.928257	-0.100453841	0.064940299	0.090568657	0.303905427	ENSG00000066044	ELAVL1
ENSG00000066056	488.7256037	-0.360095565	0.156438671	0.002575159	0.025748116	ENSG00000066056	TIE1
ENSG00000066084	2714.798587	0.114189797	0.071795484	0.07630879	0.273282962	ENSG00000066084	DIP2B
ENSG00000066117	9946.631467	-0.049600687	0.06294663	0.391708356	0.688288204	ENSG00000066117	SMARCD1
ENSG00000066135	6964.191086	-0.167239312	0.076461922	0.013967369	0.08913371	ENSG00000066135	KDM4A
ENSG00000066136	2257.999436	0.109630047	0.105307247	0.187937576	0.468279638	ENSG00000066136	NFYC
ENSG00000066185	5.859695343	0.0237398	0.164297048	0.24611273	NA	ENSG00000066185	ZMYND12
ENSG00000066230	3.419295784	-0.003757845	0.162147996	0.823704055	NA	ENSG00000066230	SLC9A3
ENSG00000066248	74.16633791	0.069927252	0.163764042	0.312457237	0.614546235	ENSG00000066248	NGEF
ENSG00000066279	2787.957861	0.179066099	0.270341272	0.047820125	0.202862472	ENSG00000066279	ASPM
ENSG00000066294	0	NA	NA	NA	NA	ENSG00000066294	CD84
ENSG00000066322	764.1972344	-0.152601721	0.113717339	0.081871037	0.284773122	ENSG00000066322	ELOVL1
ENSG00000066336	7.260728776	0.014483295	0.162530248	0.493331096	NA	ENSG00000066336	SPI1
ENSG00000066379	748.6245518	-0.134700382	0.107989654	0.111907006	0.345610259	ENSG00000066379	POLR1H
ENSG00000066382	195.5388035	-0.023476637	0.132151322	0.763924894	0.908421401	ENSG00000066382	MPPED2
ENSG00000066405	0.227270303	-0.000364218	0.162978362	0.99750811	NA	ENSG00000066405	CLDN18
ENSG00000066422	987.5285763	0.097561395	0.108709029	0.244677444	0.543409826	ENSG00000066422	ZBTB11
ENSG00000066427	521.292198	0.265518476	0.166560756	0.01954783	0.112326585	ENSG00000066427	ATXN3
ENSG00000066455	1421.982012	0.051524758	0.086107904	0.48254045	0.757590675	ENSG00000066455	GOLGA5
ENSG00000066468	3721.14633	0.018922077	0.061253729	0.740202494	0.900223289	ENSG00000066468	FGFR2
ENSG00000066557	1074.772525	0.09609741	0.181230961	0.174898207	0.449275226	ENSG00000066557	LRRC40
ENSG00000066583	941.2697092	-0.086384184	0.096427391	0.273344071	0.574363649	ENSG00000066583	ISOC1
ENSG00000066629	939.8020617	-0.141825266	0.098448546	0.078442523	0.277932489	ENSG00000066629	EML1
ENSG00000066651	598.7032172	0.063871473	0.106633515	0.436172604	0.723964941	ENSG00000066651	TRMT11
ENSG00000066654	2437.634662	0.198568924	0.109456464	0.024068849	0.128989752	ENSG00000066654	THUMPD1
ENSG00000066697	1031.22326	-0.036694541	0.091511106	0.627476309	0.844635161	ENSG00000066697	MSANTD3
ENSG00000066735	4701.371029	-0.166750418	0.071814511	0.009941782	0.069653582	ENSG00000066735	KIF26A
ENSG00000066739	1179.730553	0.179130164	0.100755232	0.031349182	0.155883279	ENSG00000066739	ATG2B
ENSG00000066777	5232.196143	0.355353402	0.077419852	7.60E-07	2.43E-05	ENSG00000066777	ARFGEF1
ENSG00000066813	0	NA	NA	NA	NA	ENSG00000066813	ACSM2B
ENSG00000066827	425.7630653	-0.043455247	0.111849215	0.59765026	0.828743186	ENSG00000066827	ZFAT
ENSG00000066855	596.3362794	-0.130595412	0.11934345	0.140208892	0.395962524	ENSG00000066855	MTFR1
ENSG00000066923	112.0889594	-0.095203976	0.174783788	0.2017552	0.489030033	ENSG00000066923	STAG3
ENSG00000066926	714.1381909	-0.086648649	0.11253775	0.304574496	0.605959303	ENSG00000066926	FECH
ENSG00000066933	1062.888781	0.157985883	0.107021157	0.063998879	0.245428413	ENSG00000066933	MYO9A
ENSG00000067048	4271.06214	0.15457514	0.086789285	0.038263104	0.176630118	ENSG00000067048	DDX3Y
ENSG00000067057	5772.220509	-0.401141049	0.059783993	2.76E-12	2.34E-10	ENSG00000067057	PFKP
ENSG00000067064	2029.47523	-0.228027545	0.113870834	0.012637385	0.082822104	ENSG00000067064	IDI1
ENSG00000067066	3.524656852	0.008645305	0.162451858	0.611318011	NA	ENSG00000067066	SP100
ENSG00000067082	676.1510072	-0.064180302	0.109078451	0.436787982	0.724162756	ENSG00000067082	KLF6
ENSG00000067113	826.4853615	0.08702498	0.112293771	0.303697347	0.605206398	ENSG00000067113	PLPP1
ENSG00000067141	4453.913338	0.029348619	0.05927013	0.597534425	0.828743186	ENSG00000067141	NEO1
ENSG00000067167	2099.51673	0.064336574	0.157679375	0.367171045	0.667829132	ENSG00000067167	TRAM1
ENSG00000067177	435.05723	-0.168793417	0.151243613	0.087942256	0.298403559	ENSG00000067177	PHKA1
ENSG00000067182	2101.884597	-0.126004406	0.083156353	0.07850919	0.277932489	ENSG00000067182	TNFRSF1A
ENSG00000067191	501.5005947	-0.237647969	0.136461106	0.019337469	0.111665102	ENSG00000067191	CACNB1
ENSG00000067208	196.3072513	0.16785567	0.183438902	0.096147415	0.3154774	ENSG00000067208	EVI5
ENSG00000067221	76.80227654	-0.037866655	0.151821882	0.557602178	0.806187701	ENSG00000067221	STOML1
ENSG00000067225	50389.62852	-0.145948271	0.067419199	0.01609439	0.098507506	ENSG00000067225	PKM
ENSG00000067248	2315.863683	0.152222792	0.098109526	0.058810578	0.232433879	ENSG00000067248	DHX29
ENSG00000067334	3708.977123	0.099885329	0.073328473	0.129054737	0.378155644	ENSG00000067334	DNTTIP2
ENSG00000067365	778.4215907	-0.032360829	0.09674322	0.677317642	0.868734771	ENSG00000067365	METTL22
ENSG00000067369	5635.736362	-0.122840777	0.072187472	0.059009499	0.232863585	ENSG00000067369	TP53BP1
ENSG00000067445	2743.851002	-0.005244902	0.077982986	0.940440297	0.979459999	ENSG00000067445	TRO
ENSG00000067533	1785.761831	0.168242716	0.094863832	0.037960496	0.176000964	ENSG00000067533	RRP15
ENSG00000067560	14519.92339	-0.080635757	0.051390007	0.096188885	0.3154774	ENSG00000067560	RHOA
ENSG00000067596	3365.940498	-0.185017262	0.069895688	0.003558248	0.032836404	ENSG00000067596	DHX8
ENSG00000067601	29.62175362	-0.013070212	0.156332685	0.775650875	NA	ENSG00000067601	PMS2P4
ENSG00000067606	1380.351772	-0.043647443	0.087459868	0.54658464	0.799219578	ENSG00000067606	PRKCZ
ENSG00000067646	277.8250744	0.046704683	0.129341567	0.567363829	0.812522664	ENSG00000067646	ZFY
ENSG00000067704	4099.053071	-0.036363191	0.072071574	0.572869847	0.81568117	ENSG00000067704	IARS2
ENSG00000067715	1023.074657	0.139012202	0.102402691	0.094186286	0.311321077	ENSG00000067715	SYT1
ENSG00000067798	165.4259639	0.163538492	0.229606712	0.074416392	0.269345896	ENSG00000067798	NAV3
ENSG00000067829	1320.235603	-0.047787942	0.085232654	0.505870291	0.774058857	ENSG00000067829	IDH3G
ENSG00000067836	1177.261843	0.029600529	0.088743744	0.71245626	0.886279174	ENSG00000067836	ROGDI
ENSG00000067840	15386.74224	-0.06483479	0.059039474	0.233523788	0.529649989	ENSG00000067840	PDZD4
ENSG00000067842	16.32739099	0.066207649	0.179584134	0.056319207	NA	ENSG00000067842	ATP2B3
ENSG00000067900	3064.176009	0.394803758	0.090885953	1.92E-06	5.63E-05	ENSG00000067900	ROCK1
ENSG00000067955	749.082328	0.089746477	0.118226139	0.293370997	0.595502936	ENSG00000067955	CBFB
ENSG00000067992	488.2328355	-0.028811449	0.110593143	0.723161804	0.8919437	ENSG00000067992	PDK3
ENSG00000068001	2722.381466	-0.137150433	0.072474148	0.034452549	0.164601365	ENSG00000068001	HYAL2
ENSG00000068024	1210.670302	0.033612283	0.085446354	0.645108312	0.853707289	ENSG00000068024	HDAC4
ENSG00000068028	442.2567533	-0.200650827	0.155576752	0.052295658	0.214696528	ENSG00000068028	RASSF1
ENSG00000068078	508.8728335	0.062233374	0.113202037	0.454641079	0.737805811	ENSG00000068078	FGFR3
ENSG00000068079	60.246058	0.023255387	0.155372417	0.66027659	0.861341536	ENSG00000068079	IFI35
ENSG00000068097	1152.106066	-0.093639028	0.08793443	0.207830769	0.497357289	ENSG00000068097	HEATR6
ENSG00000068120	2268.415349	-0.118669526	0.080574705	0.087323139	0.297119238	ENSG00000068120	COASY
ENSG00000068137	646.5935044	0.932936919	0.173039874	3.86E-09	1.86E-07	ENSG00000068137	PLEKHH3
ENSG00000068305	799.4336679	0.027251119	0.095462546	0.744163108	0.901341257	ENSG00000068305	MEF2A
ENSG00000068308	2399.290383	0.040949279	0.074053914	0.546513732	0.799194757	ENSG00000068308	OTUD5
ENSG00000068323	4281.832695	0.019060944	0.073302335	0.770707902	0.911949987	ENSG00000068323	TFE3
ENSG00000068354	219.8496533	-0.008388849	0.126588716	0.912787307	0.969159898	ENSG00000068354	TBC1D25
ENSG00000068366	785.5384819	-0.281217052	0.115187985	0.002955618	0.028494693	ENSG00000068366	ACSL4
ENSG00000068383	947.4811733	-0.10701308	0.104152922	0.193313878	0.4761577	ENSG00000068383	INPP5A
ENSG00000068394	827.0190149	-0.015438952	0.106292695	0.846737009	0.943521507	ENSG00000068394	GPKOW
ENSG00000068400	2235.246694	0.00365419	0.083642319	0.960141489	0.986349521	ENSG00000068400	GRIPAP1
ENSG00000068438	1585.790251	-0.066698525	0.080157774	0.33908798	0.641302577	ENSG00000068438	FTSJ1
ENSG00000068489	1831.730229	-0.031520332	0.079294034	0.657103578	0.859826408	ENSG00000068489	PRR11
ENSG00000068615	29.72840154	0.011393216	0.157344197	0.793280009	NA	ENSG00000068615	REEP1
ENSG00000068650	3899.851532	0.204689768	0.079889627	0.003953596	0.035377043	ENSG00000068650	ATP11A
ENSG00000068654	7568.321398	-0.056898997	0.057404064	0.284449559	0.586644991	ENSG00000068654	POLR1A
ENSG00000068697	5631.413033	-0.086080785	0.102358284	0.288492256	0.590371255	ENSG00000068697	LAPTM4A
ENSG00000068724	834.3540421	-0.050386457	0.09816395	0.521272801	0.782754395	ENSG00000068724	TTC7A
ENSG00000068745	3432.661714	0.070603929	0.083602204	0.32611241	0.62724996	ENSG00000068745	IP6K2
ENSG00000068781	21.42792655	-0.019975478	0.162228975	0.47785371	NA	ENSG00000068781	STON1-GTF2A1L
ENSG00000068784	1541.030876	0.163173854	0.090458293	0.033655999	0.162196873	ENSG00000068784	SRBD1
ENSG00000068793	4606.269027	0.093394633	0.076189375	0.165605825	0.43455766	ENSG00000068793	NA
ENSG00000068796	2830.999799	0.14106614	0.078005887	0.040348037	0.182502201	ENSG00000068796	KIF2A
ENSG00000068831	666.132151	-0.306056208	0.130810852	0.003210467	0.030417323	ENSG00000068831	RASGRP2
ENSG00000068878	6736.739681	0.046598518	0.067218061	0.446776783	0.732581429	ENSG00000068878	PSME4
ENSG00000068885	674.0656545	0.242212181	0.16364645	0.028152273	0.144446118	ENSG00000068885	IFT80
ENSG00000068903	255.8409395	0.264525468	0.195010824	0.026699935	0.138869652	ENSG00000068903	SIRT2
ENSG00000068912	925.2060422	0.02671706	0.096257374	0.727602879	0.893788997	ENSG00000068912	ERLEC1
ENSG00000068971	161.3670211	-0.047463606	0.140293643	0.542092441	0.796344384	ENSG00000068971	PPP2R5B
ENSG00000068976	225.124971	-0.015323059	0.128546204	0.845587818	0.942879094	ENSG00000068976	PYGM
ENSG00000068985	0	NA	NA	NA	NA	ENSG00000068985	PAGE1
ENSG00000069011	2.439805935	0.006945975	0.162622078	0.619187243	NA	ENSG00000069011	PITX1
ENSG00000069018	0.987310127	-0.002972595	0.162792289	0.740665833	NA	ENSG00000069018	TRPC7
ENSG00000069020	231.67201	0.766372317	0.252406827	0.000122819	0.002158873	ENSG00000069020	MAST4
ENSG00000069122	1.619481511	-0.004755094	0.162774081	0.652516202	NA	ENSG00000069122	ADGRF5
ENSG00000069188	396.902169	0.266866348	0.270317329	0.032124007	0.158249181	ENSG00000069188	SDK2
ENSG00000069206	0	NA	NA	NA	NA	ENSG00000069206	ADAM7
ENSG00000069248	4029.937511	-0.029765119	0.071898447	0.64512146	0.853707289	ENSG00000069248	NUP133
ENSG00000069275	19709.78054	0.153144634	0.150213664	0.107680308	0.338913933	ENSG00000069275	NUCKS1
ENSG00000069329	3296.211195	-0.005446894	0.0751999	0.93448917	0.978259309	ENSG00000069329	VPS35
ENSG00000069345	4957.197687	-0.034963656	0.065236589	0.555977848	0.804726287	ENSG00000069345	DNAJA2
ENSG00000069399	75.67042637	0.909527624	0.435578694	0.001300457	0.015245384	ENSG00000069399	BCL3
ENSG00000069424	190.3406116	-0.090489407	0.155460957	0.277858459	0.57949425	ENSG00000069424	KCNAB2
ENSG00000069431	0.131540494	-0.000348082	0.162978649	0.997508908	NA	ENSG00000069431	ABCC9
ENSG00000069482	3935.6489	-0.222548002	0.099553804	0.008503575	0.062317495	ENSG00000069482	GAL
ENSG00000069493	150.7436355	0.027492837	0.147573719	0.682262757	0.870848714	ENSG00000069493	CLEC2D
ENSG00000069509	519.8511292	0.074344781	0.117028347	0.381791898	0.681269046	ENSG00000069509	FUNDC1
ENSG00000069535	54.37786174	-0.045803772	0.158387625	0.438382267	0.725974825	ENSG00000069535	MAOB
ENSG00000069667	231.6242548	1.230812489	0.231057024	5.43E-09	2.52E-07	ENSG00000069667	RORA
ENSG00000069696	48.837595	-0.021715036	0.15442357	0.686625972	0.872184091	ENSG00000069696	DRD4
ENSG00000069702	186.3226285	0.094670742	0.153665271	0.268819912	0.569451481	ENSG00000069702	TGFBR3
ENSG00000069712	42.13747504	0.055029214	0.167651029	0.269988653	0.571037948	ENSG00000069712	NA
ENSG00000069764	5.36639667	-0.005398995	0.161788113	0.794475963	NA	ENSG00000069764	PLA2G10
ENSG00000069812	33.49418113	1.449609616	0.681156582	0.001025222	0.012649238	ENSG00000069812	HES2
ENSG00000069849	4469.393437	-0.249559145	0.092705418	0.001959382	0.021023985	ENSG00000069849	ATP1B3
ENSG00000069869	163.0562504	-0.026640736	0.135715983	0.727436124	0.893788997	ENSG00000069869	NEDD4
ENSG00000069943	144.34299	0.004940717	0.145204075	0.942324805	0.980069523	ENSG00000069943	PIGB
ENSG00000069956	5388.273024	0.045914642	0.080639319	0.52274867	0.783894457	ENSG00000069956	MAPK6
ENSG00000069966	739.7420481	-0.059941592	0.098724247	0.445255766	0.731224612	ENSG00000069966	GNB5
ENSG00000069974	95.27634998	0.065794897	0.160374914	0.343308684	0.645823039	ENSG00000069974	RAB27A
ENSG00000069998	2920.043362	-0.130345341	0.078771032	0.060055356	0.235112356	ENSG00000069998	HDHD5
ENSG00000070010	2724.619821	-0.135245634	0.073812478	0.03988644	0.181343592	ENSG00000070010	UFD1
ENSG00000070018	3719.376754	0.082431389	0.068125754	0.185827497	0.465197589	ENSG00000070018	LRP6
ENSG00000070019	99.94977744	0.169916854	0.255072797	0.053008593	0.21650533	ENSG00000070019	GUCY2C
ENSG00000070031	1.996114566	0.006376298	0.16266679	0.617264707	NA	ENSG00000070031	SCT
ENSG00000070047	4607.310483	-0.129299372	0.061153959	0.022378113	0.122723495	ENSG00000070047	PHRF1
ENSG00000070061	3167.086011	0.064570719	0.064023955	0.272062266	0.57298869	ENSG00000070061	ELP1
ENSG00000070081	362.0635896	0.037201288	0.125241516	0.652069135	0.857567568	ENSG00000070081	NUCB2
ENSG00000070087	5806.734188	-0.197580837	0.114200523	0.029373588	0.148602879	ENSG00000070087	PFN2
ENSG00000070159	293.3303054	0.7227166	0.207282677	2.83E-05	0.0005999	ENSG00000070159	PTPN3
ENSG00000070182	48.37015381	0.042089315	0.158917291	0.45440205	0.737805811	ENSG00000070182	SPTB
ENSG00000070190	0.170070641	-0.002617728	0.162984098	0.763888642	NA	ENSG00000070190	DAPP1
ENSG00000070193	3.051973977	7.18E-05	0.162320483	0.999171197	NA	ENSG00000070193	FGF10
ENSG00000070214	3962.404041	0.032329563	0.082382861	0.652803691	0.857872629	ENSG00000070214	SLC44A1
ENSG00000070269	592.7827525	0.125656355	0.129578293	0.168173606	0.439428055	ENSG00000070269	TMEM260
ENSG00000070366	2818.617793	0.123947599	0.082726624	0.081753784	0.284506239	ENSG00000070366	SMG6
ENSG00000070367	2068.070234	0.314201709	0.152823	0.006034399	0.048755575	ENSG00000070367	EXOC5
ENSG00000070371	509.6902509	-0.050986126	0.109933122	0.534930397	0.790832933	ENSG00000070371	CLTCL1
ENSG00000070388	12.79955534	0.0159093	0.161410024	0.588893864	NA	ENSG00000070388	FGF22
ENSG00000070404	223.420143	0.116998188	0.159002163	0.195164929	0.479477982	ENSG00000070404	FSTL3
ENSG00000070413	4306.507023	-0.045110386	0.078713692	0.511986292	0.778014198	ENSG00000070413	DGCR2
ENSG00000070423	2466.986085	0.016315623	0.072777982	0.804469897	0.92685981	ENSG00000070423	RNF126
ENSG00000070444	951.075087	-0.134485731	0.097991065	0.093708043	0.310432771	ENSG00000070444	MNT
ENSG00000070476	1267.027911	0.155867422	0.099222282	0.055472567	0.223381545	ENSG00000070476	ZXDC
ENSG00000070495	703.4071583	-0.171841577	0.121448551	0.060497151	0.236280122	ENSG00000070495	JMJD6
ENSG00000070501	986.9145615	-0.169144228	0.105284897	0.046016751	0.198547863	ENSG00000070501	POLB
ENSG00000070526	0	NA	NA	NA	NA	ENSG00000070526	ST6GALNAC1
ENSG00000070540	269.351418	-0.423762311	0.207003747	0.003338702	0.031351642	ENSG00000070540	WIPI1
ENSG00000070601	15.337578	0.021219586	0.161051876	0.545127771	NA	ENSG00000070601	FRMPD1
ENSG00000070610	3563.13206	0.020085042	0.074036447	0.761406564	0.9081001	ENSG00000070610	GBA2
ENSG00000070614	6324.619222	-0.029992789	0.056185721	0.565971432	0.811550675	ENSG00000070614	NDST1
ENSG00000070669	6288.766273	-0.755531024	0.108091818	1.95E-13	1.99E-11	ENSG00000070669	ASNS
ENSG00000070718	930.7759782	0.022462026	0.08907778	0.763041384	0.908157774	ENSG00000070718	AP3M2
ENSG00000070729	0.244987226	0.002266159	0.162967229	0.794092913	NA	ENSG00000070729	CNGB1
ENSG00000070731	3.784215232	0.028287394	0.16633957	0.013324676	NA	ENSG00000070731	ST6GALNAC2
ENSG00000070748	0.230626743	0.002978252	0.162989946	0.713297955	NA	ENSG00000070748	CHAT
ENSG00000070756	62674.20943	-0.015979382	0.052476963	0.620571005	0.841521363	ENSG00000070756	PABPC1
ENSG00000070759	293.941566	0.002152621	0.119980393	0.979343658	0.993187811	ENSG00000070759	TESK2
ENSG00000070761	1429.572862	-0.171495074	0.090589326	0.02593042	0.135955393	ENSG00000070761	CFAP20
ENSG00000070770	4477.804094	-0.07300997	0.06680522	0.214730966	0.506226943	ENSG00000070770	CSNK2A2
ENSG00000070778	569.0522585	-0.075791955	0.111958576	0.363954198	0.665318691	ENSG00000070778	PTPN21
ENSG00000070785	1024.949168	-0.17474417	0.10340854	0.038369379	0.176780082	ENSG00000070785	EIF2B3
ENSG00000070808	2.808648907	-0.014636798	0.163357559	0.310365835	NA	ENSG00000070808	CAMK2A
ENSG00000070814	17163.42528	0.009536549	0.075908517	0.892827526	0.96168629	ENSG00000070814	TCOF1
ENSG00000070831	7256.553343	-0.019038575	0.065769965	0.756937554	0.906596287	ENSG00000070831	CDC42
ENSG00000070882	824.7757666	0.245864935	0.134248136	0.015418046	0.095511958	ENSG00000070882	OSBPL3
ENSG00000070886	135.9014697	-0.529224343	0.351850157	0.00583267	0.047553297	ENSG00000070886	EPHA8
ENSG00000070915	1.693927678	0.000715465	0.162529043	0.953046999	NA	ENSG00000070915	SLC12A3
ENSG00000070950	1183.551522	0.163950057	0.106161607	0.05415362	0.219543434	ENSG00000070950	RAD18
ENSG00000070961	1475.797394	0.137616522	0.104428721	0.099433055	0.322124838	ENSG00000070961	ATP2B1
ENSG00000070985	1.205060622	-0.00034471	0.162635811	0.971889851	NA	ENSG00000070985	TRPM5
ENSG00000071051	2525.301976	-0.088982299	0.08205091	0.209753814	0.499619357	ENSG00000071051	NCK2
ENSG00000071054	13368.21951	0.009959137	0.050115497	0.84029151	0.940575715	ENSG00000071054	MAP4K4
ENSG00000071073	120.3309322	0.023730303	0.14071909	0.747703254	0.903266494	ENSG00000071073	MGAT4A
ENSG00000071082	20648.37805	-0.231855282	0.076037706	0.00071226	0.009491247	ENSG00000071082	RPL31
ENSG00000071127	25294.45199	0.051103343	0.05893488	0.354176478	0.656433653	ENSG00000071127	WDR1
ENSG00000071189	954.5023696	0.275289813	0.155140432	0.013606747	0.087562189	ENSG00000071189	SNX13
ENSG00000071203	5.615642837	0.014609881	0.162545428	0.493991207	NA	ENSG00000071203	MS4A12
ENSG00000071205	309.3833123	0.485662411	0.193488223	0.000949725	0.012007703	ENSG00000071205	ARHGAP10
ENSG00000071242	1052.738907	-0.206136741	0.109990073	0.019818316	0.113318204	ENSG00000071242	RPS6KA2
ENSG00000071243	517.1399489	0.058894945	0.112470049	0.479905095	0.755731459	ENSG00000071243	ING3
ENSG00000071246	202.8957968	-0.029964189	0.130544389	0.706389276	0.883230015	ENSG00000071246	VASH1
ENSG00000071282	609.2626869	-0.516322619	0.138291844	1.64E-05	0.000376293	ENSG00000071282	LMCD1
ENSG00000071462	2884.045222	-0.15382872	0.069646757	0.014603646	0.091917529	ENSG00000071462	BUD23
ENSG00000071537	1239.463658	0.081358943	0.106254255	0.322885999	0.624579088	ENSG00000071537	SEL1L
ENSG00000071539	2367.833715	-0.277676492	0.079268811	0.000106187	0.001893478	ENSG00000071539	TRIP13
ENSG00000071553	2389.812688	-0.010947702	0.072537632	0.864670335	0.949932164	ENSG00000071553	ATP6AP1
ENSG00000071564	13340.21067	-0.050397791	0.055570908	0.327997547	0.629160862	ENSG00000071564	TCF3
ENSG00000071575	2686.429019	0.054609653	0.07695192	0.415862084	0.707328324	ENSG00000071575	TRIB2
ENSG00000071626	14029.64305	-0.094299186	0.052257224	0.052723226	0.215875316	ENSG00000071626	DAZAP1
ENSG00000071655	4677.695242	0.04953471	0.071630652	0.441761672	0.727980644	ENSG00000071655	MBD3
ENSG00000071677	0	NA	NA	NA	NA	ENSG00000071677	PRLH
ENSG00000071794	1524.17196	-0.200976607	0.111095016	0.026125554	0.136692769	ENSG00000071794	HLTF
ENSG00000071859	1587.959588	0.012881485	0.089126208	0.86593732	0.950689724	ENSG00000071859	FAM50A
ENSG00000071889	881.758785	0.095081335	0.098393387	0.232045948	0.527774072	ENSG00000071889	FAM3A
ENSG00000071894	6482.128608	0.058712541	0.069836683	0.352196249	0.654288287	ENSG00000071894	CPSF1
ENSG00000071909	28.85395646	-0.012501146	0.156817955	0.777885416	NA	ENSG00000071909	MYO3B
ENSG00000071967	386.1745588	-0.020405514	0.124978352	0.79964172	0.924250466	ENSG00000071967	CYBRD1
ENSG00000071991	0.433151629	-0.002667846	0.162986315	0.763881662	NA	ENSG00000071991	CDH19
ENSG00000071994	3324.19861	-0.116129713	0.070915742	0.068134058	0.255700435	ENSG00000071994	PDCD2
ENSG00000072041	527.4791926	-0.001840125	0.126471099	0.987950427	0.995868889	ENSG00000072041	SLC6A15
ENSG00000072042	4520.833717	-0.146600663	0.072109811	0.023480961	0.126846838	ENSG00000072042	RDH11
ENSG00000072062	2018.617034	-0.023663946	0.078744231	0.712468452	0.886279174	ENSG00000072062	PRKACA
ENSG00000072071	5697.724931	-0.015013481	0.077978908	0.822905315	0.934634531	ENSG00000072071	ADGRL1
ENSG00000072080	0.131540494	-0.000348082	0.162978649	0.997508908	NA	ENSG00000072080	SPP2
ENSG00000072110	16710.58211	-0.012773015	0.054816474	0.796996849	0.92286468	ENSG00000072110	ACTN1
ENSG00000072121	2585.830532	0.091616816	0.085957343	0.225149618	0.520640029	ENSG00000072121	ZFYVE26
ENSG00000072133	252.3637146	0.094509972	0.15007937	0.274998497	0.576213918	ENSG00000072133	RPS6KA6
ENSG00000072134	1764.844635	-0.005847037	0.073671206	0.926980036	0.975163243	ENSG00000072134	EPN2
ENSG00000072135	377.4347814	-0.165931774	0.142230567	0.087410187	0.297130951	ENSG00000072135	PTPN18
ENSG00000072163	121.6324935	-0.075694018	0.159702222	0.323136458	0.624579088	ENSG00000072163	LIMS2
ENSG00000072182	6.708154073	-0.006016354	0.161641501	0.784458465	NA	ENSG00000072182	ASIC4
ENSG00000072195	1382.613778	0.012493032	0.093383938	0.867590774	0.951095664	ENSG00000072195	SPEG
ENSG00000072201	398.7734345	1.155499373	0.169811401	5.73E-13	5.37E-11	ENSG00000072201	LNX1
ENSG00000072210	2264.939117	0.025986195	0.068769025	0.675601299	0.868111346	ENSG00000072210	ALDH3A2
ENSG00000072274	6003.079751	-0.150999131	0.086229836	0.040167622	0.181963872	ENSG00000072274	TFRC
ENSG00000072310	2851.281107	-0.206627161	0.087674223	0.006513497	0.051175506	ENSG00000072310	SREBF1
ENSG00000072315	7.439954483	-0.001021587	0.160965539	0.967629812	NA	ENSG00000072315	TRPC5
ENSG00000072364	3849.198562	0.17391984	0.074706904	0.00948178	0.06725755	ENSG00000072364	AFF4
ENSG00000072401	637.8088682	0.158173366	0.147487087	0.105000181	0.332987221	ENSG00000072401	UBE2D1
ENSG00000072415	988.8290231	0.056285738	0.096421279	0.47668456	0.753219135	ENSG00000072415	MPP5
ENSG00000072422	569.4297122	-0.095612137	0.117750055	0.267371962	0.567691321	ENSG00000072422	RHOBTB1
ENSG00000072444	0	NA	NA	NA	NA	ENSG00000072444	NA
ENSG00000072501	8019.561806	-0.025671308	0.063950058	0.658815389	0.860420098	ENSG00000072501	SMC1A
ENSG00000072506	3292.363626	-0.017089594	0.074001683	0.794480299	0.921358345	ENSG00000072506	HSD17B10
ENSG00000072518	2984.470088	0.023891579	0.067774028	0.698822142	0.878522653	ENSG00000072518	MARK2
ENSG00000072571	1953.829361	0.098880126	0.169642067	0.212842441	0.503415688	ENSG00000072571	HMMR
ENSG00000072609	1943.609299	0.026685958	0.0800469	0.693223953	0.875421215	ENSG00000072609	CHFR
ENSG00000072657	100.1947138	0.250457518	0.402986379	0.024190952	0.129270001	ENSG00000072657	TRHDE
ENSG00000072682	428.6545462	1.701234275	0.20325448	2.84E-18	4.48E-16	ENSG00000072682	P4HA2
ENSG00000072694	0.327265033	-0.003033145	0.163003655	0.615211982	NA	ENSG00000072694	FCGR2B
ENSG00000072736	1877.575	0.041772003	0.074722875	0.529902186	0.787887879	ENSG00000072736	NFATC3
ENSG00000072756	941.2756617	0.100971367	0.11732854	0.243794142	0.542098079	ENSG00000072756	TRNT1
ENSG00000072778	3292.228225	0.018507159	0.077338957	0.776070359	0.913989078	ENSG00000072778	ACADVL
ENSG00000072786	989.9684274	-0.024513468	0.090329831	0.743525541	0.901014985	ENSG00000072786	STK10
ENSG00000072803	2707.601901	-0.002253586	0.070181753	0.964321593	0.98785464	ENSG00000072803	FBXW11
ENSG00000072818	1184.753187	0.068069088	0.106142649	0.405697303	0.699731543	ENSG00000072818	ACAP1
ENSG00000072832	6445.531125	-0.283547456	0.065855412	3.84E-06	0.000104153	ENSG00000072832	CRMP1
ENSG00000072840	546.6982884	0.020278028	0.102188901	0.800189764	0.924472269	ENSG00000072840	EVC
ENSG00000072849	1260.699454	-0.091016136	0.113362948	0.282743236	0.585152133	ENSG00000072849	DERL2
ENSG00000072858	1.31126283	-0.000829165	0.162777048	0.971510386	NA	ENSG00000072858	SIDT1
ENSG00000072864	1084.840779	0.031349117	0.085968843	0.667231891	0.865222375	ENSG00000072864	NDE1
ENSG00000072952	128.7512156	0.059368397	0.15002459	0.43186406	0.720769139	ENSG00000072952	IRAG1
ENSG00000072954	195.4879762	-0.001871633	0.130565131	0.978452789	0.992997945	ENSG00000072954	TMEM38A
ENSG00000072958	1659.414773	0.008326385	0.081291929	0.909614865	0.968140572	ENSG00000072958	AP1M1
ENSG00000073008	794.3079765	-0.139685633	0.120533586	0.118386054	0.357790035	ENSG00000073008	PVR
ENSG00000073009	786.0208231	-0.005545064	0.100512227	0.934855052	0.978455962	ENSG00000073009	NA
ENSG00000073050	1912.401645	-0.090021766	0.078201369	0.182787621	0.46086403	ENSG00000073050	XRCC1
ENSG00000073060	2090.99004	-0.058208516	0.081789882	0.393196659	0.689315576	ENSG00000073060	SCARB1
ENSG00000073067	0.113446732	0.002532135	0.162972968	0.79409032	NA	ENSG00000073067	CYP2W1
ENSG00000073111	12268.8763	-0.196087497	0.062423147	0.000709846	0.009476121	ENSG00000073111	MCM2
ENSG00000073146	1.400984077	0.003128481	0.162718499	0.765938677	NA	ENSG00000073146	MOV10L1
ENSG00000073150	258.6103097	-0.212258579	0.180097415	0.051192746	0.211714793	ENSG00000073150	PANX2
ENSG00000073169	642.8841817	0.006535285	0.110111254	0.935412312	0.978810793	ENSG00000073169	SELENOO
ENSG00000073282	0.610981322	0.002050817	0.16291794	0.744320567	NA	ENSG00000073282	TP63
ENSG00000073331	6.74236031	-0.02919261	0.165225255	0.211508012	NA	ENSG00000073331	ALPK1
ENSG00000073350	1866.70083	-0.054332938	0.07463981	0.41137967	0.704556629	ENSG00000073350	LLGL2
ENSG00000073417	165.3553603	-0.092108337	0.158814327	0.264572726	0.564729372	ENSG00000073417	PDE8A
ENSG00000073464	361.1541082	-0.028161939	0.11779661	0.729827886	0.894972581	ENSG00000073464	CLCN4
ENSG00000073536	2795.278976	-0.120088937	0.075889638	0.07252791	0.26516619	ENSG00000073536	NLE1
ENSG00000073578	3277.279383	0.011165287	0.078682438	0.86202531	0.949371311	ENSG00000073578	SDHA
ENSG00000073584	6108.517182	-0.003750944	0.061931268	0.947692349	0.982089248	ENSG00000073584	SMARCE1
ENSG00000073598	0.976881838	0.005679927	0.162938456	0.499966448	NA	ENSG00000073598	FNDC8
ENSG00000073605	321.4235368	0.034000183	0.124568332	0.689696641	0.873273933	ENSG00000073605	GSDMB
ENSG00000073614	2375.707114	0.045598435	0.073375915	0.486842952	0.760730074	ENSG00000073614	KDM5A
ENSG00000073670	171.706724	0.107925122	0.159128312	0.220636194	0.515273667	ENSG00000073670	ADAM11
ENSG00000073711	653.4839468	0.153396943	0.114784937	0.083006943	0.286846286	ENSG00000073711	PPP2R3A
ENSG00000073712	4763.210941	-0.023707557	0.070594079	0.717507762	0.889684947	ENSG00000073712	FERMT2
ENSG00000073734	0.570966941	0.003827353	0.163027597	0.489896211	NA	ENSG00000073734	ABCB11
ENSG00000073737	0	NA	NA	NA	NA	ENSG00000073737	DHRS9
ENSG00000073754	0	NA	NA	NA	NA	ENSG00000073754	CD5L
ENSG00000073756	12.89381126	0.012553181	0.160529717	0.691530527	NA	ENSG00000073756	PTGS2
ENSG00000073792	5727.019965	0.055126103	0.061812154	0.334709966	0.636597649	ENSG00000073792	IGF2BP2
ENSG00000073803	438.820209	0.028076212	0.115013384	0.732224844	0.896687013	ENSG00000073803	MAP3K13
ENSG00000073849	4789.070879	-0.140330236	0.060448603	0.01211734	0.080517823	ENSG00000073849	ST6GAL1
ENSG00000073861	2.506525405	0.008815935	0.162677438	0.549621296	NA	ENSG00000073861	TBX21
ENSG00000073905	6.591614033	-0.000855867	0.161606937	0.963950483	NA	ENSG00000073905	VDAC1P1
ENSG00000073910	276.8161292	0.073980774	0.132903955	0.386677857	0.684513083	ENSG00000073910	FRY
ENSG00000073921	2312.057067	0.135996792	0.104808546	0.103351795	0.329773233	ENSG00000073921	PICALM
ENSG00000073969	2234.936304	0.19781746	0.07911282	0.004864079	0.041399148	ENSG00000073969	NSF
ENSG00000074047	3145.762215	0.067772251	0.076590691	0.307839067	0.60956071	ENSG00000074047	GLI2
ENSG00000074054	2998.011546	0.021382152	0.064428241	0.716897609	0.889399596	ENSG00000074054	CLASP1
ENSG00000074071	5835.512308	-0.172760316	0.076177672	0.009986877	0.069837442	ENSG00000074071	MRPS34
ENSG00000074181	10469.92236	0.195141991	0.074193418	0.003463199	0.032275268	ENSG00000074181	NOTCH3
ENSG00000074201	4875.434074	-0.207860262	0.067734522	0.000931832	0.011831951	ENSG00000074201	CLNS1A
ENSG00000074211	210.5309927	0.097070604	0.148329002	0.268019689	0.568696246	ENSG00000074211	PPP2R2C
ENSG00000074219	6874.6196	-0.160763931	0.06922934	0.010326755	0.071673002	ENSG00000074219	TEAD2
ENSG00000074266	910.1181294	0.056689932	0.092348867	0.447964375	0.733091758	ENSG00000074266	EED
ENSG00000074276	2.7192864	-0.013563958	0.163383434	0.242943163	NA	ENSG00000074276	CDHR2
ENSG00000074317	107.8862729	-0.077977039	0.16192788	0.297058421	0.598723026	ENSG00000074317	SNCB
ENSG00000074319	1895.754553	-0.046220854	0.077448116	0.495241685	0.766466649	ENSG00000074319	TSG101
ENSG00000074356	2500.989281	0.021431671	0.071964439	0.741173514	0.900444319	ENSG00000074356	NCBP3
ENSG00000074370	1555.331081	-0.083553315	0.110066302	0.317549649	0.618856407	ENSG00000074370	ATP2A3
ENSG00000074410	302.3369203	-0.389087346	0.186954872	0.003639362	0.033402401	ENSG00000074410	CA12
ENSG00000074416	18.31180712	-0.055689601	0.173363729	0.108811525	NA	ENSG00000074416	MGLL
ENSG00000074527	50.38391352	2.476399304	0.562750651	5.92E-07	1.94E-05	ENSG00000074527	NTN4
ENSG00000074582	848.3561308	-0.045404992	0.105144431	0.574842418	0.816314314	ENSG00000074582	BCS1L
ENSG00000074590	1607.607803	0.275997352	0.093039805	0.000638257	0.008724803	ENSG00000074590	NUAK1
ENSG00000074603	995.2636603	0.156254011	0.102428801	0.060084183	0.235115245	ENSG00000074603	DPP8
ENSG00000074621	401.2189449	0.181837942	0.15108611	0.070978037	0.261760218	ENSG00000074621	SLC24A1
ENSG00000074657	10849.5187	0.063267238	0.06539877	0.298294508	0.599908797	ENSG00000074657	ZNF532
ENSG00000074660	78.92889055	-0.001219545	0.145636676	0.983337491	0.994846332	ENSG00000074660	SCARF1
ENSG00000074695	3214.342116	0.168908263	0.100465689	0.042755693	0.190205833	ENSG00000074695	LMAN1
ENSG00000074696	5835.318433	-0.154232782	0.09934872	0.057534896	0.22870523	ENSG00000074696	HACD3
ENSG00000074706	23.54799246	0.000212224	0.156996042	0.998533405	NA	ENSG00000074706	IPCEF1
ENSG00000074755	1878.351423	0.020429098	0.081162372	0.755677952	0.906336435	ENSG00000074755	ZZEF1
ENSG00000074771	0.113446732	0.002532135	0.162972968	0.79409032	NA	ENSG00000074771	NOX3
ENSG00000074800	90625.13047	-0.095239568	0.056855079	0.07035525	0.260565883	ENSG00000074800	ENO1
ENSG00000074803	7.867013095	0.008291558	0.161552311	0.727464869	NA	ENSG00000074803	SLC12A1
ENSG00000074842	1531.125428	-0.179553209	0.098523089	0.027826017	0.143190049	ENSG00000074842	MYDGF
ENSG00000074855	1109.023937	0.100036447	0.098633728	0.210792623	0.500894566	ENSG00000074855	ANO8
ENSG00000074935	348.7338116	0.001148858	0.11910642	0.990099613	0.996102964	ENSG00000074935	TUBE1
ENSG00000074964	1362.998248	-0.231534405	0.0910626	0.003288115	0.030994458	ENSG00000074964	ARHGEF10L
ENSG00000074966	2.263033547	0.008457199	0.162910439	0.47468735	NA	ENSG00000074966	TXK
ENSG00000075035	30.44441169	0.018851681	0.1572829	0.684699803	NA	ENSG00000075035	WSCD2
ENSG00000075043	1255.245164	-0.132203445	0.112981631	0.12684372	0.373895016	ENSG00000075043	KCNQ2
ENSG00000075073	2.242194311	-0.005500391	0.162505202	0.692660351	NA	ENSG00000075073	TACR2
ENSG00000075089	446.7972972	0.063433326	0.147393328	0.387510209	0.68550163	ENSG00000075089	ACTR6
ENSG00000075131	639.5267408	-0.138046851	0.132765872	0.136397119	0.389728599	ENSG00000075131	TIPIN
ENSG00000075142	2327.127092	-0.111325242	0.071446067	0.082366988	0.285633987	ENSG00000075142	SRI
ENSG00000075151	4257.256712	0.04348976	0.064462597	0.472491262	0.750676486	ENSG00000075151	EIF4G3
ENSG00000075188	1503.69812	-0.103641079	0.090393341	0.171489133	0.444330472	ENSG00000075188	NUP37
ENSG00000075213	1037.420867	0.406892716	0.114562097	4.71E-05	0.000928416	ENSG00000075213	SEMA3A
ENSG00000075218	2236.141018	-0.147832661	0.073782864	0.025036647	0.132592223	ENSG00000075218	GTSE1
ENSG00000075223	11.85562092	0.000577053	0.160315285	0.986975926	NA	ENSG00000075223	SEMA3C
ENSG00000075234	915.0919662	-0.12914527	0.101999323	0.112072736	0.345888411	ENSG00000075234	TTC38
ENSG00000075239	1162.451657	0.052925941	0.087901861	0.476426085	0.753219135	ENSG00000075239	ACAT1
ENSG00000075240	841.4238212	0.254159644	0.117253162	0.007150519	0.054928146	ENSG00000075240	GRAMD4
ENSG00000075275	1701.93803	0.290395685	0.099283735	0.000709625	0.009476121	ENSG00000075275	CELSR1
ENSG00000075290	11.36841162	-0.016269962	0.161429742	0.576901444	NA	ENSG00000075290	WNT8B
ENSG00000075292	5183.846035	0.326175771	0.083741951	1.33E-05	0.000313244	ENSG00000075292	ZNF638
ENSG00000075303	306.1942933	0.075980126	0.146223137	0.356790266	0.658193773	ENSG00000075303	SLC25A40
ENSG00000075336	1406.328692	0.313803643	0.111310579	0.000845695	0.010905437	ENSG00000075336	TIMM21
ENSG00000075340	12668.42545	-0.199231085	0.05913739	0.000312016	0.004751752	ENSG00000075340	ADD2
ENSG00000075388	11.40904752	0.022792781	0.162783736	0.427226566	NA	ENSG00000075388	FGF4
ENSG00000075391	1988.202069	0.165889105	0.079921822	0.018404625	0.108136295	ENSG00000075391	RASAL2
ENSG00000075399	93.86161208	0.005791842	0.144184282	0.932818806	0.977615748	ENSG00000075399	VPS9D1
ENSG00000075407	1191.551825	1.072714123	0.111365449	3.64E-23	8.70E-21	ENSG00000075407	ZNF37A
ENSG00000075413	3027.248492	0.088077279	0.069174627	0.15892836	0.423404628	ENSG00000075413	MARK3
ENSG00000075415	17132.85226	-0.281917121	0.05827798	3.64E-07	1.27E-05	ENSG00000075415	SLC25A3
ENSG00000075420	1644.093728	0.06290073	0.081333715	0.372793881	0.672421665	ENSG00000075420	FNDC3B
ENSG00000075426	168.8658775	-0.000927894	0.135990535	0.988558032	0.996018909	ENSG00000075426	FOSL2
ENSG00000075429	35.07256387	-0.000663237	0.155865691	0.985789042	0.995191581	ENSG00000075429	CACNG5
ENSG00000075461	228.6020003	-0.016081227	0.131017156	0.83553539	0.939195235	ENSG00000075461	CACNG4
ENSG00000075539	1563.298512	0.103855842	0.089920507	0.173515478	0.446768437	ENSG00000075539	FRYL
ENSG00000075568	2241.832079	0.716895829	0.085281581	3.36E-18	5.24E-16	ENSG00000075568	TMEM131
ENSG00000075618	22609.64674	-0.098668117	0.057843827	0.074639634	0.269709797	ENSG00000075618	FSCN1
ENSG00000075624	204499.3758	-0.128058313	0.048244036	0.005289331	0.044206042	ENSG00000075624	ACTB
ENSG00000075643	621.6574213	-0.443766613	0.129359621	6.19E-05	0.001196141	ENSG00000075643	MOCOS
ENSG00000075651	41.78174875	0.03111354	0.159046882	0.520882996	0.78260125	ENSG00000075651	PLD1
ENSG00000075673	27.13311694	-0.038793629	0.162757422	0.38353003	NA	ENSG00000075673	ATP12A
ENSG00000075702	2933.097387	0.01066474	0.071772788	0.869072817	0.951664277	ENSG00000075702	WDR62
ENSG00000075711	2253.373653	0.206460533	0.078263093	0.003130628	0.029851766	ENSG00000075711	DLG1
ENSG00000075785	6809.870967	-0.058366585	0.065728586	0.330269172	0.631719194	ENSG00000075785	RAB7A
ENSG00000075790	289.4652124	0.288869819	0.258586667	0.026380055	0.137640726	ENSG00000075790	BCAP29
ENSG00000075826	117.9927912	0.217516434	0.281473726	0.043649742	0.192539034	ENSG00000075826	SEC31B
ENSG00000075856	5639.210223	-0.083202328	0.059750667	0.133231125	0.385935311	ENSG00000075856	SART3
ENSG00000075884	2.163111403	-0.002617315	0.162654635	0.805121228	NA	ENSG00000075884	ARHGAP15
ENSG00000075886	3.39159475	0.006027596	0.162277152	0.726287046	NA	ENSG00000075886	TUBA3D
ENSG00000075891	0.131540494	-0.000348082	0.162978649	0.997508908	NA	ENSG00000075891	PAX2
ENSG00000075914	2215.688171	-0.227202372	0.076447717	0.000957477	0.012074803	ENSG00000075914	EXOSC7
ENSG00000075945	129.2684356	-0.01693928	0.148683289	0.785888454	0.917662368	ENSG00000075945	KIFAP3
ENSG00000075975	790.4476937	-0.031391506	0.093245704	0.670334046	0.86630123	ENSG00000075975	MKRN2
ENSG00000076003	8465.406396	-0.381920196	0.070624476	1.09E-08	4.76E-07	ENSG00000076003	MCM6
ENSG00000076043	3164.604112	-0.011577427	0.069335729	0.854367998	0.946575973	ENSG00000076043	REXO2
ENSG00000076053	1232.991481	0.058480748	0.091693616	0.443617953	0.72972602	ENSG00000076053	RBM7
ENSG00000076067	314.8337874	-0.102721961	0.148547384	0.245781412	0.544881651	ENSG00000076067	RBMS2
ENSG00000076108	8369.926398	-0.185001063	0.063883782	0.001702451	0.018910731	ENSG00000076108	BAZ2A
ENSG00000076201	2968.760867	0.090500872	0.082010813	0.203974807	0.492103336	ENSG00000076201	PTPN23
ENSG00000076242	2922.632334	-0.051212151	0.070869608	0.421128041	0.711791413	ENSG00000076242	MLH1
ENSG00000076248	9270.367546	-0.180838292	0.056765883	0.000671827	0.009099992	ENSG00000076248	UNG
ENSG00000076258	46.60381533	0.015230862	0.153846751	0.776684628	0.914067759	ENSG00000076258	FMO4
ENSG00000076321	463.2477413	-0.014758375	0.110677826	0.848179728	0.944277025	ENSG00000076321	KLHL20
ENSG00000076344	12.91161287	-0.015997503	0.161539076	0.576175263	NA	ENSG00000076344	RGS11
ENSG00000076351	613.6536537	0.385164751	0.141599049	0.000768199	0.01003807	ENSG00000076351	SLC46A1
ENSG00000076356	152.734578	0.25339003	0.275722894	0.035855266	0.169582932	ENSG00000076356	PLXNA2
ENSG00000076382	6477.648763	-0.075507483	0.059735764	0.172649427	0.44570021	ENSG00000076382	SPAG5
ENSG00000076513	620.90477	-0.107779307	0.110123077	0.202385722	0.489855531	ENSG00000076513	ANKRD13A
ENSG00000076554	968.2607248	0.11372828	0.097884258	0.153836259	0.416659786	ENSG00000076554	TPD52
ENSG00000076555	701.2932813	0.121536164	0.111457936	0.157124491	0.421520932	ENSG00000076555	ACACB
ENSG00000076604	8183.011183	0.2838247	0.09261672	0.000470695	0.006680803	ENSG00000076604	TRAF4
ENSG00000076641	47.88775045	0.061981693	0.172050239	0.19785333	0.483235642	ENSG00000076641	PAG1
ENSG00000076650	660.8243167	0.041624405	0.104272291	0.606248751	0.832950097	ENSG00000076650	GPATCH1
ENSG00000076662	579.787472	-0.028093326	0.102768559	0.724807026	0.892496345	ENSG00000076662	ICAM3
ENSG00000076685	2160.843227	-0.061453275	0.075014348	0.360170345	0.661420768	ENSG00000076685	NT5C2
ENSG00000076706	1307.612044	-0.087882614	0.090142478	0.243793621	0.542098079	ENSG00000076706	MCAM
ENSG00000076716	14182.19771	0.023751738	0.090685536	0.760658236	0.907906703	ENSG00000076716	GPC4
ENSG00000076770	143.8438615	0.145957624	0.199578564	0.110226258	0.342993004	ENSG00000076770	MBNL3
ENSG00000076826	1592.440277	-0.074599188	0.083062869	0.297042352	0.598723026	ENSG00000076826	CAMSAP3
ENSG00000076864	378.2365676	-0.143097878	0.137817003	0.127949806	0.376331922	ENSG00000076864	RAP1GAP
ENSG00000076924	3382.180963	-0.065528361	0.070260914	0.299284384	0.600992145	ENSG00000076924	XAB2
ENSG00000076928	1763.716864	-0.057520365	0.087326611	0.435141844	0.723153257	ENSG00000076928	ARHGEF1
ENSG00000076944	1623.982291	0.003016607	0.0781786	0.965082145	0.988155557	ENSG00000076944	STXBP2
ENSG00000076984	2485.848124	0.016476526	0.077352557	0.808354716	0.928614635	ENSG00000076984	MAP2K7
ENSG00000077009	1703.342551	-0.003329622	0.080750265	0.959810699	0.986302007	ENSG00000077009	NMRK2
ENSG00000077044	1134.720657	-0.026381871	0.092963937	0.735033161	0.898358533	ENSG00000077044	DGKD
ENSG00000077063	1161.723081	-0.135628715	0.092312731	0.079164406	0.279699133	ENSG00000077063	CTTNBP2
ENSG00000077080	25.58870256	-0.00427127	0.157092364	0.916104717	NA	ENSG00000077080	ACTL6B
ENSG00000077092	4.797272838	0.024427244	0.164548975	0.217781852	NA	ENSG00000077092	RARB
ENSG00000077097	6816.058682	0.2756357	0.100190208	0.001441751	0.016573984	ENSG00000077097	TOP2B
ENSG00000077147	4202.819134	0.078438329	0.157870173	0.311871552	0.61372014	ENSG00000077147	TM9SF3
ENSG00000077150	1069.594998	-0.106048168	0.121862635	0.226503001	0.522384665	ENSG00000077150	NFKB2
ENSG00000077152	1536.875872	-0.262813965	0.103225622	0.002556234	0.025645414	ENSG00000077152	UBE2T
ENSG00000077157	673.5260922	0.165810513	0.121556561	0.069933816	0.259914542	ENSG00000077157	PPP1R12B
ENSG00000077232	4855.990894	0.147935277	0.106119318	0.079958886	0.281557494	ENSG00000077232	DNAJC10
ENSG00000077235	11150.7177	-0.010647104	0.061391713	0.850839411	0.945352466	ENSG00000077235	GTF3C1
ENSG00000077238	1478.988059	0.022226176	0.089909107	0.767875266	0.910570475	ENSG00000077238	IL4R
ENSG00000077254	2104.882157	0.126358789	0.102274224	0.124556887	0.370080752	ENSG00000077254	USP33
ENSG00000077264	185.3921522	0.435301493	0.250702948	0.005764333	0.047135071	ENSG00000077264	PAK3
ENSG00000077274	467.0289503	-0.385345882	0.163654816	0.002027435	0.021458955	ENSG00000077274	CAPN6
ENSG00000077279	180.4195753	-0.133669101	0.177534548	0.144905051	0.402701246	ENSG00000077279	DCX
ENSG00000077312	6009.003727	-0.068265694	0.074091691	0.299268107	0.600992145	ENSG00000077312	SNRPA
ENSG00000077327	1.92752289	0.001529259	0.162558239	0.898587734	NA	ENSG00000077327	SPAG6
ENSG00000077348	1664.480447	-0.03502334	0.089544343	0.638949506	0.850678837	ENSG00000077348	EXOSC5
ENSG00000077380	2718.392138	-0.010513189	0.074269616	0.873317815	0.953189527	ENSG00000077380	DYNC1I2
ENSG00000077420	3.298382495	-0.003697904	0.162341002	0.808439701	NA	ENSG00000077420	APBB1IP
ENSG00000077454	1583.437036	-0.032883475	0.084985382	0.649495976	0.855866284	ENSG00000077454	LRCH4
ENSG00000077458	498.7968415	0.134532996	0.123181006	0.135507482	0.388706231	ENSG00000077458	FAM76B
ENSG00000077463	944.6568348	-0.041709169	0.091034099	0.575137501	0.816555283	ENSG00000077463	SIRT6
ENSG00000077498	0.131540494	-0.000348082	0.162978649	0.997508908	NA	ENSG00000077498	TYR
ENSG00000077514	1890.501734	-0.063085176	0.079616122	0.358988181	0.660559651	ENSG00000077514	POLD3
ENSG00000077522	65.75866687	-0.012408978	0.15118266	0.827583894	0.936617899	ENSG00000077522	ACTN2
ENSG00000077549	11057.60971	-0.067153359	0.063060311	0.24843425	0.547776151	ENSG00000077549	CAPZB
ENSG00000077585	168.5094851	-0.053717341	0.141264102	0.495665109	0.766596972	ENSG00000077585	GPR137B
ENSG00000077616	113.7355025	0.003868685	0.142444189	0.957223771	0.985108573	ENSG00000077616	NAALAD2
ENSG00000077684	7982.260442	0.179277422	0.062370193	0.00191167	0.020646596	ENSG00000077684	JADE1
ENSG00000077713	183.0144257	-0.07460784	0.143777296	0.368566645	0.669286845	ENSG00000077713	SLC25A43
ENSG00000077721	1582.205868	-0.050153517	0.091869571	0.509326727	0.776617323	ENSG00000077721	UBE2A
ENSG00000077782	18822.74466	-0.024025198	0.064326512	0.67964229	0.86968389	ENSG00000077782	FGFR1
ENSG00000077800	2.134910946	-0.013313074	0.163396368	0.278197123	NA	ENSG00000077800	FKBP6
ENSG00000077809	17693.75789	-0.016974798	0.059906854	0.792909486	0.920586918	ENSG00000077809	NA
ENSG00000077935	2.057202312	0.005417723	0.162648875	0.665246622	NA	ENSG00000077935	SMC1B
ENSG00000077942	6097.986938	-0.092211749	0.072397379	0.154416703	0.417394071	ENSG00000077942	FBLN1
ENSG00000077943	1.630652113	-0.002550649	0.162668811	0.812478377	NA	ENSG00000077943	ITGA8
ENSG00000077984	0	NA	NA	NA	NA	ENSG00000077984	CST7
ENSG00000078018	300.5912256	0.036047859	0.124627088	0.661062473	0.861688866	ENSG00000078018	MAP2
ENSG00000078043	1191.339977	0.085763929	0.104852672	0.296906909	0.598723026	ENSG00000078043	PIAS2
ENSG00000078053	313.3095231	-0.169325279	0.162436798	0.091543671	0.306062798	ENSG00000078053	AMPH
ENSG00000078061	1690.670162	0.035829465	0.080984677	0.611190961	0.835238699	ENSG00000078061	ARAF
ENSG00000078070	704.2570216	0.078211301	0.1034743	0.335852675	0.637625232	ENSG00000078070	MCCC1
ENSG00000078081	35.017318	3.109773519	0.668228567	2.32E-07	8.36E-06	ENSG00000078081	LAMP3
ENSG00000078098	0	NA	NA	NA	NA	ENSG00000078098	FAP
ENSG00000078114	276.6669021	0.520405096	0.21309077	0.001018115	0.012603538	ENSG00000078114	NEBL
ENSG00000078124	533.7351101	0.042960002	0.123574129	0.587194816	0.823804578	ENSG00000078124	ACER3
ENSG00000078140	4709.67943	0.147370968	0.114259432	0.092377777	0.307607618	ENSG00000078140	UBE2K
ENSG00000078142	1229.890091	0.006740398	0.088603318	0.931362447	0.977168022	ENSG00000078142	PIK3C3
ENSG00000078177	2326.305735	0.487298735	0.096803794	5.95E-08	2.35E-06	ENSG00000078177	N4BP2
ENSG00000078237	1044.906702	0.763227699	0.131535784	4.49E-10	2.57E-08	ENSG00000078237	TIGAR
ENSG00000078246	1353.148856	-0.051640164	0.08636268	0.480284395	0.755825634	ENSG00000078246	TULP3
ENSG00000078269	1114.895067	0.069589035	0.088067759	0.345859654	0.64848138	ENSG00000078269	SYNJ2
ENSG00000078295	3946.992824	-0.016961104	0.069661037	0.786467135	0.917898987	ENSG00000078295	ADCY2
ENSG00000078304	2330.79423	0.05995785	0.078306561	0.384012314	0.682492981	ENSG00000078304	PPP2R5C
ENSG00000078319	163.9439057	-0.006739586	0.135021053	0.927619733	0.975608042	ENSG00000078319	PMS2P1
ENSG00000078328	45.26991371	0.024818458	0.155279087	0.643520553	0.853086529	ENSG00000078328	RBFOX1
ENSG00000078369	14767.48869	-0.115916814	0.059990457	0.034617855	0.165102362	ENSG00000078369	GNB1
ENSG00000078399	0	NA	NA	NA	NA	ENSG00000078399	HOXA9
ENSG00000078401	34.96272819	-0.000362147	0.156404912	0.992184389	0.996566299	ENSG00000078401	EDN1
ENSG00000078403	1479.163623	0.063763121	0.080258898	0.402173434	0.696399238	ENSG00000078403	MLLT10
ENSG00000078487	67.88607464	0.045563838	0.158459403	0.441311002	0.727564133	ENSG00000078487	ZCWPW1
ENSG00000078549	1300.628332	0.369436607	0.109733802	0.000106136	0.001893478	ENSG00000078549	ADCYAP1R1
ENSG00000078579	2.920328148	-0.004847831	0.162539599	0.71511987	NA	ENSG00000078579	FGF20
ENSG00000078589	0	NA	NA	NA	NA	ENSG00000078589	P2RY10
ENSG00000078596	561.3460148	-0.027333555	0.106668546	0.734728288	0.898351233	ENSG00000078596	ITM2A
ENSG00000078618	8494.912672	0.051258774	0.059383577	0.339395072	0.641536907	ENSG00000078618	NRDC
ENSG00000078668	3782.677204	-0.157924856	0.0650083	0.008324351	0.061215996	ENSG00000078668	VDAC3
ENSG00000078674	5738.186235	0.377081896	0.065822246	1.60E-09	8.35E-08	ENSG00000078674	PCM1
ENSG00000078687	1105.880942	0.016814787	0.101484115	0.834514678	0.938512332	ENSG00000078687	TNRC6C
ENSG00000078699	851.9901077	0.125724833	0.102865306	0.126988704	0.374129396	ENSG00000078699	CBFA2T2
ENSG00000078725	1422.509103	-0.010121132	0.084911039	0.887768948	0.959883858	ENSG00000078725	BRINP1
ENSG00000078747	1544.169042	0.319217062	0.088921002	0.000110276	0.001954622	ENSG00000078747	ITCH
ENSG00000078795	0.314388785	-0.003021053	0.163002819	0.623040271	NA	ENSG00000078795	PKD2L2
ENSG00000078804	205.2266599	-0.104233124	0.161010816	0.223607817	0.518960914	ENSG00000078804	TP53INP2
ENSG00000078808	3858.597394	-0.040547368	0.067046347	0.505807445	0.774042623	ENSG00000078808	SDF4
ENSG00000078814	14.49219339	-0.021851566	0.161896857	0.491935379	NA	ENSG00000078814	MYH7B
ENSG00000078898	0	NA	NA	NA	NA	ENSG00000078898	BPIFB2
ENSG00000078900	114.5399621	0.484368505	0.354458784	0.007987564	0.05941753	ENSG00000078900	TP73
ENSG00000078902	1292.063547	0.111291504	0.095095955	0.15299431	0.414606744	ENSG00000078902	TOLLIP
ENSG00000078967	230.6894909	-0.068709647	0.139171872	0.407249616	0.700722806	ENSG00000078967	UBE2D4
ENSG00000079101	2.241949048	0.00027099	0.16248696	0.981789293	NA	ENSG00000079101	CLUL1
ENSG00000079102	638.5123592	0.326967529	0.153435596	0.004692142	0.040190889	ENSG00000079102	RUNX1T1
ENSG00000079112	2.185126224	-0.007725065	0.16279194	0.544511184	NA	ENSG00000079112	CDH17
ENSG00000079134	2035.579627	0.218468773	0.095658336	0.009273033	0.066277887	ENSG00000079134	THOC1
ENSG00000079150	85.22547876	-0.019717424	0.145823068	0.767314776	0.910406786	ENSG00000079150	FKBP7
ENSG00000079156	298.6317961	-0.100592529	0.136573511	0.257227764	0.557333091	ENSG00000079156	OSBPL6
ENSG00000079215	638.8906391	-0.284506722	0.136295447	0.00670863	0.052367708	ENSG00000079215	SLC1A3
ENSG00000079246	34799.7436	-0.11281125	0.050058221	0.009311168	0.066428669	ENSG00000079246	XRCC5
ENSG00000079257	152.9413019	-0.000231282	0.134896529	0.996592248	0.998472718	ENSG00000079257	LXN
ENSG00000079263	38.0323237	0.010262851	0.155727757	0.842057144	0.9412817	ENSG00000079263	SP140
ENSG00000079277	327.9106555	0.009540658	0.118299533	0.907610103	0.967969376	ENSG00000079277	MKNK1
ENSG00000079308	373.9868546	-0.478970556	0.191137638	0.000979348	0.012256734	ENSG00000079308	TNS1
ENSG00000079313	3248.186031	0.061309301	0.081692662	0.388994092	0.686012657	ENSG00000079313	REXO1
ENSG00000079332	3593.097732	-0.032412221	0.066403817	0.591881043	0.826400202	ENSG00000079332	SAR1A
ENSG00000079335	311.0058635	0.142177956	0.148132985	0.136864756	0.390312154	ENSG00000079335	CDC14A
ENSG00000079337	163.0461547	-0.098168779	0.160607816	0.242897718	0.541076511	ENSG00000079337	RAPGEF3
ENSG00000079385	102.3174026	1.075256408	0.362328512	0.000125238	0.002188409	ENSG00000079385	CEACAM1
ENSG00000079387	1514.038049	-0.043030437	0.08670222	0.558408189	0.806643358	ENSG00000079387	SENP1
ENSG00000079393	23.09479337	-0.010230344	0.157825141	0.800427002	NA	ENSG00000079393	DUSP13
ENSG00000079432	3366.539909	0.029370863	0.075688061	0.658802538	0.860420098	ENSG00000079432	CIC
ENSG00000079435	327.8522109	-0.048177255	0.126920826	0.564452785	0.810799658	ENSG00000079435	LIPE
ENSG00000079459	11265.82646	-0.608283256	0.057530849	4.32E-27	1.33E-24	ENSG00000079459	FDFT1
ENSG00000079462	2260.265495	-0.081077291	0.083330794	0.257820786	0.558209878	ENSG00000079462	PAFAH1B3
ENSG00000079482	219.4356859	0.015128844	0.132145093	0.847279951	0.94388041	ENSG00000079482	OPHN1
ENSG00000079557	0.641752417	-0.003572482	0.163023094	0.503494056	NA	ENSG00000079557	AFM
ENSG00000079616	6590.041558	-0.132615046	0.066667189	0.028717563	0.146282864	ENSG00000079616	KIF22
ENSG00000079689	0.226893465	0.003094858	0.162994315	0.688986344	NA	ENSG00000079689	SCGN
ENSG00000079691	2625.563977	0.146536383	0.070504085	0.021281077	0.118639203	ENSG00000079691	CARMIL1
ENSG00000079739	836.4940604	-0.214620406	0.122483872	0.023062686	0.125302003	ENSG00000079739	PGM1
ENSG00000079785	8078.20831	0.034431557	0.056346204	0.515031498	0.778987113	ENSG00000079785	DDX1
ENSG00000079805	6281.211706	-0.028294089	0.066103397	0.638383974	0.850222338	ENSG00000079805	DNM2
ENSG00000079819	4599.001797	-0.006874686	0.07119548	0.9284008	0.975948489	ENSG00000079819	EPB41L2
ENSG00000079841	77.185126	0.09357876	0.179282601	0.182815412	0.46086403	ENSG00000079841	RIMS1
ENSG00000079931	97.10275604	0.041222172	0.148347625	0.558826185	0.806848525	ENSG00000079931	MOXD1
ENSG00000079950	803.5415352	0.009872466	0.101591493	0.902605767	0.965829885	ENSG00000079950	STX7
ENSG00000079974	691.1674169	0.102668738	0.109978106	0.225136583	0.520640029	ENSG00000079974	RABL2B
ENSG00000079999	3603.773776	-0.163556715	0.071121529	0.011154443	0.076133829	ENSG00000079999	KEAP1
ENSG00000080007	2.460347656	0.01372756	0.163418786	0.268515895	NA	ENSG00000080007	DDX43
ENSG00000080031	10.93646001	0.010822193	0.160854678	0.707322984	NA	ENSG00000080031	PTPRH
ENSG00000080166	0.37652772	0.002223171	0.162966478	0.794094423	NA	ENSG00000080166	DCT
ENSG00000080189	1748.366578	-0.06037615	0.075244813	0.36423013	0.66534897	ENSG00000080189	SLC35C2
ENSG00000080200	298.2183247	0.497729014	0.228403311	0.002017723	0.021394862	ENSG00000080200	CRYBG3
ENSG00000080224	15.01665426	0.008187883	0.159676994	0.808893521	NA	ENSG00000080224	EPHA6
ENSG00000080293	0.453588014	-0.001453433	0.162918561	0.805660539	NA	ENSG00000080293	SCTR
ENSG00000080298	664.6209573	0.412642426	0.133056956	0.000217559	0.00348372	ENSG00000080298	RFX3
ENSG00000080345	5363.004881	0.301306932	0.209404612	0.017805867	0.105754564	ENSG00000080345	RIF1
ENSG00000080371	928.1670851	0.33632229	0.119168542	0.000746225	0.00981826	ENSG00000080371	RAB21
ENSG00000080493	35.55324124	0.048544915	0.16414371	0.342163033	0.644567992	ENSG00000080493	SLC4A4
ENSG00000080503	349.0727508	-0.037326863	0.121083324	0.646664766	0.854644889	ENSG00000080503	SMARCA2
ENSG00000080511	0.445929278	-0.003041025	0.163004199	0.623037976	NA	ENSG00000080511	RDH8
ENSG00000080546	2045.320936	1.764711044	0.086407598	5.87E-94	2.17E-90	ENSG00000080546	SESN1
ENSG00000080561	70.25032668	-0.016361279	0.148927253	0.790877327	0.919515122	ENSG00000080561	MID2
ENSG00000080572	0	NA	NA	NA	NA	ENSG00000080572	DNAAF6
ENSG00000080573	91.2121824	0.05923688	0.156868449	0.393206471	0.689315576	ENSG00000080573	COL5A3
ENSG00000080603	7806.437762	-0.032314559	0.064711742	0.586329203	0.823060011	ENSG00000080603	SRCAP
ENSG00000080608	3103.712206	0.039109166	0.074515843	0.543984927	0.797306494	ENSG00000080608	PUM3
ENSG00000080618	0.227270303	-0.000364218	0.162978362	0.99750811	NA	ENSG00000080618	CPB2
ENSG00000080644	85.86127692	0.124965528	0.205712373	0.097955265	0.319011234	ENSG00000080644	CHRNA3
ENSG00000080709	785.0620619	0.239250844	0.116076373	0.010144942	0.070742471	ENSG00000080709	KCNN2
ENSG00000080802	853.5755449	-0.040233062	0.09471319	0.602197465	0.830288046	ENSG00000080802	CNOT4
ENSG00000080815	2030.433264	-0.061716874	0.07958716	0.372018864	0.67162711	ENSG00000080815	PSEN1
ENSG00000080819	1045.692806	0.117400062	0.093436876	0.13746826	0.391205047	ENSG00000080819	CPOX
ENSG00000080822	1410.356043	0.108485133	0.088891119	0.148932618	0.408530828	ENSG00000080822	CLDND1
ENSG00000080823	73.66986327	0.00723197	0.148392809	0.908754658	0.967976105	ENSG00000080823	MOK
ENSG00000080824	65904.62659	-0.012831292	0.056627606	0.815781459	0.93208803	ENSG00000080824	HSP90AA1
ENSG00000080839	614.2242884	0.070840491	0.105640583	0.38230097	0.681269046	ENSG00000080839	RBL1
ENSG00000080845	2453.00476	-0.075883864	0.073882006	0.254469715	0.554279346	ENSG00000080845	DLGAP4
ENSG00000080854	1576.061086	0.048178721	0.081803051	0.49654767	0.767561379	ENSG00000080854	IGSF9B
ENSG00000080910	0	NA	NA	NA	NA	ENSG00000080910	CFHR2
ENSG00000080947	177.3099989	0.36686382	0.258457722	0.012243242	0.081118924	ENSG00000080947	CROCCP3
ENSG00000080986	1666.894096	0.172174308	0.100837167	0.037480788	0.174651043	ENSG00000080986	NDC80
ENSG00000081014	546.7001958	0.355035631	0.147763874	0.002133091	0.022290653	ENSG00000081014	AP4E1
ENSG00000081019	465.4996302	0.080473396	0.123542293	0.351397717	0.653512425	ENSG00000081019	RSBN1
ENSG00000081026	295.1647559	0.045455715	0.130240179	0.582570382	0.820790814	ENSG00000081026	MAGI3
ENSG00000081041	5.29139262	-0.001994755	0.161632417	0.921035142	NA	ENSG00000081041	CXCL2
ENSG00000081051	123.4010157	-0.092233997	0.165131904	0.246538832	0.545336977	ENSG00000081051	AFP
ENSG00000081052	81.24793046	0.010915925	0.147033395	0.86665871	0.95086967	ENSG00000081052	COL4A4
ENSG00000081059	659.5584421	0.349819572	0.137625105	0.0015066	0.017199383	ENSG00000081059	TCF7
ENSG00000081087	631.6747541	0.318538275	0.146626576	0.004490033	0.039045369	ENSG00000081087	OSTM1
ENSG00000081138	20.36812806	-0.014711062	0.159265526	0.69288697	NA	ENSG00000081138	CDH7
ENSG00000081148	1.806997573	0.005115505	0.162649251	0.679228262	NA	ENSG00000081148	IMPG2
ENSG00000081154	3425.580422	0.391671827	0.073780239	1.59E-08	6.78E-07	ENSG00000081154	PCNP
ENSG00000081177	931.5778876	-0.100809407	0.106120077	0.223894979	0.519061348	ENSG00000081177	EXD2
ENSG00000081181	1385.236275	-0.155657809	0.091658629	0.043345844	0.19173519	ENSG00000081181	ARG2
ENSG00000081189	7.119463784	-0.021599383	0.163361259	0.364843613	NA	ENSG00000081189	MEF2C
ENSG00000081237	2.349620386	0.011454236	0.163023666	0.406503234	NA	ENSG00000081237	PTPRC
ENSG00000081248	3.095892822	-0.019782109	0.164226287	0.172985773	NA	ENSG00000081248	CACNA1S
ENSG00000081277	106.4088476	0.073474892	0.159862841	0.317219066	0.618761547	ENSG00000081277	PKP1
ENSG00000081307	1462.669861	0.326658697	0.118670676	0.000971124	0.012174375	ENSG00000081307	UBA5
ENSG00000081320	132.5016735	0.030766016	0.142263179	0.675462332	0.868046697	ENSG00000081320	STK17B
ENSG00000081377	2359.015033	-0.000658463	0.069195182	0.988339595	0.996018909	ENSG00000081377	CDC14B
ENSG00000081386	681.1621384	0.018761855	0.097072585	0.812264485	0.930365242	ENSG00000081386	ZNF510
ENSG00000081479	204.067417	0.037088106	0.142130762	0.619185902	0.841211763	ENSG00000081479	LRP2
ENSG00000081665	250.0236707	0.064336574	0.134938909	0.442240603	0.728205496	ENSG00000081665	ZNF506
ENSG00000081692	806.431552	-0.181038862	0.119596043	0.048825195	0.205712749	ENSG00000081692	JMJD4
ENSG00000081721	941.7142221	-0.005656647	0.090351544	0.94169891	0.979864153	ENSG00000081721	DUSP12
ENSG00000081760	2609.927611	-0.196901581	0.078844104	0.004816705	0.041090349	ENSG00000081760	AACS
ENSG00000081791	2210.410275	-0.06800632	0.081040579	0.324314467	0.625659649	ENSG00000081791	DELE1
ENSG00000081800	0.227270303	-0.000364218	0.162978362	0.99750811	NA	ENSG00000081800	SLC13A1
ENSG00000081803	1206.47989	0.51943819	0.104785802	6.85E-08	2.67E-06	ENSG00000081803	CADPS2
ENSG00000081818	43.65346004	0.039643618	0.159041321	0.464813782	0.745735234	ENSG00000081818	PCDHB4
ENSG00000081842	885.7006486	-0.025526276	0.0912615	0.733462739	0.897551479	ENSG00000081842	PCDHA6
ENSG00000081853	32.66046205	0.003986961	0.155905405	0.931402426	0.977168022	ENSG00000081853	PCDHGA2
ENSG00000081870	592.0106896	-0.110930449	0.1369163	0.219135756	0.51281643	ENSG00000081870	HSPB11
ENSG00000081913	3773.215831	-0.055496502	0.077177022	0.42526526	0.715925997	ENSG00000081913	PHLPP1
ENSG00000081923	153.184488	0.083511188	0.153139119	0.309654949	0.610974079	ENSG00000081923	ATP8B1
ENSG00000081985	57.13461352	-0.005491893	0.151840313	0.918826335	0.971748528	ENSG00000081985	IL12RB2
ENSG00000082014	37.52152133	-0.023134697	0.156159651	0.646169713	0.854371625	ENSG00000082014	SMARCD3
ENSG00000082068	1398.083582	-0.092348235	0.095252178	0.235184503	0.531811989	ENSG00000082068	WDR70
ENSG00000082074	0	NA	NA	NA	NA	ENSG00000082074	FYB1
ENSG00000082126	1.332336194	0.00567223	0.162829716	0.573287163	NA	ENSG00000082126	MPP4
ENSG00000082146	1198.372704	-0.035796286	0.111028064	0.661619901	0.862031452	ENSG00000082146	STRADB
ENSG00000082153	12136.71819	-0.00334206	0.120101812	0.986456306	0.995569702	ENSG00000082153	BZW1
ENSG00000082175	4.637630486	0.0161627	0.163005063	0.412743451	NA	ENSG00000082175	PGR
ENSG00000082196	13.80342635	-0.016636188	0.160904165	0.596975737	NA	ENSG00000082196	C1QTNF3
ENSG00000082212	2323.486621	-0.149852692	0.0723689	0.020957117	0.117540709	ENSG00000082212	ME2
ENSG00000082213	1211.636012	0.052901379	0.100500132	0.508706979	0.776397898	ENSG00000082213	C5orf22
ENSG00000082258	2041.607605	0.194285782	0.085606383	0.009239764	0.066238425	ENSG00000082258	CCNT2
ENSG00000082269	963.3196094	0.23787288	0.176340282	0.034013525	0.163269328	ENSG00000082269	FAM135A
ENSG00000082293	2.393078672	0.007074395	0.162572489	0.626051858	NA	ENSG00000082293	COL19A1
ENSG00000082397	399.2447836	-0.061843691	0.127734458	0.462114585	0.744063232	ENSG00000082397	EPB41L3
ENSG00000082438	336.9453054	0.389881431	0.201567285	0.004952281	0.042005093	ENSG00000082438	COBLL1
ENSG00000082458	2651.848275	-0.027912601	0.074280588	0.672135498	0.867146121	ENSG00000082458	DLG3
ENSG00000082482	24.99537296	-0.003731764	0.157466907	0.925503741	NA	ENSG00000082482	KCNK2
ENSG00000082497	74.43749976	0.117516701	0.195230894	0.125264681	0.37138296	ENSG00000082497	SERTAD4
ENSG00000082512	715.3037209	0.134961778	0.11134483	0.117794266	0.35687496	ENSG00000082512	TRAF5
ENSG00000082515	1347.909475	-0.105946071	0.100094629	0.187411712	0.467677121	ENSG00000082515	MRPL22
ENSG00000082516	4511.496138	-0.157415174	0.062380604	0.006183277	0.049523301	ENSG00000082516	GEMIN5
ENSG00000082556	25.99123134	0.057407048	0.171686092	0.180100302	NA	ENSG00000082556	OPRK1
ENSG00000082641	14459.67253	-0.297327622	0.051961028	2.40E-09	1.21E-07	ENSG00000082641	NFE2L1
ENSG00000082684	1562.879001	0.226137648	0.11086738	0.011836101	0.079074548	ENSG00000082684	SEMA5B
ENSG00000082701	2415.075709	0.222337035	0.077855886	0.001297548	0.015223335	ENSG00000082701	GSK3B
ENSG00000082781	9659.910585	-0.013045429	0.074543859	0.822609145	0.934634531	ENSG00000082781	ITGB5
ENSG00000082805	2441.79176	-0.05542369	0.070554453	0.383374398	0.681973809	ENSG00000082805	ERC1
ENSG00000082898	14475.15569	0.126613462	0.181936125	0.167344746	0.438139854	ENSG00000082898	XPO1
ENSG00000082929	0.508068214	0.00219778	0.162966046	0.79409553	NA	ENSG00000082929	LINC01587
ENSG00000082996	787.2994874	0.157138409	0.128137747	0.091602948	0.306062798	ENSG00000082996	RNF13
ENSG00000083067	319.1515831	0.023786456	0.117723557	0.780676532	0.915629638	ENSG00000083067	TRPM3
ENSG00000083093	1501.420449	0.152856464	0.090383122	0.046423296	0.199622867	ENSG00000083093	PALB2
ENSG00000083097	1019.096539	0.453511683	0.114342686	7.82E-06	0.000194527	ENSG00000083097	DOP1A
ENSG00000083099	657.6114012	0.029189029	0.102923916	0.712245407	0.886279174	ENSG00000083099	LYRM2
ENSG00000083123	750.3851082	0.046526447	0.100640697	0.559510825	0.806972105	ENSG00000083123	BCKDHB
ENSG00000083168	1657.149212	0.096157933	0.081563817	0.172440804	0.445316805	ENSG00000083168	KAT6A
ENSG00000083223	828.5211876	0.117707848	0.100192459	0.145762757	0.403345011	ENSG00000083223	TUT7
ENSG00000083290	204.1067459	0.058280988	0.140707342	0.46938219	0.748526183	ENSG00000083290	ULK2
ENSG00000083307	1332.448605	-0.070418755	0.084929133	0.330472335	0.631944646	ENSG00000083307	GRHL2
ENSG00000083312	9594.581134	0.134077753	0.098334014	0.096010266	0.315240444	ENSG00000083312	TNPO1
ENSG00000083444	2232.100808	-0.225711434	0.077066957	0.001130706	0.013688564	ENSG00000083444	PLOD1
ENSG00000083454	266.035379	-0.348300937	0.201559816	0.008774134	0.063826766	ENSG00000083454	P2RX5
ENSG00000083457	427.3969658	-0.237881563	0.154438836	0.026663846	0.138752009	ENSG00000083457	ITGAE
ENSG00000083520	2403.333911	0.166679806	0.111358093	0.056971662	0.227034832	ENSG00000083520	DIS3
ENSG00000083535	254.2977789	0.125116711	0.182663662	0.151866555	0.412682672	ENSG00000083535	PIBF1
ENSG00000083544	461.7015611	0.037559521	0.111638669	0.647752741	0.855087148	ENSG00000083544	TDRD3
ENSG00000083622	0	NA	NA	NA	NA	ENSG00000083622	AC000061.1
ENSG00000083635	1095.1801	-0.018356796	0.097192385	0.780163686	0.915607912	ENSG00000083635	NUFIP1
ENSG00000083642	2140.500277	0.161573303	0.11244051	0.065898483	0.250281147	ENSG00000083642	PDS5B
ENSG00000083720	1644.473851	0.000560645	0.076305003	0.992531073	0.996566299	ENSG00000083720	OXCT1
ENSG00000083750	205.5720138	0.066493386	0.143924703	0.413231042	0.705563399	ENSG00000083750	RRAGB
ENSG00000083782	0	NA	NA	NA	NA	ENSG00000083782	EPYC
ENSG00000083799	965.0358832	0.051426068	0.097319437	0.513290056	0.778378934	ENSG00000083799	CYLD
ENSG00000083807	210.3236869	-0.073904994	0.140333973	0.377071851	0.676446814	ENSG00000083807	SLC27A5
ENSG00000083812	396.3505121	-0.066774553	0.118077671	0.428327403	0.718387715	ENSG00000083812	ZNF324
ENSG00000083814	364.6453671	0.069904926	0.126195287	0.412240123	0.705119803	ENSG00000083814	ZNF671
ENSG00000083817	481.6461373	-0.11492042	0.119310647	0.190117681	0.471886732	ENSG00000083817	ZNF416
ENSG00000083828	626.2127746	0.015121782	0.103121496	0.864341042	0.949781651	ENSG00000083828	ZNF586
ENSG00000083838	265.0404626	0.091043414	0.144018441	0.29488217	0.597322988	ENSG00000083838	ZNF446
ENSG00000083842	0	NA	NA	NA	NA	ENSG00000083842	NA
ENSG00000083844	382.1532127	0.046479244	0.119005089	0.577964127	0.818706015	ENSG00000083844	ZNF264
ENSG00000083845	29379.87188	-0.135928475	0.062806659	0.018731987	0.109339945	ENSG00000083845	RPS5
ENSG00000083857	13016.18601	0.259116018	0.087550406	0.000883213	0.01130177	ENSG00000083857	FAT1
ENSG00000083896	4068.890505	0.078725057	0.071456823	0.203180139	0.490985535	ENSG00000083896	YTHDC1
ENSG00000083937	992.6652853	0.208057082	0.140125832	0.03839745	0.176780082	ENSG00000083937	CHMP2B
ENSG00000084070	414.3745184	-0.00070998	0.112383019	0.991216453	0.996394099	ENSG00000084070	SMAP2
ENSG00000084072	1079.066177	-0.044586542	0.096518202	0.566431261	0.811895765	ENSG00000084072	PPIE
ENSG00000084073	1847.275091	0.223148095	0.137579114	0.02685517	0.139481217	ENSG00000084073	ZMPSTE24
ENSG00000084090	8602.543993	-0.092596229	0.069499458	0.133093309	0.385869039	ENSG00000084090	STARD7
ENSG00000084092	1494.899648	-0.172866952	0.087785394	0.021884844	0.120598593	ENSG00000084092	NOA1
ENSG00000084093	1846.219191	0.338819495	0.089378911	2.68E-05	0.000573787	ENSG00000084093	REST
ENSG00000084110	10.08394306	-0.012946199	0.16155891	0.620877022	NA	ENSG00000084110	HAL
ENSG00000084112	1392.551033	-0.074635784	0.085508511	0.324685651	0.62608711	ENSG00000084112	SSH1
ENSG00000084207	28462.571	0.013392176	0.060146687	0.806675297	0.927989427	ENSG00000084207	GSTP1
ENSG00000084234	19032.30151	-0.121567901	0.053780977	0.015944381	0.097953497	ENSG00000084234	APLP2
ENSG00000084444	800.9525935	-0.030717235	0.097922535	0.690586647	0.873768699	ENSG00000084444	FAM234B
ENSG00000084453	207.3007645	0.521815514	0.2521141	0.002367326	0.024092743	ENSG00000084453	SLCO1A2
ENSG00000084463	5864.181024	-0.162288954	0.060508409	0.00377261	0.034233029	ENSG00000084463	WBP11
ENSG00000084623	9778.915459	-0.108676068	0.065538115	0.069227734	0.258392081	ENSG00000084623	EIF3I
ENSG00000084628	2392.057677	-0.19277752	0.083483995	0.008154648	0.060387594	ENSG00000084628	NKAIN1
ENSG00000084636	577.433973	0.122985638	0.130652593	0.172244825	0.445096235	ENSG00000084636	COL16A1
ENSG00000084652	5048.806924	0.036034231	0.074107444	0.579154455	0.81914102	ENSG00000084652	TXLNA
ENSG00000084674	105.4351966	0.045858926	0.153529471	0.491748536	0.764208684	ENSG00000084674	APOB
ENSG00000084676	999.4895871	0.206496564	0.106808703	0.01732037	0.10356783	ENSG00000084676	NCOA1
ENSG00000084693	2032.617843	0.073730069	0.081325787	0.29594908	0.59842304	ENSG00000084693	AGBL5
ENSG00000084710	253.0109703	-0.033762235	0.129829409	0.673024728	0.867483681	ENSG00000084710	EFR3B
ENSG00000084731	2454.853501	-0.147371375	0.077414918	0.031036221	0.154877749	ENSG00000084731	KIF3C
ENSG00000084733	3622.002946	0.097976107	0.082976516	0.171250589	0.444068896	ENSG00000084733	RAB10
ENSG00000084734	3.701527839	0.006651099	0.162268819	0.703475947	NA	ENSG00000084734	GCKR
ENSG00000084754	6754.552949	-0.150833081	0.06281873	0.00909474	0.065420322	ENSG00000084754	HADHA
ENSG00000084764	124.5953443	0.045621624	0.146475088	0.535491718	0.791168259	ENSG00000084764	MAPRE3
ENSG00000084774	10782.86135	-0.151011511	0.063658527	0.009844967	0.06913873	ENSG00000084774	CAD
ENSG00000085063	1261.042351	-0.144342756	0.095736644	0.069323412	0.258553819	ENSG00000085063	CD59
ENSG00000085117	238.9273419	0.631902989	0.221302814	0.000255998	0.004009908	ENSG00000085117	CD82
ENSG00000085185	151.7128084	-0.089832337	0.164079464	0.254466227	0.554279346	ENSG00000085185	BCORL1
ENSG00000085224	3041.15536	0.378104602	0.115836329	0.000147375	0.002515905	ENSG00000085224	ATRX
ENSG00000085231	3047.628164	0.056698756	0.069762363	0.368648096	0.669286845	ENSG00000085231	AK6
ENSG00000085265	0	NA	NA	NA	NA	ENSG00000085265	FCN1
ENSG00000085274	775.8024724	0.065806299	0.106429461	0.42374095	0.714252463	ENSG00000085274	MYNN
ENSG00000085276	15.77425603	0.065092369	0.179816061	0.036968887	NA	ENSG00000085276	MECOM
ENSG00000085365	721.739588	0.166152844	0.130625533	0.077862114	0.276814013	ENSG00000085365	SCAMP1
ENSG00000085377	2643.915467	-0.114963917	0.074410829	0.080961637	0.283362446	ENSG00000085377	PREP
ENSG00000085382	628.1580108	0.348306985	0.132803665	0.001225113	0.014581308	ENSG00000085382	HACE1
ENSG00000085415	2358.26321	-0.263248429	0.082211494	0.000348836	0.005205491	ENSG00000085415	SEH1L
ENSG00000085433	257.410432	0.127380553	0.15019536	0.173099319	0.446181178	ENSG00000085433	WDR47
ENSG00000085449	3680.113498	0.164000923	0.093913326	0.037556265	0.174698143	ENSG00000085449	WDFY1
ENSG00000085465	6.912433112	-0.003065293	0.161634112	0.883133036	NA	ENSG00000085465	OVGP1
ENSG00000085491	1345.119771	0.015693726	0.104681968	0.839508991	0.940520017	ENSG00000085491	SLC25A24
ENSG00000085511	2771.74624	-0.000774763	0.065984024	0.989283404	0.996102964	ENSG00000085511	MAP3K4
ENSG00000085514	11.21889696	0.010628956	0.160639193	0.724502537	NA	ENSG00000085514	PILRA
ENSG00000085552	2282.278728	0.211880136	0.093301624	0.007818266	0.058510636	ENSG00000085552	IGSF9
ENSG00000085563	25.53958398	0.002386217	0.157008984	0.961543793	NA	ENSG00000085563	ABCB1
ENSG00000085644	493.6837532	-0.092558184	0.121672866	0.285215894	0.587198279	ENSG00000085644	ZNF213
ENSG00000085662	6871.834908	-0.068457661	0.067128279	0.280153016	0.582479149	ENSG00000085662	AKR1B1
ENSG00000085719	1458.116195	0.045524642	0.089474071	0.518195143	0.780823228	ENSG00000085719	CPNE3
ENSG00000085721	2325.416227	0.042370908	0.075929085	0.523416695	0.784297712	ENSG00000085721	RRN3
ENSG00000085733	10303.18155	-0.039387541	0.071182125	0.537408913	0.792686171	ENSG00000085733	CTTN
ENSG00000085741	3.304359799	-0.004576057	0.162250043	0.77897732	NA	ENSG00000085741	WNT11
ENSG00000085760	1661.020554	0.188109306	0.091657047	0.016666348	0.10075967	ENSG00000085760	MTIF2
ENSG00000085788	322.0540943	-0.082460689	0.135589483	0.338665074	0.640868668	ENSG00000085788	DDHD2
ENSG00000085831	156.6213103	0.027911856	0.139880322	0.708268064	0.884469591	ENSG00000085831	TTC39A
ENSG00000085832	1325.199744	-0.06194877	0.093615157	0.432876306	0.721359705	ENSG00000085832	EPS15
ENSG00000085840	3726.294763	-0.205409867	0.085807028	0.005980835	0.048428419	ENSG00000085840	ORC1
ENSG00000085871	124.8145364	-0.061787089	0.153301259	0.402023806	0.696399238	ENSG00000085871	MGST2
ENSG00000085872	5876.640379	-0.050813121	0.062549578	0.394087434	0.690013895	ENSG00000085872	CHERP
ENSG00000085978	1315.368143	-0.057030629	0.08880794	0.443711724	0.72972602	ENSG00000085978	ATG16L1
ENSG00000085982	565.641975	0.114387542	0.119439206	0.196627352	0.481497159	ENSG00000085982	USP40
ENSG00000085998	1740.802264	0.009381216	0.084266016	0.897487791	0.964043066	ENSG00000085998	POMGNT1
ENSG00000085999	2061.018309	-0.198133491	0.089525668	0.009991725	0.069838384	ENSG00000085999	RAD54L
ENSG00000086015	2432.050623	-0.065235384	0.080758271	0.353057964	0.655040123	ENSG00000086015	MAST2
ENSG00000086061	11334.4778	-0.086760112	0.057332362	0.104242711	0.331757186	ENSG00000086061	DNAJA1
ENSG00000086062	883.0987252	-0.117766225	0.098066115	0.140278975	0.396084955	ENSG00000086062	B4GALT1
ENSG00000086065	1302.33126	-0.027274258	0.087243456	0.710479572	0.885440395	ENSG00000086065	CHMP5
ENSG00000086102	2718.50265	0.108756782	0.073847141	0.099516688	0.322325307	ENSG00000086102	NFX1
ENSG00000086159	0.244987226	0.002266159	0.162967229	0.794092913	NA	ENSG00000086159	AQP6
ENSG00000086189	1272.162129	-0.150462621	0.103240407	0.070623008	0.261009729	ENSG00000086189	DIMT1
ENSG00000086200	2626.527981	0.06967433	0.096869869	0.367767084	0.668498005	ENSG00000086200	IPO11
ENSG00000086205	0	NA	NA	NA	NA	ENSG00000086205	FOLH1
ENSG00000086232	4504.714909	-0.216930291	0.066911062	0.000442798	0.006351773	ENSG00000086232	EIF2AK1
ENSG00000086288	1.45190892	-0.003302607	0.162750654	0.740590835	NA	ENSG00000086288	NME8
ENSG00000086289	361.4554878	0.100325698	0.136478294	0.258688451	0.559434541	ENSG00000086289	EPDR1
ENSG00000086300	160.8894719	-0.040454016	0.138470158	0.601559449	0.830288046	ENSG00000086300	SNX10
ENSG00000086475	44712.12724	-0.024250943	0.049703256	0.600402587	0.830154477	ENSG00000086475	SEPHS1
ENSG00000086504	3010.282334	0.000308364	0.082764463	0.988759491	0.996018909	ENSG00000086504	MRPL28
ENSG00000086506	9.312007965	0.013304306	0.16174002	0.603881872	NA	ENSG00000086506	HBQ1
ENSG00000086544	881.9426388	0.378518651	0.140719663	0.000858926	0.011048231	ENSG00000086544	ITPKC
ENSG00000086548	1.21124186	0.005381534	0.162979625	0.460999689	NA	ENSG00000086548	CEACAM6
ENSG00000086570	66.0096217	-0.036852466	0.153829513	0.547999081	0.799867058	ENSG00000086570	FAT2
ENSG00000086589	2178.67982	-0.002991683	0.076758168	0.958127317	0.985463747	ENSG00000086589	RBM22
ENSG00000086598	6417.108396	-0.039868582	0.126435762	0.620066384	0.841328054	ENSG00000086598	TMED2
ENSG00000086619	63.98537494	0.000799012	0.152032745	0.990254607	0.996102964	ENSG00000086619	ERO1B
ENSG00000086666	2627.54554	0.091436681	0.092044073	0.247857903	0.547070448	ENSG00000086666	ZFAND6
ENSG00000086696	0	NA	NA	NA	NA	ENSG00000086696	HSD17B2
ENSG00000086712	3117.067637	0.100977252	0.089065935	0.171858629	0.444889298	ENSG00000086712	TXLNG
ENSG00000086717	3.205179969	-0.010184515	0.162634861	0.531301106	NA	ENSG00000086717	PPEF1
ENSG00000086730	14.16778207	0.049689991	0.170938319	0.12836062	NA	ENSG00000086730	LAT2
ENSG00000086758	23078.66323	-0.071400533	0.06070205	0.239331107	0.537054693	ENSG00000086758	HUWE1
ENSG00000086827	1757.569671	-0.045463344	0.08580828	0.53298106	0.78985032	ENSG00000086827	ZW10
ENSG00000086848	674.4311087	0.048611093	0.104113817	0.548122591	0.799963051	ENSG00000086848	ALG9
ENSG00000086967	189.3190594	0.249130164	0.238698367	0.0375268	0.174666751	ENSG00000086967	MYBPC2
ENSG00000086991	57.72810384	-0.014517473	0.15139369	0.799951559	0.924335792	ENSG00000086991	NOX4
ENSG00000087008	298.6343546	-0.094671049	0.134517367	0.282040062	0.584431498	ENSG00000087008	ACOX3
ENSG00000087053	2810.581585	0.028674735	0.07318756	0.666992984	0.865222375	ENSG00000087053	MTMR2
ENSG00000087074	1044.740196	-0.058947014	0.109261435	0.472511821	0.750676486	ENSG00000087074	PPP1R15A
ENSG00000087076	149.4029222	0.032461308	0.145449189	0.648367692	0.855293551	ENSG00000087076	HSD17B14
ENSG00000087077	7596.711515	0.29647032	0.083689474	8.42E-05	0.001565999	ENSG00000087077	TRIP6
ENSG00000087085	152.6941373	0.359692633	0.327565043	0.016459934	0.099897723	ENSG00000087085	ACHE
ENSG00000087086	47001.60654	-0.099578559	0.064071853	0.090204407	0.303163732	ENSG00000087086	FTL
ENSG00000087087	9304.441516	-0.142961085	0.063635321	0.013684301	0.087971353	ENSG00000087087	SRRT
ENSG00000087088	6365.831494	0.689221333	0.069018566	1.40E-24	3.83E-22	ENSG00000087088	BAX
ENSG00000087095	1824.163339	0.102345105	0.102346961	0.209687	0.499540509	ENSG00000087095	NLK
ENSG00000087111	1667.19429	-0.11287157	0.088890915	0.132804714	0.385409372	ENSG00000087111	PIGS
ENSG00000087116	240.5466081	0.282130749	0.217352885	0.024477323	0.130422498	ENSG00000087116	ADAMTS2
ENSG00000087128	23.67039523	-0.025091483	0.160053708	0.540499704	NA	ENSG00000087128	TMPRSS11E
ENSG00000087152	5172.550074	-0.068804651	0.060751782	0.220746869	0.515283577	ENSG00000087152	ATXN7L3
ENSG00000087157	1618.054477	-0.018190949	0.076345276	0.786702061	0.917973946	ENSG00000087157	PGS1
ENSG00000087191	7870.617148	-0.062374161	0.068242395	0.312511023	0.614570449	ENSG00000087191	PSMC5
ENSG00000087206	1487.273872	0.044115492	0.087348394	0.550621699	0.801317014	ENSG00000087206	UIMC1
ENSG00000087237	0.170070641	-0.002617728	0.162984098	0.763888642	NA	ENSG00000087237	CETP
ENSG00000087245	3641.114513	0.429597039	0.089417768	1.89E-07	6.93E-06	ENSG00000087245	MMP2
ENSG00000087250	0.510787676	-0.00062608	0.162884406	0.967929769	NA	ENSG00000087250	MT3
ENSG00000087253	111.3462835	-0.029811199	0.143867225	0.672745486	0.867371053	ENSG00000087253	LPCAT2
ENSG00000087258	982.5872621	-0.382346705	0.148668215	0.001155103	0.013938372	ENSG00000087258	GNAO1
ENSG00000087263	3612.31982	-0.075701176	0.063957984	0.195456021	0.479680086	ENSG00000087263	OGFOD1
ENSG00000087266	1531.842699	-0.044762917	0.085582977	0.538291431	0.793643885	ENSG00000087266	SH3BP2
ENSG00000087269	3066.415491	-0.19277057	0.069855476	0.002560855	0.025657033	ENSG00000087269	NOP14
ENSG00000087274	6460.600321	-0.030324484	0.061298791	0.585542885	0.822949262	ENSG00000087274	ADD1
ENSG00000087299	750.8017226	-0.039484594	0.099656331	0.617093394	0.839831918	ENSG00000087299	L2HGDH
ENSG00000087301	534.5051731	0.133245801	0.150861544	0.157757636	0.421984514	ENSG00000087301	TXNDC16
ENSG00000087302	7420.818008	-0.064072607	0.071907805	0.315917431	0.617336738	ENSG00000087302	RTRAF
ENSG00000087303	310.2887829	-0.067187099	0.129060709	0.428156444	0.718387715	ENSG00000087303	NID2
ENSG00000087338	861.4548198	0.246684234	0.133987041	0.015069857	0.093983643	ENSG00000087338	GMCL1
ENSG00000087365	14102.00821	-0.094273313	0.06503312	0.110301876	0.343109005	ENSG00000087365	SF3B2
ENSG00000087448	1405.897196	0.181187917	0.09544047	0.024491835	0.130452915	ENSG00000087448	KLHL42
ENSG00000087460	30554.88777	-0.057081383	0.055658315	0.263352304	0.563489345	ENSG00000087460	GNAS
ENSG00000087470	2610.735224	0.155830444	0.109697868	0.071792965	0.263323802	ENSG00000087470	DNM1L
ENSG00000087494	0.515628351	0.000845323	0.162875031	0.896561057	NA	ENSG00000087494	PTHLH
ENSG00000087495	14.83511514	-0.001367678	0.159237047	0.965059376	NA	ENSG00000087495	PHACTR3
ENSG00000087502	723.2109289	0.155958978	0.138844517	0.101526262	0.326365422	ENSG00000087502	ERGIC2
ENSG00000087510	317.0578395	1.113461732	0.220432241	2.26E-08	9.47E-07	ENSG00000087510	TFAP2C
ENSG00000087586	3290.778245	-0.231836525	0.071174672	0.000357116	0.005312994	ENSG00000087586	AURKA
ENSG00000087589	0.433151629	-0.002667846	0.162986315	0.763881662	NA	ENSG00000087589	CASS4
ENSG00000087842	413.4967544	-0.239792858	0.170072717	0.031022242	0.154877749	ENSG00000087842	PIR
ENSG00000087884	126.1241525	-0.190189444	0.246210103	0.059961669	0.234993918	ENSG00000087884	AAMDC
ENSG00000087903	99.44092429	-0.051250912	0.153872499	0.452810071	0.736661683	ENSG00000087903	RFX2
ENSG00000087916	0	NA	NA	NA	NA	ENSG00000087916	NA
ENSG00000087995	1265.988012	-0.07060696	0.086347725	0.336332238	0.638372116	ENSG00000087995	METTL2A
ENSG00000088002	7.244612897	0.006339795	0.161199372	0.803385199	NA	ENSG00000088002	SULT2B1
ENSG00000088035	637.603741	0.047423754	0.157802083	0.441893716	0.727980644	ENSG00000088035	ALG6
ENSG00000088038	4012.484812	-0.033401398	0.076486743	0.619938306	0.841312108	ENSG00000088038	CNOT3
ENSG00000088053	2.425865644	-0.00820941	0.162921897	0.475372952	NA	ENSG00000088053	GP6
ENSG00000088179	1623.217756	0.390240196	0.113103643	8.89E-05	0.001640761	ENSG00000088179	PTPN4
ENSG00000088205	7002.170027	0.06327532	0.065610708	0.291829517	0.59406767	ENSG00000088205	DDX18
ENSG00000088247	20622.96643	-0.020236314	0.048228086	0.658694669	0.860420098	ENSG00000088247	KHSRP
ENSG00000088256	2368.405977	0.004926405	0.072248134	0.940829625	0.97970579	ENSG00000088256	GNA11
ENSG00000088280	1875.435333	-0.243171832	0.088348472	0.001640366	0.018372594	ENSG00000088280	ASAP3
ENSG00000088298	577.2091396	-0.015375536	0.102713739	0.831353774	0.93763755	ENSG00000088298	EDEM2
ENSG00000088305	102358.8681	-0.16651629	0.053982566	0.000994112	0.012420526	ENSG00000088305	DNMT3B
ENSG00000088320	1.346696677	0.003918723	0.162792838	0.677702824	NA	ENSG00000088320	REM1
ENSG00000088325	10838.72075	-0.158993093	0.057874058	0.003154893	0.029986664	ENSG00000088325	TPX2
ENSG00000088340	35.11115331	-0.042215082	0.162476342	0.382121174	0.681269046	ENSG00000088340	FER1L4
ENSG00000088356	1250.700596	-0.286562728	0.098813785	0.000885517	0.011311719	ENSG00000088356	PDRG1
ENSG00000088367	1763.254584	0.094864034	0.083247302	0.186427824	0.466006663	ENSG00000088367	EPB41L1
ENSG00000088386	45.27604445	0.012511993	0.15330549	0.817897274	0.932955676	ENSG00000088386	SLC15A1
ENSG00000088387	886.3223556	-0.017345619	0.099685073	0.819734499	0.933480486	ENSG00000088387	DOCK9
ENSG00000088448	2088.791864	0.186737301	0.082923911	0.010284007	0.071510284	ENSG00000088448	ANKRD10
ENSG00000088451	395.303809	0.051259218	0.134656606	0.527217778	0.786723939	ENSG00000088451	TGDS
ENSG00000088538	607.8445459	0.570950647	0.138641766	3.04E-06	8.48E-05	ENSG00000088538	DOCK3
ENSG00000088543	203.0326638	0.0363445	0.131924179	0.651173273	0.857163148	ENSG00000088543	C3orf18
ENSG00000088682	1051.894569	-0.049213768	0.092686743	0.51862573	0.780913491	ENSG00000088682	COQ9
ENSG00000088726	1.796656748	0.012944163	0.163550753	0.166808264	NA	ENSG00000088726	TMEM40
ENSG00000088727	174.7405542	0.009038308	0.131681804	0.909326741	0.968058312	ENSG00000088727	KIF9
ENSG00000088756	402.2465563	-0.032037072	0.131683974	0.703634423	0.881282637	ENSG00000088756	ARHGAP28
ENSG00000088766	1357.461146	0.0114625	0.114626852	0.889396943	0.960572206	ENSG00000088766	CRLS1
ENSG00000088782	0	NA	NA	NA	NA	ENSG00000088782	DEFB127
ENSG00000088808	393.4113128	-0.05789323	0.122351529	0.489401757	0.762602294	ENSG00000088808	PPP1R13B
ENSG00000088812	1769.405692	-0.061296876	0.078125783	0.379900776	0.679166525	ENSG00000088812	ATRN
ENSG00000088826	489.0176187	-0.031367076	0.123228288	0.7011718	0.879859501	ENSG00000088826	SMOX
ENSG00000088827	0	NA	NA	NA	NA	ENSG00000088827	SIGLEC1
ENSG00000088832	9510.062611	-0.035502797	0.05895171	0.517491413	0.780619095	ENSG00000088832	FKBP1A
ENSG00000088833	3500.206769	-0.061500727	0.07385799	0.348800925	0.651959454	ENSG00000088833	NSFL1C
ENSG00000088836	1031.874495	0.67722003	0.125830044	5.25E-09	2.44E-07	ENSG00000088836	SLC4A11
ENSG00000088854	350.7520259	0.057056834	0.119244897	0.503516915	0.772691968	ENSG00000088854	C20orf194
ENSG00000088876	149.9262347	0.071850701	0.152661944	0.358616612	0.660203871	ENSG00000088876	ZNF343
ENSG00000088881	14.27056057	-0.014877977	0.160541107	0.648992424	NA	ENSG00000088881	EBF4
ENSG00000088882	1793.443895	-0.010048786	0.085670327	0.884306298	0.958710179	ENSG00000088882	CPXM1
ENSG00000088888	1585.775599	-0.048846562	0.090271798	0.515615596	0.779552281	ENSG00000088888	MAVS
ENSG00000088899	1238.643303	-0.08433396	0.09226217	0.262198299	0.562428257	ENSG00000088899	LZTS3
ENSG00000088926	10.9556995	-0.006282818	0.160767413	0.818324998	NA	ENSG00000088926	F11
ENSG00000088930	9311.016848	-0.132393354	0.053329939	0.00837198	0.061505208	ENSG00000088930	XRN2
ENSG00000088970	867.1519953	0.067325827	0.093417839	0.382810368	0.681507862	ENSG00000088970	KIZ
ENSG00000088986	8703.39581	-0.194534785	0.056227785	0.000224458	0.003576358	ENSG00000088986	DYNLL1
ENSG00000088992	342.8196062	-0.094694126	0.128590659	0.280662188	0.582918219	ENSG00000088992	TESC
ENSG00000089006	7012.867576	-0.156219715	0.07661301	0.022156122	0.121776492	ENSG00000089006	SNX5
ENSG00000089009	45610.13081	-0.161181149	0.07491126	0.015825979	0.097594918	ENSG00000089009	RPL6
ENSG00000089012	0.514144117	0.001597685	0.162886459	0.814011204	NA	ENSG00000089012	SIRPG
ENSG00000089022	2137.986768	-0.076579802	0.077293484	0.271292065	0.572468822	ENSG00000089022	MAPKAPK5
ENSG00000089041	6.063179162	0.001579104	0.161769375	0.939575056	NA	ENSG00000089041	P2RX7
ENSG00000089048	1388.282582	0.249695717	0.091876828	0.001765287	0.01940506	ENSG00000089048	ESF1
ENSG00000089050	733.9861805	0.056315403	0.118761182	0.491170647	0.76392093	ENSG00000089050	RBBP9
ENSG00000089053	4177.170148	-0.051370973	0.066177592	0.39150568	0.688095263	ENSG00000089053	ANAPC5
ENSG00000089057	1654.463885	0.010821402	0.078938121	0.8687661	0.951612804	ENSG00000089057	SLC23A2
ENSG00000089060	334.1990837	-0.081863629	0.126581987	0.341525994	0.643940982	ENSG00000089060	SLC8B1
ENSG00000089063	2413.859175	-0.015496397	0.079848673	0.826371734	0.936433515	ENSG00000089063	TMEM230
ENSG00000089091	385.8432486	-0.16558628	0.14421741	0.089062607	0.300690296	ENSG00000089091	DZANK1
ENSG00000089094	7687.740749	0.064810915	0.0637273	0.264622252	0.564729372	ENSG00000089094	KDM2B
ENSG00000089101	5.473723524	0.01201746	0.162159971	0.58614473	NA	ENSG00000089101	CFAP61
ENSG00000089116	69.26348531	0.002449224	0.161404399	0.918185027	0.971342561	ENSG00000089116	LHX5
ENSG00000089123	282.1025381	-0.001817805	0.124082472	0.981750832	0.994537737	ENSG00000089123	TASP1
ENSG00000089127	1.807950164	0.010870352	0.163158949	0.33857214	NA	ENSG00000089127	OAS1
ENSG00000089154	13228.48883	-0.021384145	0.05973856	0.690567628	0.873768699	ENSG00000089154	GCN1
ENSG00000089157	87435.19931	-0.13367876	0.071674902	0.03163215	0.156921727	ENSG00000089157	RPLP0
ENSG00000089159	8146.041316	0.314351648	0.072676047	3.04E-06	8.48E-05	ENSG00000089159	PXN
ENSG00000089163	18.99364686	-0.023136569	0.160367273	0.54788533	NA	ENSG00000089163	SIRT4
ENSG00000089169	4.477529077	-0.009767354	0.162578781	0.561700586	NA	ENSG00000089169	RPH3A
ENSG00000089177	371.1207207	0.027525784	0.114754443	0.736414469	0.898782892	ENSG00000089177	KIF16B
ENSG00000089195	1309.45091	-0.023626891	0.081884245	0.739393324	0.899930873	ENSG00000089195	TRMT6
ENSG00000089199	470.643802	-0.027419969	0.119909238	0.737522493	0.899313029	ENSG00000089199	CHGB
ENSG00000089220	17411.3047	-0.20714465	0.05713292	0.000110522	0.001956647	ENSG00000089220	PEBP1
ENSG00000089225	2.629831409	-0.000412215	0.162285629	0.980583305	NA	ENSG00000089225	TBX5
ENSG00000089234	1362.433427	0.000711659	0.088022157	0.992267631	0.996566299	ENSG00000089234	BRAP
ENSG00000089248	8196.938856	-0.185144079	0.062011063	0.001274303	0.015045909	ENSG00000089248	ERP29
ENSG00000089250	395.8171861	0.520673915	0.174040991	0.000215318	0.003456747	ENSG00000089250	NOS1
ENSG00000089280	30093.27464	-0.054247426	0.055044356	0.306970009	0.608600695	ENSG00000089280	FUS
ENSG00000089289	1341.471723	-0.194875594	0.094667056	0.014723343	0.092366852	ENSG00000089289	IGBP1
ENSG00000089327	2079.384622	-0.209162369	0.077643842	0.00225598	0.02318246	ENSG00000089327	FXYD5
ENSG00000089335	911.5828198	0.224444007	0.118312701	0.016410355	0.099776717	ENSG00000089335	ZNF302
ENSG00000089351	5834.859946	-0.142272476	0.063833782	0.015176487	0.094348086	ENSG00000089351	GRAMD1A
ENSG00000089356	19.68426582	0.062819442	0.176954133	0.083597399	NA	ENSG00000089356	FXYD3
ENSG00000089472	2718.098584	-0.050545295	0.066563323	0.403229311	0.697857034	ENSG00000089472	HEPH
ENSG00000089486	3510.664236	0.355593451	0.085723615	5.27E-06	0.000138247	ENSG00000089486	CDIP1
ENSG00000089505	10.93898653	-0.021949887	0.162423605	0.451728372	NA	ENSG00000089505	CMTM1
ENSG00000089558	17.02591218	-0.000126405	0.159141011	0.99480865	NA	ENSG00000089558	KCNH4
ENSG00000089597	22107.91061	-0.026795517	0.059691596	0.689425836	0.873241371	ENSG00000089597	GANAB
ENSG00000089639	734.2891403	-0.117717443	0.107696877	0.161025317	0.427058	ENSG00000089639	GMIP
ENSG00000089682	504.1139758	0.456423403	0.171647018	0.000700375	0.009409021	ENSG00000089682	RBM41
ENSG00000089685	4772.330248	-0.185854415	0.076282158	0.006309606	0.050024477	ENSG00000089685	BIRC5
ENSG00000089692	35.0292067	-0.0402337	0.162820969	0.381473956	0.680881845	ENSG00000089692	LAG3
ENSG00000089693	10993.38085	0.032485988	0.073628988	0.553899324	0.803603293	ENSG00000089693	MLF2
ENSG00000089723	130.2307709	-0.068502187	0.151291773	0.37910093	0.678605874	ENSG00000089723	OTUB2
ENSG00000089737	7546.156314	-0.2419238	0.06524257	6.42E-05	0.001232336	ENSG00000089737	DDX24
ENSG00000089775	373.9576308	0.108839276	0.143025586	0.228450246	0.524336395	ENSG00000089775	ZBTB25
ENSG00000089818	896.0043192	0.008642423	0.10251355	0.915877767	0.970569745	ENSG00000089818	NECAP1
ENSG00000089820	1168.519748	-0.175419765	0.107960955	0.041645479	0.186604993	ENSG00000089820	ARHGAP4
ENSG00000089847	759.0901696	0.020035054	0.093685256	0.778172496	0.914457643	ENSG00000089847	ANKRD24
ENSG00000089876	366.4591551	0.013009656	0.115164974	0.875235645	0.954179792	ENSG00000089876	DHX32
ENSG00000089902	1526.844548	0.001445203	0.080137488	0.983926336	0.994948482	ENSG00000089902	RCOR1
ENSG00000089916	2404.672568	0.092747873	0.078678688	0.177995174	0.453028596	ENSG00000089916	GPATCH2L
ENSG00000090006	1155.534566	-0.00132372	0.092701889	0.985291728	0.995139666	ENSG00000090006	LTBP4
ENSG00000090013	605.8274268	0.360814665	0.176103692	0.004501037	0.039072275	ENSG00000090013	BLVRB
ENSG00000090020	1442.537575	-0.132704692	0.08432972	0.067500961	0.254058734	ENSG00000090020	SLC9A1
ENSG00000090054	2330.113925	0.065353411	0.080640119	0.355047417	0.656939461	ENSG00000090054	SPTLC1
ENSG00000090060	7320.619602	-0.19295649	0.110744564	0.028833795	0.146723618	ENSG00000090060	PAPOLA
ENSG00000090061	4230.994451	0.185929787	0.072246444	0.004395358	0.038379734	ENSG00000090061	CCNK
ENSG00000090097	884.5397382	0.256295395	0.135216624	0.012340577	0.081598695	ENSG00000090097	PCBP4
ENSG00000090104	0	NA	NA	NA	NA	ENSG00000090104	RGS1
ENSG00000090238	665.0482267	0.191580413	0.121979735	0.039593476	0.18052087	ENSG00000090238	YPEL3
ENSG00000090263	965.0968195	-0.16786401	0.101841837	0.047075616	0.201608811	ENSG00000090263	MRPS33
ENSG00000090266	1891.589531	-0.075567007	0.074011604	0.260665906	0.561452266	ENSG00000090266	NDUFB2
ENSG00000090273	9569.355381	-0.219008017	0.062260348	0.000163696	0.002727623	ENSG00000090273	NUDC
ENSG00000090316	4163.52882	-0.059304927	0.062509175	0.311247814	0.612736828	ENSG00000090316	MAEA
ENSG00000090339	183.2090361	-0.03671509	0.138319892	0.629612137	0.845684612	ENSG00000090339	ICAM1
ENSG00000090372	7432.257363	0.038238689	0.066818835	0.532326799	0.789275417	ENSG00000090372	STRN4
ENSG00000090376	125.3989805	-0.022153668	0.145687489	0.741758585	0.900653284	ENSG00000090376	IRAK3
ENSG00000090382	1.375508101	-0.006621207	0.162891089	0.472318206	NA	ENSG00000090382	LYZ
ENSG00000090402	0	NA	NA	NA	NA	ENSG00000090402	SI
ENSG00000090432	1075.131517	-0.024057102	0.092527634	0.757194596	0.906596287	ENSG00000090432	MUL1
ENSG00000090447	1409.069608	-0.006422316	0.079773295	0.862329206	0.949371311	ENSG00000090447	TFAP4
ENSG00000090470	1196.862297	-0.018638199	0.091530595	0.818553488	0.932955676	ENSG00000090470	PDCD7
ENSG00000090487	2372.543773	-0.032158877	0.083036131	0.680915145	0.870635839	ENSG00000090487	SPG21
ENSG00000090512	2.367326175	0.006261235	0.16263187	0.637618069	NA	ENSG00000090512	FETUB
ENSG00000090520	3696.91381	-0.137058098	0.074443924	0.038592995	0.177269375	ENSG00000090520	DNAJB11
ENSG00000090530	2319.480414	0.550673939	0.114401787	1.31E-07	4.90E-06	ENSG00000090530	P3H2
ENSG00000090534	7.292426563	-0.009223203	0.161387371	0.709991419	NA	ENSG00000090534	THPO
ENSG00000090539	27.30203749	0.035336502	0.161733343	0.427619458	NA	ENSG00000090539	CHRD
ENSG00000090554	14.11713877	-0.024975787	0.163710335	0.341998296	NA	ENSG00000090554	FLT3LG
ENSG00000090565	1980.586575	-0.024079161	0.07664379	0.718899437	0.890086694	ENSG00000090565	RAB11FIP3
ENSG00000090581	774.6878019	0.127760602	0.110638583	0.136265627	0.389678382	ENSG00000090581	GNPTG
ENSG00000090612	1596.797911	0.404728243	0.096501732	3.59E-06	9.79E-05	ENSG00000090612	ZNF268
ENSG00000090615	2574.899045	0.029018989	0.080661195	0.680684589	0.870436675	ENSG00000090615	GOLGA3
ENSG00000090621	11815.88714	-0.141885214	0.065787976	0.019140623	0.111000173	ENSG00000090621	PABPC4
ENSG00000090659	8.069307806	-0.003079693	0.161025826	0.900249726	NA	ENSG00000090659	CD209
ENSG00000090661	1826.153786	0.000874607	0.075208917	0.995639595	0.998199426	ENSG00000090661	CERS4
ENSG00000090674	618.2264301	0.01465652	0.104946486	0.861838758	0.949371311	ENSG00000090674	MCOLN1
ENSG00000090686	3706.592157	0.09211329	0.068497523	0.137606847	0.391373946	ENSG00000090686	USP48
ENSG00000090776	755.9873783	0.361849436	0.201383253	0.007234157	0.055426962	ENSG00000090776	EFNB1
ENSG00000090857	6795.628441	-0.007088277	0.05502574	0.890365806	0.960780696	ENSG00000090857	PDPR
ENSG00000090861	11494.74556	-0.492837503	0.059294092	1.01E-17	1.49E-15	ENSG00000090861	AARS1
ENSG00000090863	6743.024924	-0.100109584	0.055154085	0.053218548	0.216983434	ENSG00000090863	GLG1
ENSG00000090889	3071.732564	0.032621616	0.077155297	0.631879889	0.846735051	ENSG00000090889	KIF4A
ENSG00000090905	7585.161413	0.107009443	0.056892021	0.044179891	0.193683947	ENSG00000090905	TNRC6A
ENSG00000090920	78.79075681	-0.014101319	0.148673199	0.815771376	0.93208803	ENSG00000090920	NA
ENSG00000090924	3525.983521	-0.105282161	0.066445551	0.080926622	0.283357913	ENSG00000090924	PLEKHG2
ENSG00000090932	109.4634499	-0.019767601	0.143663748	0.77682974	0.914067759	ENSG00000090932	DLL3
ENSG00000090971	999.2365172	-0.089536509	0.099076297	0.261520433	0.562193565	ENSG00000090971	NAT14
ENSG00000090975	217.3496019	0.066336364	0.138574154	0.424041799	0.714591213	ENSG00000090975	PITPNM2
ENSG00000090989	822.095016	0.073837306	0.107174541	0.374642212	0.674185694	ENSG00000090989	EXOC1
ENSG00000091009	3029.911562	0.039616791	0.066369605	0.514812481	0.778735335	ENSG00000091009	RBM27
ENSG00000091010	1.215156183	0.003642114	0.162801705	0.689124248	NA	ENSG00000091010	POU4F3
ENSG00000091039	1858.813206	0.433925182	0.116115897	2.15E-05	0.000477697	ENSG00000091039	OSBPL8
ENSG00000091073	1216.001388	-0.021106317	0.087571178	0.678036448	0.869130111	ENSG00000091073	DTX2
ENSG00000091106	0.230626743	0.002978252	0.162989946	0.713297955	NA	ENSG00000091106	NLRC4
ENSG00000091127	2717.108848	-0.021456273	0.067807626	0.722347828	0.891681949	ENSG00000091127	PUS7
ENSG00000091128	0	NA	NA	NA	NA	ENSG00000091128	LAMB4
ENSG00000091129	144.7030494	0.11590034	0.180940588	0.164114482	0.432021388	ENSG00000091129	NRCAM
ENSG00000091136	3524.634385	-0.009955739	0.076871025	0.884563865	0.958778974	ENSG00000091136	LAMB1
ENSG00000091137	1.024931793	0.001325066	0.162755957	0.883412828	NA	ENSG00000091137	SLC26A4
ENSG00000091138	0.641951332	0.00177548	0.162872353	0.786863224	NA	ENSG00000091138	SLC26A3
ENSG00000091140	2651.763054	0.049778038	0.083447183	0.47787978	0.75420413	ENSG00000091140	DLD
ENSG00000091157	925.4418382	-0.002445668	0.095755321	0.937748503	0.978996573	ENSG00000091157	WDR7
ENSG00000091164	3006.531209	-0.076528178	0.100430486	0.340423277	0.64286016	ENSG00000091164	TXNL1
ENSG00000091181	0.790002754	0.000241777	0.162785254	0.979223904	NA	ENSG00000091181	IL5RA
ENSG00000091262	10.38934712	0.003518752	0.160596981	0.899138247	NA	ENSG00000091262	ABCC6
ENSG00000091317	2364.839943	0.093915382	0.117579282	0.281303127	0.583337258	ENSG00000091317	CMTM6
ENSG00000091409	6219.653521	0.000285567	0.072886713	0.967868202	0.989435738	ENSG00000091409	ITGA6
ENSG00000091428	74.87833033	0.041627959	0.154944859	0.508587283	0.776372346	ENSG00000091428	RAPGEF4
ENSG00000091436	553.8087051	0.000569136	0.113141937	0.981388916	0.99427191	ENSG00000091436	MAP3K20
ENSG00000091482	0	NA	NA	NA	NA	ENSG00000091482	SMPX
ENSG00000091483	2547.449848	-0.193080125	0.076106813	0.004481183	0.038991289	ENSG00000091483	FH
ENSG00000091490	2989.457638	-0.155568075	0.073704243	0.018200213	0.107446515	ENSG00000091490	SEL1L3
ENSG00000091513	4.804842176	-0.020357575	0.163749638	0.290657364	NA	ENSG00000091513	TF
ENSG00000091527	6247.367783	-0.042813116	0.088924069	0.56478738	0.81103008	ENSG00000091527	CDV3
ENSG00000091536	20.37435693	0.028580643	0.162378235	0.42885129	NA	ENSG00000091536	MYO15A
ENSG00000091542	2393.647388	0.023753494	0.075099249	0.715423954	0.888091828	ENSG00000091542	ALKBH5
ENSG00000091583	0.283517373	-0.000384573	0.162900552	0.970182371	NA	ENSG00000091583	APOH
ENSG00000091592	253.5601764	-0.030119178	0.126795062	0.708925166	0.884664916	ENSG00000091592	NLRP1
ENSG00000091622	209.9155972	0.157896753	0.1849669	0.108962715	0.340778706	ENSG00000091622	PITPNM3
ENSG00000091640	2630.789113	-0.040720663	0.094896551	0.557606813	0.806187701	ENSG00000091640	SPAG7
ENSG00000091651	2116.120451	-0.050849917	0.0760589	0.453045857	0.736665589	ENSG00000091651	ORC6
ENSG00000091656	75.83394067	0.184491931	0.293891441	0.033756869	0.162407913	ENSG00000091656	ZFHX4
ENSG00000091664	4.472584557	0.011203314	0.162350947	0.577444882	NA	ENSG00000091664	SLC17A6
ENSG00000091704	0	NA	NA	NA	NA	ENSG00000091704	CPA1
ENSG00000091732	1470.777285	-0.080306488	0.08159152	0.255397564	0.555153455	ENSG00000091732	ZC3HC1
ENSG00000091831	6.006110848	0.029366446	0.165998145	0.110102858	NA	ENSG00000091831	ESR1
ENSG00000091844	99.61495362	0.065340262	0.162229586	0.33093337	0.632499764	ENSG00000091844	RGS17
ENSG00000091879	0.327265033	-0.003033145	0.163003655	0.615211982	NA	ENSG00000091879	ANGPT2
ENSG00000091947	472.2943425	-0.026451529	0.112774471	0.745742363	0.902204323	ENSG00000091947	TMEM101
ENSG00000091972	1923.335088	-0.060451602	0.078189524	0.377153461	0.676511316	ENSG00000091972	CD200
ENSG00000091986	325.767361	-0.248816274	0.213862512	0.035523052	0.168441789	ENSG00000091986	CCDC80
ENSG00000092009	0	NA	NA	NA	NA	ENSG00000092009	CMA1
ENSG00000092010	1412.295812	-0.14398269	0.086991578	0.051951327	0.213847268	ENSG00000092010	PSME1
ENSG00000092020	717.3664954	0.118624426	0.125553919	0.183725349	0.462057403	ENSG00000092020	PPP2R3C
ENSG00000092036	1290.455224	-0.401114901	0.095939059	3.92E-06	0.000106226	ENSG00000092036	HAUS4
ENSG00000092051	2378.35875	0.49749148	0.103141739	1.34E-07	5.00E-06	ENSG00000092051	JPH4
ENSG00000092054	0.913346133	-0.006650416	0.163083729	0.448297205	NA	ENSG00000092054	MYH7
ENSG00000092067	0.585704262	0.0038258	0.162994647	0.63151599	NA	ENSG00000092067	CEBPE
ENSG00000092068	6349.727105	-0.37831896	0.079528468	2.87E-07	1.02E-05	ENSG00000092068	SLC7A8
ENSG00000092094	1748.02629	-0.052047553	0.076741578	0.441229344	0.727564133	ENSG00000092094	OSGEP
ENSG00000092096	892.4332248	-0.059911892	0.093883725	0.436617066	0.724162756	ENSG00000092096	SLC22A17
ENSG00000092098	2311.742533	-0.041746984	0.082454749	0.556261297	0.804949209	ENSG00000092098	RNF31
ENSG00000092108	1898.212488	0.321876071	0.091539165	8.06E-05	0.001507917	ENSG00000092108	SCFD1
ENSG00000092140	1249.496396	0.097795999	0.173604521	0.207646599	0.497157425	ENSG00000092140	G2E3
ENSG00000092148	4873.428495	0.06356504	0.071480401	0.32710029	0.628395115	ENSG00000092148	HECTD1
ENSG00000092199	45863.74758	-0.210580768	0.0496156	1.62E-05	0.000370883	ENSG00000092199	HNRNPC
ENSG00000092200	35.7037074	0.026608502	0.15746977	0.589387624	0.825164949	ENSG00000092200	RPGRIP1
ENSG00000092201	20085.10301	-0.025199983	0.051819135	0.606405555	0.832950097	ENSG00000092201	SUPT16H
ENSG00000092203	2470.038615	-0.028803709	0.073911629	0.660447715	0.86148893	ENSG00000092203	TOX4
ENSG00000092208	613.9405747	0.01422448	0.099362245	0.856924163	0.947561994	ENSG00000092208	GEMIN2
ENSG00000092295	60.12803735	1.010994648	0.458963318	0.000967377	0.012157956	ENSG00000092295	TGM1
ENSG00000092330	839.0039038	-0.08773047	0.117632572	0.304740556	0.606208291	ENSG00000092330	TINF2
ENSG00000092345	27.21820093	0.006919889	0.157020653	0.873812598	NA	ENSG00000092345	DAZL
ENSG00000092377	153.8087853	-0.130369393	0.178189002	0.149097277	0.408679883	ENSG00000092377	TBL1Y
ENSG00000092421	19026.62853	0.028699641	0.091946821	0.70935125	0.884796396	ENSG00000092421	SEMA6A
ENSG00000092439	1670.743048	0.294192841	0.131628695	0.004569868	0.039468645	ENSG00000092439	TRPM7
ENSG00000092445	5670.439044	-0.211827561	0.066655104	0.000534831	0.007448432	ENSG00000092445	TYRO3
ENSG00000092470	637.974173	-0.346439522	0.141061082	0.00191521	0.020669766	ENSG00000092470	WDR76
ENSG00000092529	9.735845745	0.033057599	0.165960328	0.193862529	NA	ENSG00000092529	CAPN3
ENSG00000092531	2134.44524	0.069370245	0.080122462	0.32008589	0.621426349	ENSG00000092531	SNAP23
ENSG00000092607	6.801204786	-0.000182551	0.161418763	0.990422299	NA	ENSG00000092607	TBX15
ENSG00000092621	16520.06042	-0.486903854	0.073220507	3.14E-12	2.63E-10	ENSG00000092621	PHGDH
ENSG00000092758	2399.430408	-0.034466042	0.084631272	0.630915189	0.846341086	ENSG00000092758	COL9A3
ENSG00000092820	17245.96905	-0.151569993	0.058278699	0.005156397	0.043216903	ENSG00000092820	EZR
[truncated: 55,774 more rows]
